# Supplementary material for: Dynamic conditioning of porcine kidney grafts with extracellular vesicles derived from urine progenitor cells: A proof‐of‐concept study
Source: Clin Transl Med. 2024 Dec 13;14(12):e70095. doi: 10.1002/ctm2.70095 (PMC11645449; doi:10.1002/ctm2.70095)
Supplement: Supplementary file 2 — Supporting Information [file CTM2-14-e70095-s001.xlsx]

## Sheet: Compounds
	Name	Formula	Calc. MW	m/z	RT [min]	Perfusat1.raw (F41)	Perfusat2.raw (F42)	Perfusat3.raw (F43)	Perfusat4.raw (F44)	Perfusat5.raw (F45)	Perfusat6.raw (F46)	Perfusat7.raw (F47)	Perfusat8.raw (F48)	Perfusat9.raw (F49)	Perfusat10.raw (F50)	Perfusat11.raw (F51)	Perfusat12.raw (F52)	Perfusat13.raw (F53)	Perfusat14.raw (F54)	Perfusat15.raw (F55)	Perfusat16.raw (F56)	Perfusat17.raw (F57)
C18 Neg	2-(acetylamino)-3-(1H-indol-3-yl)propanoic acid	C13 H14 N2 O3	246.1	245.093	2.248	4.60253e+09	3.93214e+09	4.70266e+09	5.16161e+09	4.48014e+09	4.93995e+09	5.06153e+09	5.17756e+09	5.25905e+09	8.24547e+08	3.2465e+09	4.56195e+09	4.9354e+09	3.74643e+09	5.1286e+09	5.38976e+09	4.62185e+09
	Gluconic acid	C6 H12 O7	196.058	195.051	0.8	2.16753e+09	3.17163e+09	4.95125e+09	4.84298e+09	3.02421e+09	3.18833e+09	3.32415e+09	4.05952e+09	3.7531e+09	1.21692e+09	8.28766e+08	3.03486e+09	3.86171e+09	1.71692e+09	3.43444e+09	2.73847e+09	2.40731e+09
	Methyl (8',9'-diacetoxy-5',7'-dimethoxy-2',3',4a',9',10',10a'-hexahydro-1'H-spiro[1,3-dioxolane-2,4'-phenanthren]-2'-yl)acetate	C25 H32 O10	492.2	491.193	2.265	3.45312e+09	1.20668e+09	3.56171e+09	1.28359e+06	2.99371e+09	2.15588e+09	1.55369e+09	1.6682e+09	1.63017e+09	1.95239e+09	1.91694e+09	1.17717e+09	4.27599e+08	2.2188e+09	3.99396e+09	1.65175e+09	3.33854e+09
		C8 H6 N6 O2	218.056	217.048	0.77	4.79843e+08	6.65238e+08	8.94924e+08	8.60771e+08	6.50407e+08	8.391e+08	7.49134e+08	7.81975e+08	7.54249e+08	3.13598e+08	1.96244e+08	6.57212e+08	8.32396e+08	3.57713e+08	7.4489e+08	8.06628e+08	4.87375e+08
	Hexadecanedioic acid	C16 H30 O4	286.214	285.207	5.772	8.48212e+08	2.68894e+07	2.64368e+08	1.86867e+08	1.57496e+08	2.33546e+08	1.68375e+08	1.53508e+08	2.16e+08	1.28622e+08	1.89602e+08	1.98375e+08	4.08346e+07	2.33348e+08	2.3549e+08	1.37185e+08	4.20234e+08
	Citric acid	C6 H8 O7	192.027	191.02	1.052	3.74031e+08	2.51474e+08	3.7277e+08	1.99396e+08	1.42873e+08	7.85903e+08	1.72041e+08	2.63741e+08	4.83258e+08	3.02785e+08	1.62691e+08	4.5352e+08	4.67241e+08	2.63873e+08	6.24838e+08	4.46883e+08	3.44801e+08
		C15 H10 N2 O6 S	346.025	345.018	2.253	6.59521e+08	5.71727e+08	6.28648e+08	7.10517e+08	6.32117e+08	6.05577e+08	3.22042e+08	2.58868e+08	6.31362e+08	5.4359e+08	5.28923e+08	6.64772e+08	6.70147e+08	5.62122e+08	6.4761e+08	6.49691e+08	6.44022e+08
		C10 H18 N6 O12	414.098	413.091	0.802	1.46738e+08	3.69056e+08	6.57237e+08	5.61481e+08	3.23061e+08	2.85928e+08	3.54912e+08	5.18359e+08	4.55703e+08	5.12963e+07	2.61855e+07	2.89393e+08	4.17268e+08	8.1996e+07	3.54192e+08	5.08359e+08	2.02656e+08
	L-Iditol	C6 H14 O6	182.079	181.072	1.047	2.73744e+08	5.03315e+08	6.43954e+08	4.18207e+08	3.48609e+08	5.76632e+07	4.04724e+08	5.56547e+08	4.7014e+07	2.56415e+08	2.05026e+08	3.66079e+08	4.22368e+08	2.63958e+08	3.95751e+08	4.45196e+08	3.28504e+08
			196.818	195.811	0.972	4.91538e+08	4.29759e+08	2.37806e+08	3.26534e+08	1.38518e+08	2.52837e+08	3.47732e+08	2.95288e+08	2.79438e+08	3.55192e+08	6.32978e+08	4.04815e+08	2.69266e+08	5.2532e+08	3.49253e+08	2.65765e+08	3.37808e+08
	Adenine	C5 H5 N5	135.054	134.047	0.757	3.39146e+08	4.71159e+08	6.13173e+08	5.63245e+08	4.65245e+08	5.97636e+08	5.23814e+08	4.8948e+08	4.87984e+08	2.91805e+08	1.92007e+08	4.90554e+08	4.59559e+08	2.77705e+08	4.544e+08	5.28808e+08	3.94643e+08
		C28 H48 N5 O5 P	565.338	564.33	6.183	1.47476e+08	1.01907e+08	8.22923e+07	9.27009e+07	1.9685e+08	2.38312e+08	5.96624e+08	1.73747e+08	1.63383e+08	1.24542e+08	1.94228e+08	3.762e+08	2.04171e+08	1.49494e+08	3.46032e+08	3.18738e+08	1.22634e+08
			117.936	116.929	2.263	2.73027e+08	2.66292e+08	2.61973e+08	2.62534e+08	2.64253e+08	2.53449e+08	2.57443e+08	2.56039e+08	2.52128e+08	2.56042e+08	2.59446e+08	2.59885e+08	2.56882e+08	2.62984e+08	2.54892e+08	2.64063e+08	2.62968e+08
	Adenine	C5 H5 N5	135.055	134.047	1.042	2.30576e+08	7.39863e+07	3.95191e+08	5.03689e+08	2.93915e+08	1.03335e+08	3.17856e+08	3.16446e+08	3.20893e+08	1.92827e+08	1.51335e+08	3.03375e+08	3.08363e+08	2.00423e+08	2.71816e+08	3.29898e+08	2.48282e+08
		C26 H48 N5 O5 P	541.338	540.33	7.214	1.60115e+08	9.56351e+07	9.95525e+07	1.13431e+08	1.79683e+08	1.62223e+08	4.81935e+08	1.71707e+08	1.66673e+08	1.45844e+08	1.77079e+08	2.36489e+08	1.69122e+08	1.51217e+08	2.64554e+08	2.23915e+08	1.21286e+08
	2-Aminoethyl (2R)-3-[(1Z)-1-hexadecen-1-yloxy]-2-hydroxypropyl hydrogen phosphate	C21 H44 N O6 P	437.29	436.283	7.519	1.2056e+08	3.18504e+07	3.72117e+08	1.87318e+08	9.15437e+07	2.0569e+08	1.72615e+08	9.82728e+07	8.58351e+07	4.73845e+08	5.57795e+07	2.31337e+08	1.31507e+08	2.8258e+08	9.67357e+07	9.16485e+07	1.5059e+08
	Amoxicillin	C16 H19 N3 O5 S	365.104	364.097	1.279	2.59114e+08	2.24325e+08	3.71034e+08	3.75311e+08	2.1328e+08	3.84991e+08	3.66466e+08	3.96954e+08	4.06784e+08	1.55605e+08	1.18564e+08	3.38424e+08	2.99547e+08	1.95785e+08	3.88255e+08	4.55889e+08	3.28045e+08
			135.902	134.895	0.827	4.18402e+08	4.28867e+08	3.70361e+08	4.40569e+08	4.25754e+08	3.51993e+08	4.0633e+08	3.49726e+08	3.69725e+08	3.74893e+08	3.95857e+08	4.01087e+08	4.12971e+08	3.96461e+08	1.44439e+08	4.35523e+08	4.16934e+08
	Tetradecanedioic acid	C14 H26 O4	258.183	257.176	4.184	4.41615e+08	5.24267e+06	1.31771e+08	4.67026e+07	5.24902e+07	1.11369e+08	1.21139e+07	4.48579e+07	3.01446e+07	4.23473e+07	6.22605e+07	6.57223e+07	1.29494e+07	6.93385e+07	4.85334e+07	3.07145e+07	1.40257e+08
	[Similar to: Gluconic acid; ΔMass: 57.9586 Da]	C6 H12 Cl N4 O P S	254.017	253.01	0.813	3.02708e+08	3.88849e+08	4.40276e+08	4.26251e+08	3.88495e+08	3.17887e+08	3.94501e+08	1.17087e+08	3.9238e+08	1.81762e+08	1.46512e+08	3.64789e+08	3.85223e+08	2.37689e+08	3.60904e+08	4.22539e+08	3.20145e+08
			135.902	134.895	0.789	4.31766e+08	3.05224e+08	2.59859e+08	3.08258e+08	3.12973e+08	2.55313e+08	2.84156e+08	3.0001e+08	2.5861e+08	3.82121e+08	1.52882e+08	2.88433e+08	4.22555e+08	4.08071e+08	3.0373e+08	3.14529e+08	2.99792e+08
			200.812	199.805	1.008	3.10399e+08	2.71773e+08	1.95742e+08	2.11732e+08	2.76646e+08	2.05892e+08	2.20882e+08	2.28887e+08	2.1487e+08	3.09577e+08	3.92828e+08	2.5802e+08	2.19624e+08	3.31157e+08	2.23348e+08	2.16462e+08	2.74893e+08
	Burgess reagent	C8 H18 N2 O4 S	238.099	237.091	0.706	1.61464e+08	2.9234e+08	3.86907e+08	3.5471e+08	2.54746e+08	3.50712e+08	2.96684e+08	3.04579e+08	3.17374e+08	9.47441e+07	4.72361e+07	2.61701e+08	3.42278e+08	1.03194e+08	2.85435e+08	3.52642e+08	1.91084e+08
		C23 H26 N6 O8	514.183	513.175	2.253	3.1119e+08	2.86533e+08	3.06344e+08	3.41655e+08	3.17016e+08	3.19151e+08	3.51398e+08	3.32159e+08	3.24385e+08	2.68019e+08	2.60316e+08	3.20669e+08	3.19427e+08	9.57317e+07	3.08214e+08	1.96563e+08	2.95368e+08
	MFCD03940007	C17 H23 N3 O6 S	397.13	396.123	1.053	2.36611e+08	1.80251e+08	1.90525e+08	2.98592e+08	1.45148e+08	2.01116e+08	3.22755e+08	3.51366e+08	2.67644e+08	1.32526e+08	1.38927e+08	2.5025e+08	2.2732e+08	1.82695e+08	3.32907e+08	2.64314e+08	2.55403e+08
	6-Ketoprostaglandin F1α	C20 H34 O6	370.235	369.228	3.079	9.84886e+07	1.01995e+07	1.08692e+08	2.87283e+07	5.95436e+07	3.2903e+08	4.90306e+06	2.18985e+07	5.88412e+07	9.52997e+07	3.91402e+07	7.86838e+07	3.2114e+07	2.31581e+07	4.49866e+07	6.68041e+07	8.98519e+07
		C28 H50 N5 O5 P	567.353	566.346	8.041	8.81984e+07	5.11886e+07	5.21675e+07	7.30279e+07	9.51994e+07	9.9938e+07	2.98935e+08	9.29625e+07	9.00367e+07	7.02123e+07	1.1273e+08	1.49934e+08	9.35738e+07	8.53182e+07	1.52116e+08	1.18735e+08	6.7435e+07
			198.815	197.808	1.147	1.31355e+08	1.12134e+08	4.74935e+07	6.49963e+07	1.21921e+08	3.61156e+07	8.41033e+07	6.79235e+07	4.77005e+07	1.56292e+08	2.70255e+08	1.0382e+08	6.69578e+07	1.54099e+08	4.71024e+07	4.56332e+07	1.00266e+08
	Gluconic acid	C6 H12 O7	196.058	195.051	1.063	1.05185e+08	1.59254e+08	1.13854e+08	2.13616e+08	2.19564e+08	1.18278e+08	1.83095e+08	1.96016e+08	1.3714e+08	6.49779e+07	5.49322e+07	1.38106e+08	1.52194e+08	8.05361e+07	1.31797e+08	1.43107e+08	1.14197e+08
		C3 H N3 O6 P2	236.933	235.926	1.067	1.18898e+08	1.24226e+08	1.15024e+08	1.21147e+08	1.24829e+08	1.04255e+08	1.17791e+08	1.17071e+08	1.08299e+08	1.20455e+08	1.24957e+08	1.16185e+08	1.14036e+08	1.18544e+08	1.11291e+08	1.08694e+08	1.14698e+08
	NP-011548	C18 H34 O3	298.251	297.243	7.891	1.91747e+08	8.72877e+06	2.40982e+08	2.40464e+08	1.37706e+08	1.20578e+08	2.97628e+07	6.72282e+07	4.61797e+07	2.53146e+08	5.87549e+07	7.13682e+07	3.48223e+07	1.62356e+08	2.81339e+07	3.02448e+07	8.09566e+07
	NP-011548	C18 H34 O3	316.261	297.243	7.897	1.91747e+08	8.72877e+06	2.40982e+08	2.40464e+08	1.37706e+08	1.20578e+08	2.97628e+07	6.72282e+07	4.61797e+07	2.53146e+08	5.87549e+07	7.13682e+07	3.48223e+07	1.62356e+08	2.81339e+07	3.02448e+07	8.09566e+07
	11,12-Epoxy-(5Z,8Z,11Z)-icosatrienoic acid	C20 H32 O3	320.235	319.228	6.468	1.51924e+08	3.97725e+06	1.50324e+08	1.83739e+08	1.06902e+08	8.33224e+07	1.47746e+07	5.57018e+07	2.66806e+07	2.52831e+08	7.20448e+07	8.55472e+07	2.61305e+07	1.57852e+08	2.73414e+07	3.54124e+07	7.57563e+07
	Indole-3-lactic acid	C11 H11 N O3	205.074	204.067	2.319	2.00925e+08	1.61102e+08	1.30631e+08	7.36228e+07	1.05022e+08	1.3592e+08	1.67425e+08	5.67341e+07	1.24098e+08	1.27705e+08	1.35608e+08	1.67194e+08	1.77308e+08	1.98372e+08	2.33057e+08	1.52829e+08	1.71587e+08
	Testosterone sulfate	C19 H28 O5 S	368.165	367.158	4.351	1.33537e+08	1.16102e+08	2.31708e+08	1.74996e+08	1.02725e+08	2.08461e+08	8.64524e+07	9.43497e+07	1.73214e+08	8.27226e+07	9.86234e+07	1.31491e+08	1.34248e+08	7.69499e+07	1.194e+08	2.08096e+08	1.64141e+08
			794.221	793.213	2.248	1.70349e+08	8.52199e+07	1.66936e+08	1.99054e+08	1.65851e+08	1.4049e+08	1.18723e+08	1.82241e+08	1.91135e+08	1.43758e+08	1.43689e+08	1.47903e+08	1.71458e+08	1.40562e+08	1.66236e+08	1.76811e+08	5.79556e+07
		C26 H39 N O5	445.282	444.275	3.372	1.73287e+08	1.1323e+08	7.96706e+07	1.54875e+08	7.54924e+07	1.57385e+08	1.7333e+08	1.32083e+08	2.27481e+08	9.2413e+07	2.17149e+08	1.02604e+08	1.62745e+08	1.10119e+08	1.89861e+08	1.91293e+08	1.19133e+08
	(±)9-HpODE	C18 H32 O4	312.23	311.223	6.859	2.27108e+08	3.45379e+07	1.74609e+08	1.78874e+08	1.4758e+08	1.80338e+08	6.13661e+07	1.0489e+08	8.48369e+07	1.74123e+08	1.52703e+08	1.00804e+08	8.77167e+07	1.75722e+08	5.74728e+07	7.3285e+07	1.19167e+08
		C6 H13 Cl O6	216.04	215.033	0.771	1.53168e+08	1.78045e+08	1.65279e+08	2.06112e+08	9.01506e+07	1.29896e+08	1.87695e+08	8.67206e+07	1.7607e+08	1.50001e+08	1.59339e+08	1.77986e+08	1.88374e+08	2.24331e+08	1.639e+08	1.53927e+08	1.60683e+08
	13,14-Dihydro-15-keto-tetranor prostaglandin F1α	C16 H28 O5	300.194	299.186	2.909	9.87015e+07	4.28826e+07	1.1701e+08	9.87603e+07	8.39783e+07	2.18435e+08	9.45608e+06	5.64267e+07	1.1948e+08	1.06644e+08	5.84063e+07	5.98408e+07	8.31498e+07	6.30509e+07	6.66047e+07	8.48272e+07	9.24716e+07
	Gluconic acid	C6 H12 O7	196.058	195.051	1.274	1.1029e+08	1.45777e+08	2.17402e+08	1.88268e+08	1.4027e+08	1.39573e+08	1.60729e+08	1.70525e+08	1.80052e+08	6.5321e+07	5.58393e+07	1.41679e+08	1.47427e+08	7.83618e+07	1.3784e+08	1.79564e+08	1.14419e+08
			196.818	195.811	1.147	1.03492e+08	8.8769e+07	3.71259e+07	5.1093e+07	9.63843e+07	2.7969e+07	6.55262e+07	5.36742e+07	3.77321e+07	1.23064e+08	2.13625e+08	8.1333e+07	5.19532e+07	1.20573e+08	3.50432e+07	3.7139e+07	7.78332e+07
	Panipenem	C15 H21 N3 O4 S	339.125	338.118	1.055	8.02783e+07	8.64811e+07	2.09739e+08	1.20377e+08	1.33863e+08	4.1302e+07	1.42411e+08	1.17739e+08	9.11477e+07	7.13281e+07	5.76632e+07	4.5937e+07	9.59576e+07	9.03699e+07	6.18115e+07	1.87179e+08	1.02203e+08
	(+/-)12(13)-DiHOME	C18 H34 O4	314.246	313.238	8.603	1.76093e+08	2.20135e+07	1.29231e+08	1.89938e+08	1.25793e+08	1.58609e+08	7.4262e+07	8.18512e+07	8.53291e+07	1.9565e+08	1.33503e+08	9.19074e+07	6.52242e+07	1.76594e+08	5.45679e+07	8.01028e+07	1.06348e+08
	Amoxicillin	C16 H19 N3 O5 S	365.104	364.097	1.053	1.117e+08	1.12436e+08	1.3663e+08	1.86187e+08	1.17669e+08	9.31658e+07	1.40133e+08	1.68533e+08	1.32519e+08	7.63183e+07	8.04771e+07	1.1498e+08	1.32301e+08	9.34809e+07	1.31897e+08	1.19589e+08	1.13418e+08
	(10S)-Juvenile hormone III diol	C16 H28 O4	284.199	283.191	4.853	1.85651e+08	5.28413e+06	5.79561e+07	3.03099e+07	3.30201e+07	6.87998e+07	1.33194e+07	3.07652e+07	2.44808e+07	2.49334e+07	3.44742e+07	3.45513e+07	1.31358e+07	4.15484e+07	2.91856e+07	1.92186e+07	5.80769e+07
			117.936	116.929	0.815	3.46579e+07	3.9698e+07	3.287e+07	3.51992e+07	3.32991e+07	3.76733e+07	3.31592e+07	3.25361e+07	3.23346e+07	3.39419e+07	3.52647e+07	3.22919e+07	3.30733e+07	3.91804e+07	3.26855e+07	3.15139e+07	3.82774e+07
			135.902	134.895	1.091	7.26775e+07	6.86467e+07	1.6864e+08	8.09199e+07	6.64122e+07	1.47984e+08	8.05278e+07	1.30714e+08	7.88462e+07	6.25895e+07	4.65212e+07	6.99454e+07	1.30337e+08	6.16168e+07	1.39982e+08	1.53524e+08	6.70734e+07
	[Similar to: Gluconic acid; ΔMass: 119.9588 Da]	C10 H8 N2 O10	316.017	315.01	0.853	4.96771e+07	9.16971e+07	1.66614e+08	1.49983e+08	8.98762e+07	1.17749e+08	1.06439e+08	1.24857e+08	1.27436e+08	2.091e+07	9.99106e+06	8.46028e+07	1.29334e+08	2.56637e+07	1.13822e+08	1.3604e+08	6.32331e+07
	NP-020292	C12 H12 N2 O3	232.085	231.077	1.947	1.4087e+08	4.64966e+07	7.5399e+07	1.40114e+08	5.94268e+07	1.47438e+08	7.82954e+07	9.69385e+07	1.0298e+08	6.98883e+07	9.23638e+07	7.05651e+07	1.0261e+08	7.1873e+07	1.29966e+08	1.65051e+08	8.57049e+07
	2-(acetylamino)-3-[4-(acetylamino)phenyl]acrylic acid	C13 H14 N2 O4	262.095	261.088	1.297	9.33811e+07	1.03682e+08	1.40438e+08	1.57505e+08	1.02622e+08	1.44039e+08	6.9069e+07	1.56918e+08	1.65028e+08	2.21148e+07	2.96668e+07	1.03508e+08	1.2158e+08	3.83372e+07	1.07732e+08	1.62563e+08	9.52924e+07
		C25 H48 N7 O7 P	589.338	588.331	6.176	3.486e+07	3.03193e+07	2.31396e+07	3.41883e+07	5.12837e+07	3.98922e+07	1.63819e+08	6.2006e+07	5.31572e+07	3.0204e+07	8.23287e+07	7.09583e+07	4.02052e+07	4.69132e+07	8.72361e+07	7.80393e+07	3.86074e+07
	(6R,8Z)-6-Hydroxy-3-oxo-8-tetradecenoic acid	C14 H24 O4	256.167	255.16	3.818	1.612e+08	3.02795e+06	5.25369e+07	2.38304e+07	4.03427e+07	1.02988e+08	7.3627e+06	1.59267e+07	1.50254e+07	6.07205e+07	3.91702e+07	6.82519e+07	1.52121e+07	4.65539e+07	3.25477e+07	2.20389e+07	5.57101e+07
	Bicyclo prostaglandin E2	C20 H30 O4	334.214	333.207	5.785	1.58241e+08	6.83347e+06	5.4534e+07	7.81849e+07	7.67214e+07	7.07202e+07	1.82222e+07	5.15278e+07	3.22861e+07	1.08206e+08	1.30195e+08	6.33238e+07	3.4868e+07	1.01869e+08	2.7529e+07	4.18361e+07	6.42155e+07
			725.88	724.872	0.655	1.55871e+08	1.1175e+08	7.38366e+07	9.22404e+07	1.4742e+08	1.10123e+08	1.1232e+08	8.92957e+07	1.0639e+08	1.5549e+08	1.51367e+08	1.33588e+08	1.06727e+08	1.57982e+08	1.11001e+08	1.01867e+08	1.48771e+08
		C15 H38 N5 O10 P3 S2	605.128	604.121	1.054	8.03579e+07	6.60224e+07	9.24937e+07	1.55217e+08	7.84493e+07	3.86716e+07	1.12715e+08	1.28237e+08	1.03141e+08	6.15926e+07	4.33919e+07	7.62207e+07	1.15406e+08	6.48433e+07	8.33936e+07	9.4758e+07	5.35653e+07
			269.808	268.801	0.768	7.48472e+07	3.60251e+07	1.55152e+07	2.08709e+07	4.11582e+07	2.76426e+07	4.14732e+07	2.58757e+07	2.55341e+07	9.64623e+07	1.52412e+08	4.41036e+07	2.51998e+07	1.02896e+08	2.81764e+07	2.46036e+07	5.86598e+07
			267.811	266.804	0.727	7.45946e+07	3.58522e+07	1.55312e+07	2.0839e+07	4.10815e+07	2.76179e+07	4.12171e+07	2.5839e+07	2.55011e+07	9.86251e+07	1.51657e+08	4.37785e+07	2.51632e+07	1.02368e+08	2.85333e+07	2.4515e+07	5.85318e+07
	12-HSA	C18 H36 O3	300.266	299.259	9.856	9.88057e+07	8.68014e+06	1.07316e+08	1.18774e+08	7.57317e+07	7.22114e+07	2.49566e+07	4.39294e+07	3.87629e+07	1.4807e+08	4.37174e+07	4.64196e+07	2.08609e+07	9.90791e+07	2.34224e+07	3.09119e+07	5.77304e+07
		C34 H44 N2 O13 P2 S	782.204	781.196	2.289	1.26355e+08	1.20378e+08	9.22984e+07	1.36722e+08	1.15007e+08	1.00341e+08	6.99694e+07	8.80507e+07	2.05582e+07	6.65691e+07	3.24374e+07	8.16293e+07	9.14412e+07	6.32964e+07	1.38849e+08	8.82737e+07	9.18041e+07
		C11 H21 Cl N2 O16	472.057	471.05	0.802	4.47511e+07	9.36141e+07	1.36849e+08	1.22947e+08	8.75082e+07	6.70982e+07	9.14893e+07	1.22395e+08	1.06569e+08	1.64831e+07	7.50574e+06	8.18989e+07	9.99106e+07	2.63642e+07	8.36762e+07	1.13217e+08	5.90849e+07
			793.867	792.86	0.628	1.33085e+08	8.91418e+07	5.6562e+07	7.10525e+07	1.24224e+08	9.01242e+07	9.22298e+07	7.14133e+07	8.50952e+07	1.31022e+08	1.28254e+08	1.12297e+08	8.5175e+07	1.34414e+08	9.12001e+07	8.05387e+07	1.27925e+08
	4-Acetamidobenzoic acid	C9 H9 N O3	179.058	178.051	1.469	1.20041e+08	7.4115e+07	1.16102e+08	8.21404e+07	7.82716e+07	1.1124e+08	6.87667e+07	9.98144e+07	1.31244e+08	2.51434e+07	3.69191e+07	7.78097e+07	7.77928e+07	2.39766e+07	1.19136e+08	9.23282e+07	6.81413e+07
		C28 H52 N5 O5 P	569.369	568.362	10.647	4.44457e+07	2.82437e+07	4.23076e+07	4.45351e+07	5.16686e+07	4.82275e+07	1.2897e+08	4.94729e+07	6.19231e+07	4.97664e+07	6.60751e+07	7.95643e+07	3.31623e+07	4.89794e+07	6.1492e+07	7.61699e+07	4.22694e+07
	N-Isovalerylglycine	C7 H13 N O3	159.09	158.082	1.265	4.49878e+07	4.44758e+07	3.56533e+07	3.55587e+07	4.05293e+07	7.02866e+07	6.24638e+07	4.53248e+07	3.28473e+07	4.10272e+07	6.71427e+07	6.27131e+07	6.72379e+07	4.85101e+07	6.78754e+07	1.27589e+08	6.41832e+07
		C36 H24 N9 O3 P	661.175	660.167	3.734	5.76742e+07	7.14091e+07	5.0642e+07	4.59922e+07	3.57105e+07	9.71391e+07	3.2826e+07	1.03644e+08	1.22439e+08	4.63419e+07	6.47706e+07	5.72482e+07	5.83849e+07	5.95976e+07	8.14652e+07	7.5611e+07	5.6595e+07
	L-Iditol	C6 H14 O6	182.079	181.072	5.771	8.39743e+07	8.69896e+07	1.00756e+08	1.11143e+08	1.02155e+08	1.14774e+08	1.13716e+08	1.12143e+08	1.12158e+08	9.92679e+07	9.46541e+07	9.80607e+07	1.09392e+08	1.01556e+08	1.01211e+08	1.11465e+08	1.03484e+08
			146.938	145.931	1.068	5.12471e+07	5.33498e+07	5.02894e+07	5.25933e+07	5.46014e+07	4.63269e+07	5.25121e+07	5.07436e+07	4.79875e+07	5.35145e+07	5.40715e+07	5.03222e+07	4.99072e+07	5.28105e+07	4.85479e+07	4.80376e+07	5.05833e+07
		C33 H40 N6 O6	616.299	615.292	2.427	4.56512e+07	5.63255e+07	4.69687e+07	7.93447e+07	5.07282e+07	6.84653e+07	6.42499e+07	8.20347e+07	8.89991e+07	4.03106e+07	2.08994e+07	4.05427e+07	1.13823e+08	5.13124e+07	7.95856e+07	9.01174e+07	5.2774e+07
	Dodecyl sulfate	C12 H26 O4 S	266.155	265.148	4.828	9.57146e+07	9.50454e+07	9.60699e+07	9.8427e+07	9.75234e+07	9.74727e+07	9.78606e+07	9.71067e+07	9.47633e+07	9.57052e+07	9.6769e+07	9.46693e+07	9.59622e+07	9.49664e+07	9.56138e+07	9.67276e+07	9.47314e+07
		C26 H32 N4 O3 P2 S3	606.109	605.102	1.054	3.17358e+07	9.29938e+07	1.13147e+08	3.02812e+07	5.31718e+07	9.10249e+07	2.61357e+07	1.21943e+07	4.40895e+07	3.30499e+07	4.71472e+06	6.5042e+07	5.16636e+07	1.97198e+07	4.97952e+07	4.34087e+07	4.72989e+07
	3,26-Dihydroxyfurost-20(22)-en-12-one	C27 H42 O4	430.308	429.301	7.417	2.60669e+07	3.60442e+07	1.97963e+07	3.55494e+07	8.53254e+06	7.61998e+07	3.97051e+07	2.97622e+07	1.12987e+08	3.30326e+07	6.58065e+07	3.00562e+07	2.77831e+07	2.00635e+07	2.05769e+07	1.76732e+07	3.78481e+07
	2,3-dinor Prostaglandin E1	C18 H30 O5	308.196	307.189	5.771	1.12413e+08	4.48558e+06	4.0197e+07	2.88704e+07	2.48785e+07	3.58207e+07	2.63022e+07	2.38371e+07	3.33537e+07	1.99152e+07	2.84801e+07	3.0492e+07	6.08523e+06	3.50916e+07	3.64335e+07	2.16298e+07	6.22607e+07
	12-Hydroxy-14-methyl-oxa-cyclotetradec-6-en-2-one	C14 H24 O3	240.173	239.165	4.182	1.12265e+08	1.17851e+06	3.25609e+07	1.16291e+07	1.32237e+07	2.74611e+07	2.96071e+06	1.08338e+07	7.64963e+06	1.13732e+07	1.545e+07	1.60177e+07	3.02158e+06	1.69542e+07	1.10892e+07	7.98722e+06	3.43229e+07
		C13 H17 N2 O7 P	344.077	343.07	2.248	8.99986e+07	7.75488e+07	7.06436e+07	1.09456e+08	8.75601e+07	9.62352e+07	1.10869e+08	1.03652e+08	9.44064e+07	6.30894e+07	5.2913e+07	4.55159e+07	1.03912e+08	6.57048e+07	3.58885e+07	1.03884e+08	9.00011e+07
			164.949	145.931	1.059	4.89545e+07	5.05404e+07	4.78002e+07	5.00746e+07	5.18866e+07	4.39966e+07	4.98493e+07	4.85288e+07	4.55684e+07	5.11201e+07	5.17301e+07	4.78779e+07	4.74557e+07	5.02561e+07	4.61171e+07	4.59523e+07	4.80721e+07
		C7 H17 Cl2 O3 P3	311.976	310.968	0.807	8.70032e+07	1.01031e+08	9.94096e+07	1.0282e+08	1.04249e+08	8.05444e+07	1.06402e+08	1.08588e+08	9.69036e+07	5.57015e+07	4.46055e+07	1.01594e+08	9.71622e+07	7.27228e+07	9.27877e+07	1.02603e+08	9.05694e+07
	Dodecanedioic acid	C12 H22 O4	230.152	229.145	3.377	1.07705e+08	2.54088e+06	4.46797e+07	1.5185e+07	1.96841e+07	4.89367e+07	3.43665e+06	9.8992e+06	7.23884e+06	3.05578e+07	2.98296e+07	3.44519e+07	7.35819e+06	1.67022e+07	1.33985e+07	1.55616e+07	3.80641e+07
	Triethyl citrate	C12 H20 O7	276.121	275.114	1.382	5.13272e+07	7.97126e+06	5.36664e+07	1.00725e+07	3.27783e+07	3.29951e+06	104764	7.33983e+06	279904	41849	4.08738e+06	1.07602e+08	1.11075e+07	101770	204984	8.91945e+06	4.62741e+06
	4-Indolecarbaldehyde	C9 H7 N O	145.053	144.045	2.604	7.64209e+07	7.1937e+07	5.49309e+07	2.72848e+07	5.20728e+07	1.06546e+08	2.74843e+07	3.01621e+07	8.99266e+07	3.22757e+07	6.45317e+07	3.1622e+07	5.17169e+07	8.22609e+07	7.49994e+07	8.96084e+07	4.75975e+07
	Androsterone sulfate	C19 H30 O5 S	370.181	369.174	4.98	1.06463e+08	6.06997e+07	9.72103e+07	7.78952e+07	6.51014e+07	9.87567e+07	6.10341e+07	5.98596e+07	8.13336e+07	6.49866e+07	1.46164e+06	7.57915e+07	7.32056e+07	5.47592e+07	6.44052e+07	9.12006e+07	8.49167e+07
	6-Oxohexanoic acid	C6 H10 O3	130.063	129.056	1.818	4.66878e+07	5.98361e+07	8.71549e+07	6.77796e+07	5.90311e+07	6.71237e+07	6.2401e+07	8.07848e+07	1.06296e+08	7.07541e+07	4.7243e+07	5.49107e+07	6.47129e+07	7.96654e+07	3.96404e+07	3.90933e+07	5.05034e+07
		C50 H90 N4 O7	858.682	857.675	11.316	6.99079e+07	6.78979e+07	6.37863e+07	6.03967e+07	5.68246e+07	5.01174e+07	4.73221e+07	4.48593e+07	4.23961e+07	4.15296e+07	3.70069e+07	3.84392e+07	3.96075e+07	4.04215e+07	3.6692e+07	3.25377e+07	2.93921e+07
		C40 H81 N2 O8 P	748.573	747.566	11.302	309822	299966	306351	6.11981e+07	7.30171e+07	7.85864e+07	7.80854e+07	7.72762e+07	6.43174e+07	6.43277e+07	6.21692e+07	7.60803e+07	8.55925e+07	5.69392e+07	5.44631e+07	8.07213e+07	7.86438e+07
		C35 H51 N4 O6 P3 S2	780.246	779.238	1.053	4.1045e+07	3.15247e+07	7.24182e+07	5.89372e+07	4.00937e+07	2.02903e+07	7.95329e+07	6.66785e+07	4.94023e+07	2.34361e+07	1.64861e+07	2.4617e+07	4.3657e+07	3.2626e+07	4.33095e+07	1.04114e+08	4.84661e+07
	Phenylacetylglycine	C10 H11 N O3	193.074	192.067	1.712	9.47738e+07	4.34571e+07	5.67057e+07	8.41719e+07	4.48015e+07	1.03705e+08	6.53506e+07	7.16423e+07	8.32316e+07	4.54295e+07	8.12951e+07	4.81509e+07	7.06511e+07	6.01073e+07	6.52365e+07	1.03547e+08	4.84942e+07
		C40 H59 N6 O9 P3 S4	988.243	969.225	1.058	2.12623e+07	6.16418e+07	1.02449e+08	6.79073e+07	5.65211e+07	7.99794e+07	3.16761e+07	4.79975e+07	4.14968e+07	2.27661e+07	5.7211e+06	4.88227e+07	4.49658e+07	1.31396e+07	5.19628e+07	4.30234e+07	3.76285e+07
	DOG	C19 H36 O5	344.256	343.249	5.692	1.73223e+07	733204	3.54e+07	1.40447e+07	1.05781e+07	3.35621e+07	6.17397e+06	7.76796e+06	9.54408e+06	1.0217e+08	4.7804e+06	3.23533e+07	2.02959e+07	8.48565e+07	1.33238e+07	4.73273e+06	2.48426e+07
	L-Glutamic acid	C5 H9 N O4	147.053	146.046	0.801	6.75529e+07	7.03514e+07	7.78424e+07	5.68871e+07	5.2781e+07	1.01226e+08	3.42056e+07	4.24814e+07	6.23351e+07	7.39482e+07	1.57054e+07	7.07685e+07	7.2658e+07	6.45235e+07	9.91603e+07	5.79064e+07	5.54324e+07
			861.855	860.847	0.626	9.4964e+07	6.52254e+07	3.90812e+07	5.03988e+07	9.09227e+07	6.50861e+07	6.32526e+07	5.05772e+07	6.01891e+07	9.62943e+07	9.80519e+07	8.55145e+07	6.09411e+07	9.99591e+07	6.63415e+07	5.71633e+07	9.31347e+07
		C5 H2 P2 S	155.936	154.928	0.877	7.98932e+07	8.24583e+07	8.48601e+07	8.47939e+07	8.26019e+07	9.89632e+07	8.81064e+07	8.62402e+07	9.02228e+07	4.74768e+07	3.87509e+07	8.36838e+07	9.72769e+07	5.44664e+07	9.57415e+07	9.29818e+07	8.04559e+07
			1723.71	860.847	0.655	9.49542e+07	6.52254e+07	3.90812e+07	5.03988e+07	9.09227e+07	6.50861e+07	6.32526e+07	5.05772e+07	2.01441e+07	9.62943e+07	9.80519e+07	8.55145e+07	6.09411e+07	9.57913e+07	6.63415e+07	5.71633e+07	9.31347e+07
		C45 H33 N9 O2 S2	795.22	794.213	2.274	6.80161e+07	6.87677e+07	7.86686e+07	8.24293e+07	8.05999e+07	8.54336e+07	9.71634e+07	9.01863e+07	8.42043e+07	6.23091e+07	7.12853e+07	470962	8.31533e+07	6.99412e+07	8.07912e+07	8.20818e+07	7.1087e+07
		C16 H21 N6 O9 P3	534.057	533.05	0.806	1.43271e+07	4.66282e+07	8.98448e+07	9.59253e+07	2.94746e+07	5.08339e+07	5.1387e+07	7.51887e+07	7.26964e+07	2.27509e+06	825374	3.68236e+07	7.10276e+07	4.65032e+06	4.56187e+07	7.96798e+07	2.29757e+07
			163.846	162.839	0.814	5.95568e+07	6.50167e+07	3.30765e+07	4.03803e+07	5.29306e+07	3.35891e+07	4.03998e+07	4.22332e+07	3.39202e+07	4.56522e+07	9.45472e+07	4.50611e+07	3.66426e+07	5.83364e+07	4.24401e+07	4.06652e+07	4.49275e+07
	MFCD00056455	C27 H42 O5	446.303	445.296	4.792	5.79492e+07	4.65379e+07	2.67698e+07	4.51396e+07	2.5677e+07	7.95256e+07	5.80612e+07	4.3748e+07	9.36426e+07	4.31277e+07	7.85733e+07	3.30459e+07	7.26493e+07	5.25117e+07	4.8455e+07	4.92988e+07	5.86877e+07
	Methyl 8-[5-(2-methoxy-2-oxoethyl)-2-furyl]octanoate	C16 H24 O5	296.162	295.155	3.01	8.0644e+07	1.86451e+07	6.00524e+07	5.20726e+07	4.82243e+07	9.14423e+07	8.011e+06	4.28045e+07	7.00798e+07	6.02683e+07	5.93036e+07	4.62129e+07	3.22979e+07	6.90317e+07	2.73065e+07	6.51569e+07	5.83829e+07
			135.902	134.895	1.253	7.64096e+07	8.11215e+07	8.14491e+07	7.53542e+07	7.75604e+07	7.07762e+07	7.47716e+07	7.22532e+07	7.03403e+07	6.13118e+07	2.35919e+07	8.44558e+07	6.6975e+07	6.15866e+07	6.77621e+07	7.58015e+07	8.00951e+07
		C12 H28 N5 O4 P3 S2	463.081	462.074	1.044	5.01998e+07	5.55742e+07	6.37414e+07	9.10635e+07	5.1026e+07	4.22133e+07	6.67038e+07	7.27135e+07	5.75565e+07	3.10042e+07	3.12774e+07	5.29134e+07	6.6101e+07	3.71096e+07	6.04935e+07	5.06555e+07	5.15998e+07
	4-(Hydroxymethyl)benzenesulfonic acid	C7 H8 O4 S	188.014	187.007	2.542	7.23837e+07	5.82919e+07	8.78419e+07	7.20502e+07	5.22024e+07	8.76739e+07	6.74462e+07	7.05795e+07	8.82004e+07	5.44685e+07	7.19603e+07	5.96082e+07	8.02395e+07	7.54213e+07	6.9276e+07	9.10297e+07	7.25083e+07
	(+/-)9(10)-EpOME	C18 H32 O3	296.235	295.228	6.394	6.42287e+07	2.2006e+06	8.67335e+07	8.32737e+07	5.30878e+07	3.75051e+07	9.41878e+06	2.60316e+07	1.68886e+07	9.07454e+07	1.98118e+07	2.92267e+07	1.07319e+07	5.69613e+07	9.21843e+06	1.346e+07	3.05645e+07
		C27 H52 N O9 P	565.338	564.331	5.817	2.22385e+07	1.56328e+07	1.27992e+07	1.42666e+07	2.76166e+07	3.58914e+07	8.7257e+07	2.56521e+07	2.48668e+07	1.9606e+07	2.98791e+07	5.52839e+07	2.99071e+07	2.28415e+07	5.1621e+07	4.70355e+07	1.80041e+07
	Citric acid	C6 H8 O7	192.027	191.02	1.272	4.3647e+07	3.0356e+07	3.7731e+07	2.71405e+07	1.96377e+07	8.37299e+07	2.75839e+07	2.95078e+07	4.65375e+07	3.46457e+07	2.77425e+07	4.64819e+07	3.85198e+07	3.20138e+07	5.57108e+07	5.11685e+07	3.49909e+07
	Hexaric acid	C6 H10 O8	210.038	191.02	1.272	4.3647e+07	3.31469e+07	4.13414e+07	2.71405e+07	1.96377e+07	8.37299e+07	2.75839e+07	3.22085e+07	4.65375e+07	3.79928e+07	3.04198e+07	4.64819e+07	3.85198e+07	3.49983e+07	6.0727e+07	5.11685e+07	3.82647e+07
		C9 H20 O9	272.111	271.103	0.754	2.57316e+07	2.49576e+07	6.58598e+07	3.19282e+07	2.6479e+07	8.1347e+07	4.30124e+07	3.5049e+07	6.88893e+07	4.48216e+07	8.14893e+06	3.90693e+07	5.07447e+07	2.10024e+07	3.30208e+07	2.92645e+07	3.62771e+07
	MFCD03762985	C24 H25 N3 O6	451.174	450.167	2.311	6.44394e+07	4.78478e+07	4.32452e+07	2.50514e+07	2.99149e+07	5.02302e+07	4.8599e+07	2.06719e+07	4.56371e+07	3.11125e+07	3.15308e+07	4.96818e+07	6.14774e+07	5.2077e+07	8.02537e+07	5.42721e+07	5.5638e+07
	16-Hydroxyhexadecanoic acid	C16 H32 O3	272.235	271.228	6.606	8.02506e+07	5.10554e+06	5.80066e+07	5.11595e+07	3.40225e+07	3.21344e+07	1.87379e+07	2.12136e+07	2.20832e+07	5.78678e+07	2.11473e+07	2.76012e+07	9.02011e+06	3.58098e+07	1.98722e+07	1.36987e+07	4.37066e+07
		C18 H30 N9 O12 P3	657.123	656.116	1.304	1.58509e+07	3.34125e+07	7.94926e+07	4.57966e+07	3.47768e+07	6.96037e+07	2.98424e+07	4.31391e+07	3.92799e+07	1.57592e+07	5.85302e+06	3.8694e+07	3.31642e+07	1.3121e+07	3.88487e+07	4.0425e+07	3.29031e+07
	6-Ketoprostaglandin F1α	C20 H34 O6	370.235	369.228	2.778	3.12612e+07	1.41785e+07	5.45244e+07	1.8124e+07	1.99117e+07	7.89081e+07	6.80359e+06	1.02807e+07	2.68094e+07	2.62195e+07	2.58133e+07	2.68135e+07	2.61443e+07	1.04042e+07	1.69227e+07	3.5254e+07	2.23883e+07
	[Similar to: Gluconic acid; ΔMass: 67.9874 Da]	C5 H8 N6 O7	264.046	263.038	0.693	3.61945e+07	5.71392e+07	7.83725e+07	6.887e+07	4.39708e+07	5.21595e+07	6.19087e+07	7.41514e+07	6.8746e+07	2.34767e+07	1.61801e+07	5.3363e+07	6.24853e+07	2.78288e+07	6.07862e+07	6.4056e+07	4.28533e+07
		C26 H41 N O4	431.303	430.296	4.36	4.15124e+07	5.37938e+07	1.98803e+07	4.29813e+07	1.4107e+07	5.35245e+07	7.78938e+07	6.2703e+07	5.03225e+07	2.19907e+07	6.48352e+07	1.89574e+07	6.7772e+07	4.05709e+07	6.26174e+07	4.0057e+07	4.57894e+07
	4-[(6E)-6-Imino-3-(4-methoxyphenyl)-1(6H)-pyridazinyl]butanoic acid	C15 H17 N3 O3	287.127	286.12	1.278	4.57059e+07	3.83848e+07	6.26804e+07	6.55293e+07	3.74685e+07	6.73715e+07	6.27839e+07	6.7485e+07	6.96121e+07	2.58011e+07	2.04547e+07	5.79296e+07	5.36638e+07	3.37157e+07	6.63676e+07	7.75904e+07	5.4193e+07
			1859.68	928.834	0.655	7.0868e+07	4.65027e+07	2.724e+07	3.61049e+07	6.94752e+07	4.70089e+07	4.73852e+07	3.60298e+07	4.49174e+07	7.62395e+07	7.31657e+07	6.33811e+07	4.6127e+07	7.5508e+07	4.8955e+07	4.34196e+07	7.37703e+07
			929.842	928.835	0.623	7.11927e+07	4.68933e+07	2.70419e+07	3.61541e+07	6.95081e+07	4.59271e+07	4.34647e+07	3.60298e+07	4.45038e+07	7.53664e+07	7.31657e+07	5.94439e+07	4.6127e+07	7.24244e+07	4.85312e+07	4.0812e+07	7.45931e+07
		C12 H20 N9 O5 P3	463.081	462.074	1.278	3.88013e+07	3.61133e+07	6.5233e+07	6.51274e+07	3.43864e+07	6.41641e+07	5.96804e+07	6.37579e+07	6.51066e+07	1.90461e+07	1.40443e+07	5.19141e+07	4.87558e+07	2.40937e+07	5.95824e+07	7.40817e+07	4.7456e+07
	MFCD09987255	C10 H12 N2 O2 S	224.062	223.055	1.055	4.41734e+07	4.27321e+07	5.51139e+07	7.38331e+07	4.28506e+07	3.72302e+07	5.48606e+07	6.59745e+07	5.36254e+07	2.87316e+07	2.91475e+07	4.54892e+07	5.15136e+07	3.50331e+07	5.25687e+07	4.90033e+07	4.39557e+07
		C25 H52 N O9 P	541.338	540.331	6.702	2.39897e+07	1.44107e+07	1.55874e+07	1.81634e+07	2.78043e+07	2.48106e+07	7.3806e+07	2.56555e+07	2.54925e+07	2.24572e+07	2.61125e+07	3.45951e+07	2.55604e+07	2.29631e+07	4.00659e+07	3.37158e+07	1.8842e+07
		C8 H20 Cl2 N4 O18	530.016	529.008	0.796	3.09814e+07	5.78916e+07	7.20106e+07	6.92112e+07	5.53712e+07	3.94913e+07	5.81086e+07	7.30342e+07	6.4609e+07	1.12467e+07	5.57709e+06	5.28689e+07	5.76463e+07	1.94641e+07	4.91509e+07	6.80573e+07	3.9959e+07
	Citric acid	C6 H8 O7	192.027	191.02	0.786	4.01521e+07	1.73351e+07	2.36616e+07	1.41474e+07	1.11298e+07	6.99461e+07	1.1132e+07	1.57408e+07	2.92994e+07	1.98297e+07	1.14113e+07	2.67745e+07	2.90085e+07	2.05495e+07	7.22684e+07	2.97138e+07	3.52076e+07
	Citric acid	C6 H8 O7	210.038	191.02	0.78	2.50941e+07	2.19896e+07	2.36616e+07	2.0279e+07	1.4406e+07	6.99461e+07	1.47031e+07	2.19464e+07	4.02376e+07	1.98297e+07	1.38206e+07	2.67745e+07	2.90085e+07	2.05495e+07	7.22684e+07	3.98001e+07	3.52076e+07
		C19 H40 N O6 P	409.259	408.252	5.074	1.42428e+07	2.12722e+06	5.0652e+07	2.08802e+07	1.05787e+07	2.15561e+07	1.78245e+07	1.19685e+07	8.05933e+06	7.22095e+07	3.81566e+06	2.59327e+07	1.13855e+07	4.45404e+07	9.64241e+06	5.93513e+06	1.46715e+07
	4-(Hydroxymethyl)benzenesulfonic acid	C7 H8 O4 S	188.014	187.007	2.211	2.68002e+07	3.16555e+07	9.11879e+06	6.17386e+07	1.9575e+07	5.80499e+07	5.96667e+07	4.15044e+07	7.13243e+07	4.31358e+07	7.10667e+07	3.35402e+07	6.81117e+07	2.94205e+07	3.49801e+07	2.73755e+07	4.57014e+07
		C15 H35 N6 O15 P3	632.139	631.131	0.8	7.03554e+06	3.34188e+07	7.02875e+07	5.98069e+07	2.82247e+07	1.90981e+07	2.94008e+07	5.85202e+07	4.43595e+07	832054	609897	2.30584e+07	3.68642e+07	2.4152e+06	3.0686e+07	5.88415e+07	1.36711e+07
	13,14-dihydro-15-keto-tetranor Prostaglandin D2	C16 H26 O5	280.165	279.158	4.184	6.97207e+07	964559	2.396e+07	8.95681e+06	1.00674e+07	1.95171e+07	2.24146e+06	8.608e+06	5.71912e+06	8.00837e+06	1.15848e+07	1.26563e+07	2.53116e+06	1.30502e+07	8.85897e+06	6.25285e+06	2.51849e+07
		C20 H12 N5 O5 P S	465.029	464.022	1.28	3.94698e+07	3.38919e+07	5.79979e+07	5.99198e+07	3.05066e+07	5.96018e+07	5.47099e+07	6.2613e+07	6.71697e+07	1.9835e+07	1.30908e+07	4.94897e+07	4.71201e+07	2.66459e+07	6.30459e+07	6.84546e+07	4.92318e+07
		C10 H18 Cl N2 O P3 S2	373.975	372.968	0.831	2.80956e+07	4.49927e+07	6.84064e+07	6.43494e+07	4.45556e+07	5.24096e+07	5.33781e+07	5.70268e+07	5.7557e+07	1.14926e+07	3.01736e+06	4.31453e+07	5.9348e+07	1.43158e+07	5.20506e+07	6.11273e+07	3.27279e+07
	Mesaconic acid	C5 H6 O4	130.027	111.009	1.052	3.18744e+07	2.21417e+07	3.18002e+07	1.75982e+07	1.19085e+07	6.71206e+07	1.35714e+07	2.2703e+07	4.14608e+07	2.62929e+07	1.39516e+07	3.93291e+07	3.92121e+07	2.22958e+07	5.33249e+07	3.80838e+07	2.85791e+07
	Indole-3-pyruvic acid	C11 H9 N O3	203.058	202.051	2.346	5.24955e+07	1.25907e+06	7.40592e+06	1.11188e+07	2.55709e+07	2.7515e+07	3.10345e+07	4.74124e+06	1.00652e+07	2.88775e+07	5.67748e+07	3.52728e+07	2.83771e+07	4.01455e+07	3.5909e+07	3.24721e+07	6.5374e+07
	NP-011548	C18 H34 O3	316.261	297.243	7.632	6.50654e+07	4.40365e+06	5.3499e+07	5.78701e+07	3.74292e+07	3.08151e+07	1.79572e+07	2.11248e+07	2.42975e+07	6.36434e+07	2.55021e+07	4.04849e+07	1.14381e+07	3.37006e+07	2.40883e+07	1.81901e+07	2.74286e+07
	NP-011548	C18 H34 O3	298.251	297.243	7.641	6.50654e+07	4.40365e+06	5.3499e+07	5.78701e+07	3.74292e+07	3.08151e+07	1.79572e+07	2.11248e+07	2.42975e+07	6.36434e+07	2.55021e+07	4.04849e+07	1.14381e+07	3.37006e+07	2.40883e+07	1.81901e+07	2.74286e+07
		C20 H25 N3 O8 S	467.136	466.129	1.602	6.50297e+07	4.87335e+07	2.04533e+07	2.10754e+07	1.671e+07	2.68265e+07	2.47439e+07	5.98483e+07	6.38282e+07	4.2393e+07	1.71102e+07	2.48339e+07	3.82854e+07	4.57739e+07	3.31619e+07	3.06866e+07	5.77169e+07
	2-(Acetoxymethyl)-5-(diethoxymethyl)tetrahydrofuran-3,4-diyl diacetate	C16 H26 O9	362.157	361.15	2.537	91549.8	110774	265415	984626	90626.7	178260	25721	28913.6	56766.7	25779	6.45843e+07	1.20853e+06	389854	150842	62117.4	90683.5	89634
		C22 H32 N3 O5 P	449.208	448.201	2.646	143216	146132	142480	1.14635e+06	3.69037e+06	161731	133649	1.22998e+06	158648	117975	6.35081e+07	567382	226149	1.08264e+06	147863	1.7248e+06	140545
	Amoxicillin	C16 H19 N3 O5 S	365.104	364.097	0.758	4.30523e+07	3.61376e+07	4.51526e+07	5.65669e+07	3.81543e+07	4.91768e+07	4.3799e+07	5.44922e+07	5.3718e+07	2.69444e+07	2.43069e+07	4.27095e+07	4.59577e+07	1.57017e+07	6.30939e+07	5.28642e+07	4.41311e+07
		C56 H52 N3 O15 P	1037.31	1036.31	2.246	4.95242e+07	4.47041e+07	4.9975e+07	6.30381e+07	5.11983e+07	5.00039e+07	6.01539e+07	5.4947e+07	5.65023e+07	4.08996e+07	4.21652e+07	5.36071e+07	4.64992e+07	3.85781e+07	4.78373e+07	5.14083e+07	5.01323e+07
		C17 H20 N7 O6 P S	481.092	480.085	1.045	2.46521e+07	2.81708e+07	6.1993e+07	3.62537e+07	3.80782e+07	1.42314e+07	4.61669e+07	3.4284e+07	2.81723e+07	1.90936e+07	1.3861e+07	1.50583e+07	3.10023e+07	2.49996e+07	2.09942e+07	5.52657e+07	3.06793e+07
			1995.66	996.822	0.654	5.70757e+07	3.53944e+07	1.83808e+07	2.62676e+07	5.50411e+07	3.5364e+07	3.6882e+07	2.60557e+07	3.29779e+07	5.75842e+07	6.19407e+07	5.0566e+07	3.47432e+07	5.95459e+07	3.57816e+07	3.14772e+07	5.44031e+07
		C10 H28 N9 O6 P3 S	495.108	494.1	1.044	4.14889e+07	3.23733e+07	3.23413e+07	4.99121e+07	2.22417e+07	3.80708e+07	5.49254e+07	5.65659e+07	4.61382e+07	2.12976e+07	2.01775e+07	4.73448e+07	4.40753e+07	2.78727e+07	6.11274e+07	4.50547e+07	4.34234e+07
	3-(5-Methoxy-2-nitrophenyl)-1,3-dimethyl-2,5-pyrrolidinedione	C13 H14 N2 O5	278.09	277.083	1.392	2.99894e+07	3.25251e+07	4.54566e+07	4.21716e+07	2.95112e+07	4.71537e+07	2.98283e+07	6.05265e+07	3.85225e+07	5.92732e+06	3.13524e+07	3.05632e+07	3.19441e+07	2.962e+07	1.83125e+07	4.17591e+07	2.91289e+07
	8-iso-13,14-dihydro-15-keto Prostaglandin F2?	C20 H34 O5	354.24	353.233	3.572	2.43929e+07	2.58101e+06	2.2311e+07	7.98717e+06	9.04733e+06	6.05006e+07	1.14859e+06	4.75143e+06	8.81132e+06	3.99236e+07	1.01042e+07	1.07504e+07	5.8712e+06	8.21993e+06	4.50955e+06	7.40076e+06	2.18805e+07
	4-Indolecarbaldehyde	C9 H7 N O	145.053	144.046	2.976	5.70704e+07	2.83758e+07	1.99489e+07	3.07967e+07	3.82674e+07	4.20045e+07	3.5701e+07	1.3406e+07	2.45017e+07	3.48532e+07	5.82034e+07	4.22544e+07	3.58954e+07	4.08018e+07	4.19532e+07	4.33598e+07	6.01468e+07
	(2,4-dichlorobenzoyl)glycine	C9 H7 Cl2 N O3	246.98	245.973	2.686	6.39328e+06	1.46468e+07	6.40133e+06	1.29424e+07	4.10982e+07	4.00434e+06	1.0348e+07	2.8518e+06	4.91167e+06	999068	6.00105e+07	8.01025e+06	6.80529e+06	1.71763e+07	6.0614e+06	3.60994e+06	2.08479e+06
		C17 H26 N O8 P S	435.11	434.103	1.265	4.17967e+07	3.74034e+07	5.93304e+07	5.53037e+07	4.1041e+07	2.87619e+07	4.15021e+07	4.71104e+07	5.85315e+07	2.94412e+07	2.4571e+07	1.993e+07	2.37958e+07	3.01939e+07	4.28318e+07	2.20465e+07	1.99843e+07
	19(R)-Hydroxy prostaglandin F1α	C20 H36 O6	372.251	371.244	2.911	2.18543e+07	1.12896e+06	2.16491e+07	6.60377e+06	1.43938e+07	5.83263e+07	499922	3.73186e+06	9.23242e+06	1.94619e+07	6.93782e+06	1.20217e+07	1.06109e+06	4.29441e+06	6.39767e+06	6.39921e+06	1.59526e+07
	Pentadecanedioic acid	C15 H28 O4	272.199	271.191	4.842	5.8052e+07	1.95081e+06	1.98508e+07	6.11938e+06	7.25628e+06	2.15499e+07	4.237e+06	1.14137e+07	6.447e+06	5.96448e+06	7.05001e+06	9.46884e+06	2.97339e+06	1.39215e+07	8.82744e+06	5.48496e+06	3.06611e+07
	D-Saccharic acid	C6 H10 O8	210.038	209.03	1.042	1.94097e+07	1.78416e+07	2.64179e+07	2.87968e+07	2.27744e+07	1.67683e+07	2.49096e+07	3.36158e+07	4.41948e+07	1.27622e+07	1.13523e+07	2.23846e+07	2.28363e+07	1.76757e+07	2.49242e+07	5.74405e+07	2.23453e+07
		C4 H9 Cl3 N8 O2 S2	369.934	368.927	0.793	5.18659e+07	5.36891e+07	4.49865e+07	4.70667e+07	5.64946e+07	4.0821e+07	5.67343e+07	5.25995e+07	5.11081e+07	3.50121e+07	3.138e+07	5.32853e+07	4.81313e+07	4.73349e+07	4.40215e+07	5.03437e+07	5.19499e+07
	Glycochenodeoxycholic acid	C26 H43 N O5	449.314	448.307	3.874	4.44787e+07	4.17899e+07	3.12352e+07	3.32368e+07	2.58565e+07	5.02738e+07	2.9852e+07	3.02559e+07	3.33197e+07	2.45648e+07	5.7145e+07	2.47451e+07	2.43213e+07	3.22121e+07	2.88802e+07	3.42409e+07	2.93196e+07
	D-Saccharic acid	C6 H10 O8	210.038	209.03	0.947	7.96907e+06	2.31246e+07	4.21709e+07	5.02898e+07	2.48685e+07	5.66847e+07	1.29848e+07	1.47089e+07	4.20607e+07	8.99206e+06	5.38004e+06	8.33002e+06	3.68452e+07	1.17693e+07	1.68402e+07	4.58396e+07	2.84454e+07
	2-Oxoglutaric acid	C5 H6 O5	146.022	145.014	1.051	5.63835e+07	4.13053e+07	2.93469e+07	2.20772e+07	2.6104e+07	4.4661e+07	1.63413e+07	1.92343e+07	3.86099e+07	4.23533e+07	3.7721e+07	5.0652e+07	2.92776e+07	4.04827e+07	5.61522e+07	3.92518e+07	4.3068e+07
	MFCD08277028	C13 H16 O7	284.09	283.082	1.648	5.55678e+07	2.37015e+07	3.97509e+07	2.73447e+07	2.04213e+07	5.07072e+07	2.28779e+07	2.81752e+07	3.16856e+07	9.60374e+06	5.12804e+06	1.98687e+07	3.06474e+07	7.60032e+06	3.48118e+07	4.94508e+07	1.79225e+07
	14-Hydroxy-3-methoxy-20-oxo-3,9-epoxypregn-16-ene-11,18-diyl diacetate	C26 H36 O8	476.241	475.233	4.987	5.12908e+07	835916	4.67107e+07	6.57397e+06	5.52225e+07	3.48847e+07	524017	3.46139e+06	584777	105902	448557	4.93603e+07	1.9102e+06	902955	8.73449e+06	3.53233e+06	2.10087e+06
		C26 H42 O14	578.257	577.25	3.095	51416	31537.8	52776	679790	39817.6	88533.8	32689.1	34213.1	39523.5	48243.9	5.46529e+07	297518	86910.7	33643.2	37149.5	45331.2	47128.7
	Citric acid	C6 H8 O7	192.027	191.02	0.943	6.0159e+06	1.332e+07	3.74558e+07	2.3286e+07	1.5319e+07	5.44704e+07	1.14314e+07	1.48652e+07	2.77109e+07	1.03819e+07	5.86582e+06	1.73224e+07	4.15669e+07	2.03871e+07	3.20306e+07	2.1005e+07	1.38325e+07
	4-(2-Methyl-2-propen-1-yl)-5-(3,4,5-trimethoxyphenyl)-2,4-dihydro-3H-1,2,4-triazole-3-thione	C15 H19 N3 O3 S	321.115	320.107	1.057	1.15118e+06	3.18349e+07	3.95658e+07	5.43631e+07	3.1474e+07	2.81591e+07	4.02629e+07	4.88323e+07	4.17622e+07	1.96154e+07	2.28218e+07	3.33086e+07	3.80832e+07	3.52632e+06	3.93199e+07	3.71508e+07	3.29e+07
		C13 H25 N6 O10 P	456.139	455.131	0.79	9.2557e+06	2.65048e+07	5.41574e+07	4.54107e+07	2.43996e+07	2.98131e+07	2.76207e+07	3.46252e+07	3.60382e+07	2.26212e+06	720663	2.19985e+07	3.69712e+07	3.24735e+06	2.61033e+07	3.98041e+07	1.27686e+07
	Glycochenodeoxycholic acid	C26 H43 N O5	449.314	448.307	3.237	2.07245e+07	4.23416e+07	2.24774e+07	9.30842e+06	1.7942e+07	2.20889e+07	1.38953e+07	1.4314e+07	1.26186e+07	1.86082e+07	5.40651e+07	1.19023e+07	7.59901e+06	1.41004e+07	2.09011e+07	1.46029e+07	1.06065e+07
	[17-Hydroxy-12-(hydroxymethyl)-10-oxo-8-oxapentacyclo[14.2.1.0~1,13~.0~4,12~.0~5,9~]nonadeca-5(9),6-dien-17-yl]methyl hexopyranoside	C26 H36 O10	508.231	507.223	4.026	4.04268e+07	2.84146e+07	3.64391e+07	3.51459e+07	3.2419e+07	3.72629e+07	5.40175e+07	3.10867e+07	3.82471e+07	5.23195e+07	4.68478e+07	3.11101e+07	3.34932e+07	5.13893e+07	4.31297e+07	3.53102e+07	3.90117e+07
		C13 H18 Cl N5 O7 S	423.063	422.056	0.772	5.02661e+07	3.36506e+07	3.80787e+07	4.8909e+07	3.65553e+07	4.51156e+07	3.91161e+07	4.46416e+07	4.78772e+07	3.54517e+07	3.72219e+07	4.0906e+07	3.91877e+07	4.00939e+07	5.34372e+07	4.19052e+07	4.88947e+07
		C14 H24 Cl N5 O3 S3	441.074	422.056	0.773	5.02661e+07	3.36506e+07	3.80787e+07	4.8909e+07	3.65553e+07	4.51156e+07	3.91161e+07	4.46416e+07	4.54295e+07	3.54517e+07	3.72219e+07	4.0906e+07	3.91877e+07	4.00939e+07	5.34372e+07	4.19052e+07	4.88947e+07
	Traumatic Acid	C12 H20 O4	228.136	227.129	3.197	2.40913e+07	2.75197e+06	5.77322e+06	3.33126e+06	9.30048e+06	5.33465e+07	2.51266e+06	7.286e+06	2.87876e+06	1.89712e+07	1.31998e+07	2.34837e+07	8.95084e+06	1.25656e+07	1.17936e+07	1.09255e+07	1.58555e+07
		C7 H14 Cl4 O8 P2	427.892	426.885	0.783	5.20465e+07	4.81107e+07	3.40458e+07	3.72786e+07	5.05204e+07	3.46962e+07	5.31606e+07	4.5637e+07	4.24501e+07	3.82149e+07	2.61132e+07	5.07849e+07	4.04511e+07	3.70642e+07	3.83275e+07	4.24811e+07	5.18031e+07
	N-(2-Furylmethyl)-3-[(2S,5aS,8aR)-1-methyl-5-oxodecahydropyrrolo[3,2-E][1,4]diazepin-2-yl]propanamide	C16 H24 N4 O3	356.165	355.158	4.811	1.96044e+07	3.11095e+07	2.18746e+07	4.09189e+07	2.98933e+07	3.18506e+07	3.4726e+07	3.09615e+07	2.9517e+07	2.4911e+07	2.88116e+07	2.29679e+07	2.15186e+07	2.4234e+07	2.88429e+07	3.25401e+07	2.04091e+07
		C7 H6 Cl2 N8 O2 P2 S2	429.889	428.882	0.784	5.20629e+07	4.81107e+07	3.34668e+07	3.72191e+07	5.12695e+07	3.47587e+07	5.295e+07	4.56518e+07	4.24501e+07	3.82241e+07	3.35225e+07	5.0816e+07	4.03205e+07	5.05518e+07	3.7796e+07	3.54501e+07	5.17047e+07
		C14 H25 Cl N O6 P S	401.081	400.074	1.063	3.4594e+07	3.44609e+07	3.58228e+07	5.25209e+07	835181	2.49647e+07	4.13434e+07	4.86279e+07	3.5468e+07	2.40439e+07	2.89064e+07	3.60132e+07	3.79648e+07	3.06323e+07	3.24406e+07	3.32161e+07	3.37907e+07
		C23 H38 O10	474.246	473.239	4.967	1.34463e+06	835916	1.39222e+06	2.80185e+06	5.24107e+07	3.33067e+07	524017	3.30803e+06	1.0789e+06	136306	2.92342e+06	4.69367e+07	1.89354e+06	962083	8.30146e+06	3.39193e+06	2.08859e+06
	9(S)-HpOTrE	C18 H30 O4	310.214	309.207	5.704	5.21553e+07	6.23723e+06	3.49e+07	3.26372e+07	3.07099e+07	3.05327e+07	1.18573e+07	2.18148e+07	1.735e+07	3.50307e+07	3.12675e+07	2.01285e+07	1.47077e+07	3.95606e+07	1.23535e+07	1.67816e+07	2.69761e+07
		C25 H35 N5 O12 S3	693.145	692.138	1.054	1.54905e+07	2.42795e+07	3.10781e+07	2.321e+07	3.03014e+07	1.88907e+07	4.17755e+07	5.21541e+07	1.68049e+07	2.08078e+07	6.38059e+06	2.04806e+07	1.45178e+07	1.49398e+07	1.50729e+07	1.23651e+07	4.65556e+07
			164.848	163.84	1.057	2.47213e+07	3.16423e+07	1.3252e+07	2.64114e+07	3.54853e+07	7.84184e+06	2.91802e+07	2.48654e+07	1.62313e+07	2.88899e+07	5.15658e+07	3.44947e+07	1.70183e+07	3.26519e+07	1.85865e+07	8.91437e+06	3.70302e+07
		C20 H34 O11	450.21	449.202	2.628	17578.5	30185.2	72555.8	1.24718e+06	505029	21491.8	105632	143886	18715.7	16498.7	5.13327e+07	567382	224894	197113	16720.6	173097	24129.7
			279.837	278.83	0.715	2.88199e+07	1.76888e+07	9.00782e+06	1.10211e+07	1.88632e+07	1.43287e+07	1.98862e+07	1.39333e+07	1.42016e+07	3.75497e+07	5.11218e+07	2.04153e+07	1.39391e+07	3.63041e+07	1.56598e+07	1.28772e+07	2.4163e+07
			136.902	135.895	0.79	4.28148e+07	3.96817e+07	3.47485e+07	4.03493e+07	4.23753e+07	3.36869e+07	3.76241e+07	4.05728e+07	3.55258e+07	4.3313e+07	4.13562e+07	3.80075e+07	4.72488e+07	4.60588e+07	3.89739e+07	4.08033e+07	3.8973e+07
	16-Hydroxyhexadecanoic acid	C16 H32 O3	272.235	271.228	11.76	3.18042e+07	1.0099e+07	4.29124e+07	3.04968e+07	2.5237e+07	3.71702e+07	1.47004e+07	2.1578e+07	1.99416e+07	3.88466e+07	3.01374e+07	2.26534e+07	2.36413e+07	5.04104e+07	1.71532e+07	1.73635e+07	3.06015e+07
		C2 H4 Cl4 O3 P2	277.84	276.833	0.723	2.89119e+07	1.76888e+07	9.00782e+06	1.10211e+07	1.88632e+07	1.43287e+07	1.98862e+07	1.39333e+07	1.42016e+07	3.6999e+07	5.01252e+07	2.05032e+07	1.39391e+07	3.53827e+07	1.56598e+07	1.31344e+07	2.41522e+07
			136.902	135.895	0.834	3.48826e+07	4.73033e+07	1.85474e+07	4.915e+07	2.39848e+07	3.97353e+07	4.61492e+07	3.4041e+07	2.39209e+07	3.6387e+07	1.64716e+07	4.57114e+07	3.74662e+07	3.66545e+07	4.56063e+07	4.04597e+07	3.18368e+07
			561.598	560.591	0.765	1.86542e+07	5.40917e+06	1.11713e+06	1.47127e+06	6.68884e+06	3.21092e+06	5.58432e+06	2.68165e+06	3.09993e+06	3.00816e+07	4.92229e+07	5.90868e+06	2.52354e+06	2.92908e+07	2.72833e+06	2.0084e+06	1.2935e+07
	Dimethyl(2-pyridinyl)silyl	C7 H10 N Si	136.058	135.051	2.304	2.21531e+07	2.55508e+07	3.3726e+07	3.24562e+07	2.7918e+07	3.32766e+07	2.95618e+07	2.96945e+07	3.02342e+07	2.2236e+07	1.87436e+07	2.77425e+07	2.86524e+07	2.21846e+07	2.54379e+07	4.88903e+07	2.62833e+07
			503.64	502.632	0.771	1.73834e+07	4.74188e+06	1.31559e+06	1.25617e+06	6.11554e+06	2.83419e+06	5.6256e+06	2.53052e+06	1.77013e+06	2.70101e+07	4.86171e+07	6.91125e+06	2.35522e+06	2.93785e+07	2.41122e+06	1.86903e+06	1.19153e+07
	MFCD02728147	C20 H23 N3 O4	369.169	368.161	4.315	2.71276e+07	2.37684e+07	4.8179e+07	3.59836e+07	2.1177e+07	4.34915e+07	1.77092e+07	1.99886e+07	3.58606e+07	1.67264e+07	2.04892e+07	2.72219e+07	2.7698e+07	1.57419e+07	2.45771e+07	4.33351e+07	3.43043e+07
			2131.63	1064.81	0.654	4.60258e+07	2.58181e+07	1.38128e+07	1.87591e+07	4.37754e+07	2.52356e+07	2.82466e+07	1.82153e+07	2.698e+07	4.51701e+07	4.80483e+07	3.86033e+07	2.50345e+07	4.71204e+07	2.65662e+07	2.33632e+07	4.36067e+07
	1-Stearoyl-2-hydroxy-sn-glycero-3-PE	C23 H48 N O7 P	481.317	480.309	9.861	3.17187e+07	1.85117e+07	3.72643e+07	3.37628e+07	2.99857e+07	3.18065e+07	3.85198e+07	2.82746e+07	3.37436e+07	4.78785e+07	3.10637e+07	3.15961e+07	2.15814e+07	4.05561e+07	2.83801e+07	3.03982e+07	2.28472e+07
	NP-019159	C26 H38 O8	478.256	477.249	6.238	2.58639e+06	6.34972e+06	1.35606e+07	4.78194e+07	3.97364e+06	4.62748e+06	2.12382e+06	2.2371e+07	1.82432e+06	1.32135e+06	1.99039e+06	1.62627e+06	5.89237e+06	2.61112e+06	3.73088e+07	3.78511e+07	1.31152e+07
	NP-005397	C18 H30 O6	342.204	341.196	3.48	2.24624e+07	1.34658e+07	3.20347e+07	2.84584e+07	2.47056e+07	4.34107e+07	4.12313e+06	2.0276e+07	4.77897e+07	2.00652e+07	1.81948e+07	2.34375e+07	4.2196e+07	1.60402e+07	2.32068e+07	3.00465e+07	2.04997e+07
			1655.72	826.853	0.655	4.52978e+07	2.73976e+07	1.47933e+07	2.07159e+07	4.1309e+07	2.68495e+07	2.73839e+07	2.0878e+07	2.45146e+07	4.48926e+07	4.55432e+07	3.63747e+07	2.41218e+07	4.72649e+07	2.93596e+07	2.27546e+07	4.39045e+07
		C5 H8 Cl N10 O P S	322.004	320.997	0.746	2.9187e+07	3.72241e+07	4.72402e+07	4.48997e+07	3.78699e+07	3.31672e+07	4.10832e+07	4.55793e+07	4.47924e+07	1.78933e+07	1.31801e+07	3.64257e+07	4.10838e+07	2.28818e+07	3.80572e+07	4.51387e+07	3.28017e+07
		C7 H19 O13 P3 S	435.976	434.968	0.881	9.38885e+06	1.88611e+07	4.66349e+07	2.33363e+07	1.57265e+07	3.21394e+07	2.60051e+07	2.88888e+07	3.37379e+07	2.88818e+06	639761	1.72452e+07	3.09262e+07	3.03599e+06	2.80133e+07	2.10245e+07	1.1876e+07
			1519.75	758.866	0.655	4.51681e+07	2.75486e+07	1.6851e+07	2.36471e+07	4.34483e+07	2.81498e+07	2.9599e+07	1.99165e+07	2.72594e+07	4.66113e+07	4.28377e+07	3.65758e+07	2.71014e+07	4.59227e+07	3.10897e+07	2.58626e+07	4.39886e+07
		C13 H20 N4 O10	392.116	391.109	0.851	9.54351e+06	2.19295e+07	2.89392e+07	2.53986e+07	7.31365e+06	2.35357e+07	2.57966e+07	4.55413e+07	4.03075e+07	1.53078e+06	397732	1.89135e+07	3.83532e+07	4.6578e+06	2.92047e+07	4.54653e+07	1.15295e+07
		C39 H83 N7 O11 P2	887.561	886.554	11.041	166513	420557	1.37204e+06	4.82131e+06	1.1546e+07	4.50488e+07	4.41406e+07	3.66888e+07	3.0704e+07	2.75029e+07	2.42696e+07	2.38008e+07	2.36233e+07	2.26377e+07	2.16966e+07	2.06903e+07	2.05116e+07
			1062.3	1061.3	2.243	3.63223e+07	3.31298e+07	1.56461e+07	3.84434e+07	3.64207e+07	3.42374e+07	4.48469e+07	3.99584e+07	3.99241e+07	3.27948e+07	1.38264e+07	1.85533e+07	1.53796e+07	3.20521e+07	2.50461e+07	3.51181e+07	1.30444e+07
			1062.31	1061.3	2.244	3.63888e+07	3.43308e+07	3.46095e+07	4.07649e+07	3.67115e+07	3.65346e+07	4.45402e+07	3.92725e+07	3.96014e+07	3.35368e+07	3.70674e+07	7.05768e+06	3.62922e+07	3.19819e+07	3.31716e+07	3.72966e+07	3.69447e+07
		C8 H N2 P3	217.936	216.928	0.937	2.12935e+07	3.04314e+07	4.30038e+07	3.85091e+07	2.6222e+07	4.44753e+07	3.55602e+07	3.50778e+07	3.82703e+07	1.63587e+07	8.99186e+06	2.87147e+07	3.66944e+07	1.52062e+07	3.54589e+07	4.01768e+07	9.72205e+06
		C25 H50 N7 O7 P	591.354	590.346	7.205	5.43637e+06	3.73731e+06	3.30053e+06	5.06327e+06	7.46665e+06	9.38563e+06	4.43797e+07	7.89056e+06	8.31761e+06	1.06843e+07	8.23133e+06	1.82155e+07	6.15514e+06	5.60508e+06	1.07689e+07	1.42616e+07	4.42516e+06
			501.643	500.635	0.768	1.46004e+07	4.53579e+06	878371	1.20152e+06	5.96132e+06	2.83419e+06	5.35984e+06	2.53052e+06	1.77013e+06	2.96638e+07	4.43559e+07	6.69336e+06	2.19822e+06	393814	1.7606e+06	1.86903e+06	1.03794e+07
		C13 H28 Cl N4 O10 P3 S2	592.016	591.008	0.803	8.53563e+06	2.29737e+07	4.3003e+07	3.90898e+07	1.98842e+07	2.29614e+07	2.64393e+07	3.34688e+07	3.22393e+07	1.18675e+06	871257	1.64096e+07	3.24768e+07	2.53164e+06	2.57785e+07	3.62954e+07	1.15799e+07
		C23 H50 N7 O7 P	567.354	566.346	7.518	1.35952e+07	8.3402e+06	8.14509e+06	1.07167e+07	1.47494e+07	1.58496e+07	4.29088e+07	1.38614e+07	1.3782e+07	1.14421e+07	1.54667e+07	2.1766e+07	1.42888e+07	1.33248e+07	2.23732e+07	1.73792e+07	1.02105e+07
		C62 H55 N3 O6 P2 S2	1063.3	1062.29	2.246	3.50262e+07	3.40453e+07	3.35548e+07	3.78918e+07	3.73788e+07	3.71481e+07	4.24074e+07	3.81191e+07	3.7778e+07	3.3617e+07	2.33791e+07	3.97945e+07	2.14871e+07	3.17978e+07	3.25782e+07	3.78083e+07	3.59137e+07
		C20 H25 N3 O8 S	467.136	466.129	1.44	3.66184e+07	2.6203e+07	3.10778e+07	2.8415e+07	2.3184e+07	4.11246e+07	3.70326e+07	3.45576e+07	3.63313e+07	2.39306e+07	2.16637e+07	3.08408e+07	2.17439e+07	1.61299e+06	4.24053e+07	3.83024e+07	3.10071e+07
		C27 H57 N O9 P2 S	633.325	632.318	6.181	1.07724e+07	7.76875e+06	6.20126e+06	7.11465e+06	1.4928e+07	1.79736e+07	4.239e+07	1.33536e+07	1.24832e+07	9.47605e+06	1.45817e+07	2.80071e+07	1.48009e+07	1.15128e+07	2.52017e+07	2.37743e+07	9.23063e+06
	Molybdic(VI) acid	H2 Mo O4	163.901	162.893	1.066	1.57037e+07	1.65009e+07	1.72699e+07	1.74235e+07	1.76881e+07	1.79616e+07	1.79384e+07	1.82118e+07	1.82672e+07	1.75486e+07	1.65109e+07	1.73775e+07	1.8549e+07	1.74281e+07	1.81626e+07	1.77671e+07	1.73888e+07
		C37 H45 N4 O5 P3 S2	782.204	781.197	2.097	3.55496e+07	2.66285e+07	3.93564e+07	3.43534e+07	2.54686e+07	3.59268e+07	3.06669e+07	3.13037e+07	3.55065e+07	1.55263e+07	1.52315e+07	2.61051e+07	2.02734e+07	1.90161e+07	3.68398e+07	4.21445e+07	298629
		C19 H36 N9 O8 P3 S2	675.134	674.126	1.056	1.34322e+07	2.96865e+07	3.94957e+07	3.18343e+07	3.46338e+07	3.41693e+07	2.5731e+07	3.14241e+07	2.33544e+07	1.77857e+07	5.31687e+06	2.81082e+07	1.97051e+07	1.51608e+07	2.24249e+07	2.57133e+07	1.84744e+07
			676.137	675.129	1.287	7.28534e+06	1.63311e+07	4.19984e+07	2.34092e+07	1.76621e+07	3.33398e+07	1.51972e+07	2.22861e+07	1.85524e+07	7.48139e+06	1.92081e+06	1.77021e+07	1.64088e+07	6.29965e+06	2.00752e+07	1.92179e+07	1.79222e+07
	ent-Prostaglandin F2α	C20 H34 O5	354.24	353.233	3.17	2.66146e+07	8.06387e+06	3.70668e+07	1.96696e+07	9.81378e+06	4.19793e+07	3.24089e+06	6.80361e+06	1.69282e+07	2.58477e+07	2.02532e+07	1.50224e+07	1.53021e+07	1.12821e+07	7.92577e+06	1.9914e+07	2.33742e+07
		C27 H46 N O2 P S	479.301	478.294	7.437	3.15015e+07	1.82679e+07	2.7948e+07	2.34456e+07	2.30723e+07	3.57548e+07	3.80204e+07	2.02803e+07	3.84958e+07	3.38497e+07	4.09902e+07	2.66008e+07	2.045e+07	3.50198e+07	3.3345e+07	2.46156e+07	2.05937e+07
			505.637	504.629	0.767	1.27463e+07	3.18248e+06	1.33878e+06	1.27832e+06	4.36821e+06	1.80234e+06	4.21388e+06	1.16563e+06	1.12474e+06	2.15991e+07	4.09718e+07	5.24197e+06	1.51013e+06	2.28772e+07	1.54902e+06	1.24007e+06	8.51297e+06
			563.596	562.589	0.753	1.26623e+07	4.15432e+06	1.24803e+06	1.34701e+06	5.33433e+06	2.28435e+06	5.58432e+06	2.5064e+06	1.7364e+06	2.266e+07	4.07628e+07	5.70511e+06	2.04877e+06	2.15547e+07	2.12967e+06	2.21527e+06	9.17705e+06
	5-Cyclohexyl-1,3,4-thiadiazol-2-amine	C8 H13 N3 S	183.082	182.075	1.058	1.55836e+06	2.62083e+07	3.42236e+07	4.0626e+07	2.88483e+07	3.47504e+07	3.23058e+07	3.40125e+07	3.42779e+07	2.14753e+07	1.78484e+07	3.51929e+07	3.38829e+07	2.2284e+07	3.17285e+07	3.65463e+07	2.67051e+07
			1791.7	894.841	0.655	3.77789e+07	2.29554e+07	1.18174e+07	1.60147e+07	3.4988e+07	2.30933e+07	2.28344e+07	1.76728e+07	2.06561e+07	4.04014e+07	3.70144e+07	2.96896e+07	2.09069e+07	4.04098e+07	2.4311e+07	2.05583e+07	3.58289e+07
		C26 H40 N9 O18 P	797.222	796.214	2.223	3.32563e+07	2.84508e+07	3.30597e+07	3.73525e+07	3.30826e+07	3.49442e+07	3.98771e+07	3.58131e+07	3.83886e+07	2.7552e+07	2.78009e+07	3.5973e+07	3.31159e+07	2.69347e+07	3.16669e+07	3.46917e+07	3.34822e+07
		C41 H55 N10 O18 P S	1038.32	1037.31	2.255	3.32055e+07	2.92814e+07	3.15121e+07	3.98363e+07	3.19196e+07	3.17244e+07	3.8315e+07	3.04273e+07	3.51718e+07	2.57533e+07	2.5625e+07	3.4259e+07	2.82842e+07	2.38055e+07	2.83926e+07	3.18823e+07	3.02141e+07
			327.767	326.759	0.774	1.93279e+07	8.25349e+06	1.7183e+06	2.36321e+06	9.02365e+06	5.44225e+06	9.03368e+06	4.62351e+06	4.63868e+06	2.65742e+07	3.89542e+07	1.10563e+07	5.14936e+06	2.81026e+07	5.72919e+06	4.75669e+06	1.45251e+07
		C26 H39 N3 O7	505.278	504.271	7.519	1.00062e+07	2.68815e+06	3.0418e+07	1.54611e+07	7.71991e+06	1.60822e+07	1.44371e+07	8.33212e+06	7.03469e+06	3.86505e+07	4.73181e+06	1.8966e+07	1.12356e+07	2.37908e+07	8.14023e+06	7.69874e+06	1.3e+07
		C24 H44 N5 O3 P	481.317	480.309	7.215	1.1805e+07	7.11487e+06	7.35212e+06	8.57082e+06	1.33903e+07	1.216e+07	3.84026e+07	1.34654e+07	1.28219e+07	1.11825e+07	1.29333e+07	1.81838e+07	7.30412e+06	1.12374e+07	2.03958e+07	1.65696e+07	9.2411e+06
			2267.61	1132.8	0.654	3.69861e+07	2.01055e+07	7.31014e+06	1.3782e+07	3.40226e+07	1.94422e+07	2.15337e+07	1.44376e+07	1.8675e+07	3.81791e+07	3.73525e+07	2.78388e+07	1.80939e+07	3.69365e+07	2.07346e+07	1.71203e+07	3.31355e+07
			559.601	558.594	0.744	1.19566e+07	5.18091e+06	1.08886e+06	1.16625e+06	6.60562e+06	2.97942e+06	5.50565e+06	2.5064e+06	1.72201e+06	2.11147e+07	3.8166e+07	5.56512e+06	2.03221e+06	2.02784e+07	2.11596e+06	2.0084e+06	8.679e+06
		C9 H26 Cl3 N8 O5 P3 S2	587.974	586.967	0.791	1.86766e+07	3.32515e+07	2.94275e+06	3.55423e+07	3.11947e+07	1.92534e+07	3.34523e+07	3.79875e+07	3.49474e+07	7.41982e+06	3.11724e+06	2.84119e+07	3.07865e+07	1.16701e+07	2.18498e+07	3.37936e+07	2.46626e+07
		C35 H49 N4 O5 P3 S2	762.235	761.228	1.4	2.14946e+07	1.45467e+07	2.60926e+07	2.0963e+07	1.35548e+07	2.82065e+07	2.02885e+07	2.31538e+07	2.55929e+07	9.23884e+06	6.92375e+06	2.08066e+07	1.89844e+07	1.14566e+07	3.79447e+07	2.68697e+07	1.81641e+07
	16-Hydroxyhexadecanoic acid	C16 H32 O3	272.235	271.228	6.372	3.79206e+07	2.10407e+06	1.60412e+07	2.00334e+07	1.61684e+07	7.72725e+06	1.41558e+07	6.23747e+06	1.62504e+07	2.54691e+07	1.39168e+07	2.11132e+07	2.67728e+06	8.25637e+06	1.55629e+07	1.05171e+07	1.45917e+07
		C8 H18 N4 O3 P2 S2	344.031	343.024	2.251	3.53024e+07	1.32037e+07	3.22332e+07	3.48575e+07	3.11479e+07	2.99229e+07	1.89237e+07	3.34496e+07	3.22378e+07	2.65566e+07	2.66577e+07	3.0962e+07	3.20025e+07	2.85673e+07	9.29678e+06	3.24495e+07	3.2934e+07
	1,1,2-Trichloro-3,3,3-trifluoro-1-propene	C3 Cl3 F3	197.902	196.895	1.087	2.07501e+06	3.02213e+06	3.78007e+07	8.29279e+06	2.21523e+07	3.11885e+06	1.79641e+07	1.73208e+07	1.43837e+07	2.04886e+06	1.95875e+07	3.31398e+07	3.3792e+07	2.59182e+07	3.49036e+06	2.99651e+07	1.52756e+07
	1-linoleoyl-sn-glycero-3-phosphoethanolamine	C23 H44 N O7 P	477.285	476.278	5.774	2.30504e+07	1.72519e+07	1.63323e+07	1.50681e+07	1.79736e+07	2.92091e+07	3.188e+07	1.59887e+07	3.62189e+07	2.10045e+07	3.75192e+07	2.56503e+07	1.59278e+07	2.80993e+07	2.91428e+07	2.1957e+07	1.87149e+07
		C32 H44 O S	476.314	475.306	7.413	8.73639e+06	1.1435e+07	6.37651e+06	1.17225e+07	1.49682e+06	2.44034e+07	1.2904e+07	9.49551e+06	3.74422e+07	1.05669e+07	2.21126e+07	9.52912e+06	8.8512e+06	6.45047e+06	6.66115e+06	5.75903e+06	1.24392e+07
		C31 H44 N2 O15 S2	748.22	747.212	1.054	1.49254e+07	1.55256e+07	3.73751e+07	3.03392e+07	2.3032e+07	7.52588e+06	2.73024e+07	2.33489e+07	1.7948e+07	1.0657e+07	7.88926e+06	8.42853e+06	1.98586e+07	1.39335e+07	1.35858e+07	3.23808e+07	1.73195e+07
		C3 H2 Cl N O8 S3	310.864	309.856	1.066	1.13721e+07	1.21313e+07	1.04647e+07	1.1467e+07	1.22301e+07	9.24296e+06	1.17213e+07	1.14525e+07	1.03408e+07	1.20557e+07	1.24045e+07	1.14769e+07	1.1046e+07	1.20682e+07	1.08604e+07	1.05104e+07	1.13596e+07
		C25 H52 N O8 P	525.343	524.336	8.23	8.0186e+06	4.1477e+06	2.42216e+07	1.32894e+07	7.32965e+06	2.90941e+07	3.19869e+07	6.93738e+06	1.12757e+07	3.71668e+07	7.61347e+06	4.94185e+06	1.23337e+07	2.17302e+07	1.57808e+07	1.34651e+07	1.61617e+07
		C30 H50 O16	666.31	665.302	3.124	34435.9	29316.4	32935.4	569898	30252	36667.4	26661	27377	29566.8	31623.9	3.69846e+07	193397	26486.3	26956.6	27045.3	29118.7	31489.8
		C6 H15 Cl N8 P2	296.057	295.05	0.701	1.99232e+07	2.95907e+07	3.66402e+07	3.29421e+07	2.69441e+07	3.56323e+07	2.95727e+07	3.11199e+07	3.12356e+07	1.3953e+07	8.73524e+06	2.66607e+07	3.37366e+07	1.49126e+07	2.90152e+07	3.4601e+07	1.9797e+07
		C4 H10 Cl4 N8 O3 S4	485.851	484.844	0.778	3.44329e+07	3.01907e+07	1.87645e+07	2.24288e+07	3.30597e+07	2.0691e+07	3.30375e+07	2.76971e+07	2.50314e+07	1.71697e+07	2.57053e+07	3.36751e+07	2.31163e+07	3.58678e+07	2.24693e+07	2.39647e+07	3.50801e+07
		C22 H9 N7 O5 S	483.04	464.022	1.065	2.10876e+07	2.01522e+07	2.26509e+07	3.57406e+07	2.23341e+07	1.40246e+07	2.70678e+07	2.97513e+07	2.05704e+07	1.37921e+07	1.51842e+07	1.80736e+07	2.21113e+07	1.68817e+07	2.06016e+07	1.92738e+07	2.03531e+07
	NP-007966	C14 H22 O4	254.152	253.144	3.526	3.5727e+07	2.09069e+06	1.55903e+07	9.14735e+06	1.5802e+07	3.53446e+07	2.80769e+06	7.61637e+06	4.93399e+06	2.33094e+07	1.74733e+07	1.97888e+07	5.85263e+06	1.47007e+07	9.92133e+06	1.02787e+07	1.26852e+07
	N-(2-Furylmethyl)-3-[(2S,5aS,8aR)-1-methyl-5-oxodecahydropyrrolo[3,2-E][1,4]diazepin-2-yl]propanamide	C16 H24 N4 O3	356.165	355.158	4.123	1.63009e+07	1.66527e+07	1.54635e+07	3.56852e+07	2.39731e+07	2.11424e+07	2.22012e+07	1.51688e+07	1.89537e+07	2.27651e+07	2.01892e+07	1.52329e+07	1.64261e+07	1.69382e+07	2.23483e+07	2.05032e+07	1.39822e+07
		C7 H17 Cl2 O6 P3 S4	487.848	486.841	0.778	3.41992e+07	3.01907e+07	1.8534e+07	2.23903e+07	3.30597e+07	2.0691e+07	3.28111e+07	2.3246e+07	2.50314e+07	2.64687e+07	2.57053e+07	3.35342e+07	2.31163e+07	3.54929e+07	2.23331e+07	2.39647e+07	3.50801e+07
	[1,2,4]Triazolo[1,5-a]pyrimidin-7(1H)-one	C5 H4 N4 O	136.039	135.031	1.048	2.49987e+07	2.72825e+07	3.15295e+07	3.1623e+07	2.3787e+07	2.46941e+07	3.40548e+07	2.91324e+07	3.20678e+07	2.6366e+07	2.35578e+07	2.60613e+07	3.54671e+07	2.69278e+07	2.71877e+07	2.41613e+07	2.23299e+07
		C23 H52 N3 O13 P	609.325	608.318	7.214	1.18536e+07	7.38207e+06	7.37113e+06	8.68057e+06	1.3563e+07	1.21692e+07	3.5429e+07	1.30287e+07	1.27162e+07	1.06078e+07	1.32767e+07	1.79089e+07	1.28137e+07	1.07033e+07	1.88656e+07	1.4803e+07	9.04412e+06
	Pyrophosphoric Acid	H4 O7 P2	177.943	176.936	0.961	1.54955e+07	2.39581e+07	3.28028e+07	3.40006e+07	2.59779e+07	3.13343e+07	2.10522e+07	1.60557e+07	2.70858e+07	7.39552e+06	8.42864e+06	2.44886e+07	2.90787e+07	1.35125e+07	1.83252e+07	3.54028e+07	2.27183e+07
		C21 H44 N7 O5 P	505.317	504.309	6.183	8.53996e+06	5.43711e+06	4.74204e+06	5.2818e+06	1.15372e+07	1.43482e+07	3.53954e+07	1.00283e+07	9.16318e+06	6.88402e+06	1.12387e+07	2.21151e+07	1.21428e+07	8.91694e+06	2.04152e+07	1.96172e+07	7.17738e+06
	1-arachidonoyl-sn-glycero-3-phosphoethanolamine	C25 H44 N O7 P	501.285	500.278	5.823	2.43621e+07	1.41458e+07	1.74904e+07	2.32878e+07	2.16743e+07	2.32025e+07	3.53677e+07	1.80157e+07	2.14154e+07	2.15003e+07	3.08645e+07	2.56658e+07	1.31653e+07	2.08165e+07	2.62104e+07	2.27145e+07	1.56619e+07
		C22 H33 N3 O11 S	547.184	546.176	0.764	1.77443e+07	2.14733e+07	2.71236e+07	3.40423e+07	2.04154e+07	2.82746e+07	1.99056e+07	3.02884e+07	2.93258e+07	7.23297e+06	2.71308e+06	2.19266e+07	2.72643e+07	9.58349e+06	3.50523e+07	3.34241e+07	2.13942e+07
	(±)-Malic Acid	C4 H6 O5	134.022	133.014	0.891	1.13509e+07	6.26838e+06	1.85181e+07	9.34436e+06	5.91332e+06	3.50155e+07	2.91451e+06	5.02631e+06	9.64453e+06	1.50491e+07	7.5182e+06	1.05966e+07	1.1247e+07	6.82335e+06	1.238e+07	1.00195e+07	8.77593e+06
			161.9	160.893	1.064	7.90434e+06	8.34042e+06	8.33954e+06	8.663e+06	8.61409e+06	406783	8.52e+06	8.87183e+06	8.76506e+06	8.98235e+06	8.58308e+06	9.16267e+06	8.87413e+06	8.88128e+06	8.68941e+06	8.87436e+06	8.68705e+06
	1,1,3,3-Tetrabutoxyacetone	C19 H38 O5	346.272	345.264	5.373	5.1425e+06	155941	6.56581e+06	4.00049e+06	3.26421e+06	4.27603e+06	1.93038e+06	2.30624e+06	3.1149e+06	3.48201e+07	1.28713e+06	5.88624e+06	1.98893e+06	1.15338e+07	2.34941e+06	606461	4.65183e+06
			499.645	498.638	0.748	1.17432e+07	2.52952e+06	127484	443706	4.42202e+06	1.80772e+06	4.07753e+06	1.51333e+06	1.67014e+06	2.09773e+07	3.48135e+07	4.42173e+06	1.22747e+06	1.80475e+07	1.7606e+06	1.61301e+06	8.25829e+06
		C2 H4 Cl3 N2 O4 P S	287.869	286.861	0.701	2.09413e+07	1.49328e+07	9.61354e+06	1.093e+07	1.63281e+07	1.25626e+07	1.59025e+07	1.43159e+07	7.81232e+06	2.86334e+07	3.47747e+07	1.68755e+07	1.26149e+07	2.5348e+07	1.54872e+07	1.38294e+07	1.90583e+07
		C18 H18 N5 O3 P	383.115	382.108	1.053	1.32554e+07	1.4864e+07	3.44424e+07	4.99784e+06	7.37939e+06	6.09327e+06	2.04608e+07	1.72995e+07	1.49186e+07	1.24664e+07	9.15378e+06	2.80808e+06	8.74975e+06	1.60781e+07	8.69695e+06	3.02993e+07	1.74899e+07
	[Similar to: Gluconic acid; ΔMass: -0.1045 Da]		195.954	176.936	0.962	9.35978e+06	1.72817e+07	3.0899e+07	3.40006e+07	1.95555e+07	3.13343e+07	1.34357e+07	1.60557e+07	2.70858e+07	2.65988e+06	5.36442e+06	1.82016e+07	2.90787e+07	8.96753e+06	2.40111e+07	2.77777e+07	1.67019e+07
		C13 H33 N4 O7 P3	450.157	449.15	5.443	2.74982e+07	2.12799e+07	2.19237e+07	1.86996e+07	2.00787e+07	1.88508e+07	2.15743e+07	2.63951e+07	2.22192e+07	2.67514e+07	2.38739e+07	2.89603e+07	2.29441e+07	2.79355e+07	2.26119e+07	3.39503e+07	3.19031e+07
	5-[(1S,2R,4aR)-5-(Hydroxymethyl)-1,2,4a-trimethyl-1,2,3,4,4a,7,8,8a-octahydro-1-naphthalenyl]-3-methylpentanoic acid	C20 H34 O3	322.251	321.244	7.614	1.0643e+07	411476	7.83328e+06	1.86848e+07	4.73481e+06	5.97591e+06	2.11829e+06	7.73177e+06	2.52658e+06	3.37327e+07	8.80051e+06	5.93655e+06	2.79639e+06	1.60461e+07	2.99213e+06	1.49875e+06	2.71636e+06
		C4 H7 O4 P S	181.98	180.973	0.654	3.18606e+07	2.87312e+07	2.24845e+07	2.57495e+07	3.37165e+07	2.85186e+07	2.65003e+07	2.48936e+07	2.67472e+07	3.16768e+07	3.11679e+07	2.86676e+07	2.69814e+07	3.25954e+07	3.02819e+07	2.6869e+07	3.17137e+07
		C6 H13 Cl2 N4 O8 P3	431.934	430.927	0.819	1.62522e+07	2.4035e+07	3.26231e+07	3.08394e+07	2.09284e+07	2.8592e+07	3.20436e+07	3.11282e+07	3.08152e+07	6.70028e+06	1.76961e+06	1.18069e+07	3.20541e+07	3.96265e+06	2.75316e+07	3.3194e+07	1.15507e+07
		C17 H34 Cl N6 O15 P3	690.097	689.09	0.796	4.70937e+06	2.03576e+07	3.30693e+07	2.99192e+07	1.57708e+07	1.09307e+07	1.6617e+07	2.84501e+07	2.24549e+07	784673	626345	1.34935e+07	1.92839e+07	1.45838e+06	1.62241e+07	2.6819e+07	5.66998e+06
		C20 H20 N O10 P S	497.056	496.048	1.063	2.31832e+07	1.63644e+07	1.63826e+07	2.76216e+07	1.43495e+07	1.79408e+07	3.3004e+07	3.15889e+07	2.30938e+07	1.33162e+07	1.34622e+07	2.25041e+07	2.02701e+07	1.8444e+07	3.03611e+07	2.39438e+07	2.33524e+07
	Chlorotrifluoromethane	C Cl F3	103.964	102.957	0.687	2.103e+07	1.81639e+07	1.34521e+07	1.49152e+07	1.94179e+07	1.70654e+07	1.34378e+07	1.72476e+07	1.70959e+07	2.77764e+07	3.2936e+07	1.94702e+07	1.50832e+07	2.54629e+07	1.9765e+07	1.75909e+07	1.9489e+07
	MFCD00079516	C18 H21 N3 O5 S	391.12	390.113	1.201	2.56563e+07	2.31762e+07	3.22717e+07	3.09056e+07	2.60347e+07	2.59723e+07	2.43353e+07	2.6133e+07	1.84458e+07	1.71241e+07	1.61744e+07	2.11552e+07	2.26522e+07	1.83494e+07	2.86221e+07	2.70276e+07	2.21594e+07
			157.902	156.895	1.065	5.94291e+06	6.45654e+06	6.61336e+06	6.42513e+06	6.94528e+06	6.83729e+06	6.46305e+06	235032	6.62165e+06	6.66769e+06	6.7146e+06	6.75762e+06	6.97063e+06	7.03848e+06	206473	417117	6.85227e+06
			1927.67	962.828	0.655	3.19065e+07	1.85141e+07	8.60482e+06	1.37188e+07	2.9851e+07	1.83005e+07	1.97841e+07	1.34862e+07	1.68698e+07	3.22034e+07	3.17562e+07	2.46871e+07	1.79453e+07	3.19779e+07	1.93185e+07	1.6404e+07	3.16871e+07
		C4 H6 Cl2 O7 P2	297.898	296.89	0.69	1.83602e+07	1.50467e+07	1.03794e+07	1.23825e+07	1.73486e+07	1.33739e+07	1.67212e+07	1.49714e+07	1.39472e+07	2.59468e+07	3.21987e+07	1.71426e+07	1.33338e+07	2.19909e+07	1.70167e+07	1.54673e+07	1.7943e+07
		C8 H14 O17 S	413.994	412.986	0.894	3.90043e+06	9.28986e+06	3.21853e+07	2.02741e+07	1.05712e+07	1.50268e+07	1.22009e+07	1.4848e+07	1.54282e+07	1.62734e+06	562905	8.31668e+06	1.52469e+07	1.83889e+06	1.28888e+07	2.32544e+07	4.49898e+06
		C20 H40 O7	392.277	391.27	3.777	1.5325e+07	1.95428e+06	2.38842e+07	1.67602e+07	4.3543e+06	7.26821e+06	2.77084e+06	5.83117e+06	5.08582e+06	3.21714e+07	7.18463e+06	2.44811e+06	2.56291e+06	2.17366e+07	2.49318e+06	2.41785e+06	9.54381e+06
		C4 H N3 O5 P2	232.939	231.932	1.097	1.8649e+07	1.85398e+07	1.75191e+07	1.7711e+07	1.79024e+07	1.73542e+07	1.76251e+07	1.75225e+07	1.72993e+07	1.84927e+07	1.83683e+07	1.79674e+07	1.76389e+07	1.81162e+07	1.75352e+07	1.70841e+07	1.70985e+07
			198.815	197.808	1.352	6.81996e+06	5.18909e+06	2.12279e+06	2.93408e+06	5.58927e+06	1.18486e+06	4.16565e+06	2.74025e+06	1.37939e+06	9.83952e+06	3.18188e+07	4.89809e+06	2.20835e+06	8.64559e+06	1.29599e+06	1.89318e+06	4.18532e+06
		C7 H14 N6 O5 S	294.076	293.068	0.886	2.73954e+07	8.96645e+06	2.71638e+07	1.76353e+07	8.63959e+06	9.74385e+06	4.36105e+06	4.75671e+06	4.19832e+06	2.63244e+07	1.45605e+07	2.2621e+07	3.16086e+07	2.80136e+07	4.65267e+06	1.25686e+07	5.27958e+06
	6-Hydroxy-2-naphthoic acid	C11 H8 O3	188.049	187.042	0.778	8.18728e+06	399420	2.99819e+06	515996	501773	2.04223e+06	755213	470511	454005	3.15443e+07	1.19965e+07	5.45646e+06	3.3394e+06	1.23372e+07	405986	500559	389262
			166.845	165.837	1.132	2.058e+07	2.02255e+07	1.44126e+07	1.65822e+07	2.24297e+07	1.22131e+07	1.94853e+07	1.83637e+07	1.47156e+07	2.85481e+07	3.13692e+07	2.07461e+07	1.07138e+07	2.47825e+07	1.36257e+07	1.42941e+07	2.0476e+07
			2403.58	1200.78	0.654	2.90983e+07	1.51045e+07	5.93116e+06	9.81361e+06	2.35347e+07	1.38487e+07	1.5747e+07	1.03106e+07	1.40312e+07	3.13618e+07	3.10451e+07	2.24095e+07	1.29316e+07	2.82877e+07	1.51352e+07	1.17637e+07	2.53492e+07
		C25 H49 N2 O13 P	616.299	615.292	2.284	1.13206e+07	1.46692e+07	1.37008e+07	2.17827e+07	1.39284e+07	2.23996e+07	2.3669e+07	2.86887e+07	2.44454e+07	1.15536e+07	1.62336e+06	1.1738e+07	3.13528e+07	1.36383e+07	1.69357e+07	2.31866e+07	1.59181e+07
	Molybdenite	Mo S2	161.849	160.842	1	2.81271e+07	2.60668e+07	2.00792e+07	2.21162e+07	2.61557e+07	1.90547e+07	2.34975e+07	2.37764e+07	1.99355e+07	2.34164e+07	3.12582e+07	2.26584e+07	2.09313e+07	2.71018e+07	2.15896e+07	2.36441e+07	2.26529e+07
	Caprylic anhydride	C16 H30 O3	270.219	269.212	5.397	3.09562e+07	1.24494e+06	1.99547e+07	1.14051e+07	9.43355e+06	1.59733e+07	4.66322e+06	7.02249e+06	4.11864e+06	1.54058e+07	6.16243e+06	8.15303e+06	3.22349e+06	1.13608e+07	4.18531e+06	2.88032e+06	1.59545e+07
	Androsterone sulfate	C19 H30 O5 S	370.181	369.174	4.606	1.88801e+07	1.44737e+07	2.35317e+07	1.91808e+07	5.61157e+06	3.09348e+07	1.38954e+07	1.38576e+07	1.95844e+07	1.40219e+07	1.62026e+07	1.70271e+07	1.76069e+07	1.27486e+07	1.10712e+07	1.92521e+07	2.35669e+07
		C22 H32 O5 S	408.196	407.188	11.274	2.579e+07	2.76903e+07	1.42634e+07	1.92172e+07	1.37458e+07	1.40346e+06	3.08221e+07	1.43681e+07	2.07135e+07	1.52746e+07	1.8129e+07	1.51345e+07	1.56849e+07	1.72376e+07	1.23279e+07	1.87704e+07	1.49304e+07
	Bilirubin	C33 H36 N4 O6	584.263	583.256	11.334	7.45265e+06	7.36074e+06	1.86107e+07	354492	1.36708e+06	9.66624e+06	7.61971e+06	4.72414e+06	3.08005e+07	359299	2.12038e+07	8.03338e+06	1.83318e+07	1.40973e+07	2.01577e+07	1.07015e+07	7.77775e+06
			1342.34	1341.33	2.236	1.22971e+07	1.75829e+07	1.69821e+07	2.38936e+07	1.93143e+07	1.88894e+07	2.55096e+07	2.31564e+07	2.42682e+07	1.82689e+07	2.09161e+07	2.17491e+07	1.87443e+07	1.81341e+07	1.92686e+07	1.99771e+07	2.15385e+07
	MFCD22574797	C11 H16 O5 S	260.072	259.065	4.968	574612	353080	406105	375801	402285	414792	3.07478e+07	1.21006e+07	367148	409743	381690	396822	382091	594613	1.29827e+07	356560	425036
	Glaurin	C16 H32 O4	288.23	287.223	3.986	3.0722e+07	1.14028e+06	1.35606e+07	9.31908e+06	7.27378e+06	7.64791e+06	5.57822e+06	5.44264e+06	8.53031e+06	7.18925e+06	5.5078e+06	9.15535e+06	1.0187e+06	8.64943e+06	7.27616e+06	5.06076e+06	1.27362e+07
		C90 H179 Cl O S	1343.34	1342.33	2.242	1.98001e+07	1.90131e+07	1.64843e+07	2.41608e+07	1.93938e+07	1.42695e+07	2.56504e+07	1.3493e+07	2.2044e+06	3.06708e+07	1.9598e+07	2.5383e+07	4.89956e+06	1.76403e+07	1.7188e+07	1.99786e+07	2.10075e+07
	Lauryl glucoside	C18 H36 O6	348.251	347.244	3.751	2.16889e+07	3.50268e+06	3.06311e+07	1.85587e+07	4.78814e+06	1.08482e+07	2.0559e+06	5.98157e+06	3.39216e+06	2.76992e+07	6.14224e+06	3.08316e+06	3.09805e+06	1.8867e+07	2.59578e+06	2.46794e+06	1.03653e+07
	9-Hydroxynonanoic acid	C9 H18 O3	174.125	347.244	3.75	2.16889e+07	3.50268e+06	3.06311e+07	1.85587e+07	4.78814e+06	1.08482e+07	2.0559e+06	5.98157e+06	3.39216e+06	2.76992e+07	6.14224e+06	3.08316e+06	3.09805e+06	1.8867e+07	2.59578e+06	2.46794e+06	1.03653e+07
	6-Ketoprostaglandin F1α	C20 H34 O6	370.235	369.228	3.144	1.09638e+07	1.00436e+06	1.33461e+07	7.85066e+06	1.40151e+07	3.06103e+07	414028	4.82771e+06	7.33441e+06	1.70383e+07	6.72449e+06	7.78145e+06	3.38421e+06	6.68449e+06	4.06398e+06	7.50455e+06	1.01908e+07
		C18 H37 N O17 P2	601.155	582.138	0.784	1.22403e+07	1.50403e+07	2.46494e+07	3.01969e+07	1.6075e+07	1.93915e+07	1.67525e+07	2.57435e+07	2.46026e+07	4.58007e+06	2.98896e+06	1.65712e+07	2.14324e+07	7.85116e+06	2.2638e+07	2.55794e+07	1.67624e+07
		C13 H32 N9 O11 P3	583.145	582.138	0.785	1.22403e+07	1.50403e+07	2.46494e+07	3.01969e+07	1.6075e+07	1.93915e+07	1.67525e+07	2.57435e+07	2.46026e+07	4.58007e+06	2.98896e+06	1.65712e+07	2.14324e+07	7.85116e+06	2.2638e+07	2.55794e+07	1.67624e+07
	Glycocholic acid	C26 H43 N O6	465.309	464.302	3.059	7.44729e+06	3.00586e+07	2.41732e+06	7.41706e+06	4.06793e+06	8.43321e+06	3.01743e+07	1.12576e+07	1.20832e+06	7.93426e+06	1.10158e+07	6.81674e+06	946954	3.36445e+06	1.53566e+07	7.53001e+06	8.97234e+06
			311.861	310.854	1.069	7.73113e+06	8.37168e+06	6.92373e+06	7.67436e+06	8.69276e+06	6.639e+06	8.01573e+06	7.82148e+06	7.06356e+06	8.71965e+06	9.17286e+06	8.08801e+06	7.86623e+06	8.62215e+06	7.75063e+06	7.4425e+06	8.27126e+06
		C8 H8 Cl N2 O P3 S	307.926	306.919	0.681	1.6867e+07	1.65704e+07	1.12654e+07	1.34203e+07	1.87128e+07	1.41669e+07	1.63561e+07	1.72152e+07	1.53599e+07	2.37744e+07	2.99964e+07	1.7693e+07	1.35134e+07	2.04183e+07	1.68484e+07	1.67884e+07	1.62337e+07
	Glycocholic acid	C26 H43 N O6	465.309	464.302	3.05	7.65571e+06	2.98647e+07	2.41732e+06	7.38858e+06	4.06793e+06	8.43321e+06	2.99821e+07	1.12159e+07	7.94059e+06	8.27161e+06	1.09797e+07	6.79327e+06	4.21906e+06	3.36445e+06	1.53098e+07	7.51918e+06	8.94544e+06
		C13 H4 N5 O2 P S2	356.955	355.947	1.01	2.59376e+06	1.63761e+07	6.01906e+06	2.73149e+06	8.76385e+06	2.89132e+07	1.71216e+06	3.49363e+06	1.15814e+07	2.32319e+07	2.99572e+07	2.26858e+07	6.47308e+06	6.83824e+06	2.67016e+07	1.10172e+07	1.80916e+07
		C43 H32 N10 O5 S	800.228	799.221	2.247	2.06699e+07	2.14392e+07	2.5621e+07	2.99423e+07	2.48063e+07	1.22778e+07	2.65581e+07	2.58043e+07	2.6433e+07	2.03238e+07	1.91942e+07	2.56807e+07	2.43908e+07	1.84043e+07	2.23971e+07	2.75161e+07	2.37681e+07
	3,5-Dichloro-4-hydroxybenzenesulfonic acid	C6 H4 Cl2 O4 S	241.921	240.913	3.821	1.54117e+07	1.10209e+07	2.9916e+07	1.39774e+07	7.48191e+06	1.55477e+07	7.29421e+06	8.84672e+06	1.24821e+07	5.95838e+06	1.36763e+07	7.1005e+06	9.89802e+06	2.1222e+07	9.42868e+06	7.06648e+06	6.96942e+06
	2-Ethyl-1,3-dioxo-5-isoindolinecarboxylic acid	C11 H9 N O4	219.053	218.046	2.972	2.41329e+07	5.5598e+06	3.33532e+06	5.2922e+06	9.94049e+06	1.17478e+07	1.52988e+07	774914	3.7189e+06	1.52307e+07	2.23407e+07	1.77195e+07	1.24492e+07	1.69164e+07	1.54338e+07	1.83053e+07	2.96745e+07
		C2 H Cl3 O S2	209.853	208.845	0.764	1.72821e+07	1.07827e+07	3.3771e+06	4.94799e+06	1.12685e+07	8.33243e+06	7.8156e+06	7.28658e+06	6.69181e+06	2.12343e+07	2.94116e+07	1.17498e+07	6.65665e+06	2.2649e+07	8.46132e+06	4.1245e+06	1.36331e+07
			795.43	794.423	0.766	6.7114e+06	1.17713e+06	909633	993176	2.33746e+06	718876	2.35178e+06	905627	873857	1.42303e+07	2.92936e+07	2.56334e+06	854004	1.36496e+07	781431	963463	4.7953e+06
	Ribonolactone	C5 H8 O5	148.037	129.019	0.777	8.7354e+06	1.93742e+07	2.92653e+07	2.71362e+07	1.94891e+07	9.21441e+06	1.93743e+07	2.41496e+07	2.49158e+07	1.13003e+07	7.05634e+06	2.04058e+07	2.47453e+07	8.04435e+06	2.74126e+07	1.25452e+07	1.79333e+07
	NP-020535	C16 H22 O4	278.149	277.142	3.818	2.92404e+07	534368	9.93951e+06	4.7093e+06	8.0695e+06	1.95001e+07	1.3308e+06	3.48085e+06	2.77241e+06	1.19212e+07	7.47901e+06	1.36468e+07	2.90748e+06	9.00766e+06	6.18389e+06	4.74835e+06	1.12668e+07
			154.876	153.869	0.902	2.90951e+07	2.60142e+07	1.76715e+07	2.08903e+07	2.54663e+07	1.93961e+07	2.25392e+07	2.04292e+07	1.84032e+07	2.77789e+07	2.54113e+07	2.33166e+07	2.09568e+07	2.73393e+07	2.09057e+07	1.93242e+07	2.55985e+07
		C28 H38 N4 O2	462.298	461.291	3.055	7.47953e+06	2.90507e+07	431392	682409	3.95319e+06	1.59462e+06	1.06362e+06	1.08948e+07	7.94059e+06	8.01663e+06	1.18703e+06	6.57927e+06	4.10778e+06	3.28818e+06	1.49452e+07	7.30307e+06	8.68893e+06
	(±)-Malic Acid	C4 H6 O5	134.022	133.014	1.021	1.1868e+07	5.84208e+06	1.022e+07	4.67236e+06	5.88556e+06	1.29068e+07	3.30975e+06	4.04792e+06	8.1362e+06	1.02054e+07	8.09895e+06	1.09947e+07	8.64094e+06	1.00024e+07	9.15219e+06	9.24238e+06	9.07012e+06
	Prostaglandin B1	C20 H32 O4	336.228	335.22	8.602	2.54535e+07	3.20601e+06	1.90721e+07	2.67353e+07	1.85596e+07	2.21463e+07	1.06164e+07	1.21561e+07	1.25796e+07	2.89944e+07	1.97974e+07	1.37421e+07	9.60641e+06	2.56493e+07	7.82229e+06	1.17307e+07	1.62723e+07
		C5 H13 N3 O9	259.064	258.057	4.817	135742	78892.4	76956.6	79487.3	75811.8	91115.6	2.89147e+07	1.13943e+07	84092.6	224724	76940.2	77456.5	102358	594613	1.21441e+07	73923	100408
		C13 H8 N5 O P3 S	374.965	355.947	1.02	1.76994e+07	1.63761e+07	6.01906e+06	2.73149e+06	8.76385e+06	2.89132e+07	1.71216e+06	3.49363e+06	1.15814e+07	8.29295e+06	8.90245e+06	2.26858e+07	6.16477e+06	6.83824e+06	2.67016e+07	1.10172e+07	1.80916e+07
	NP-017061	C20 H30 O4	334.212	333.205	6.86	2.8878e+07	4.77193e+06	2.33812e+07	2.34687e+07	2.00181e+07	2.36001e+07	7.96956e+06	1.37493e+07	1.09367e+07	2.27144e+07	2.03233e+07	1.31108e+07	1.17289e+07	2.22034e+07	7.31494e+06	9.64175e+06	1.60453e+07
			163.846	162.839	1.017	2.03936e+07	1.87993e+07	1.4677e+07	1.64327e+07	1.83406e+07	1.40584e+07	1.66256e+07	1.71936e+07	2.30006e+07	1.77261e+07	2.35261e+07	1.63302e+07	2.87903e+07	1.97562e+07	1.56572e+07	1.85089e+07	1.64965e+07
			1064.31	1063.3	2.227	2.52188e+07	2.30677e+07	2.2102e+07	2.82515e+07	2.59458e+07	2.70409e+07	2.85282e+07	2.61865e+07	2.60366e+07	2.30664e+07	2.46921e+07	2.64379e+07	2.2618e+07	2.27575e+07	2.42842e+07	2.54447e+07	2.57984e+07
			799.227	798.22	2.224	2.30806e+07	2.00933e+07	2.4567e+07	2.84453e+07	2.35107e+07	2.24849e+07	2.55526e+07	2.33362e+07	2.49295e+07	1.9319e+07	1.8217e+07	2.50719e+07	2.27076e+07	1.76189e+07	2.12918e+07	2.62441e+07	2.3951e+07
			2063.65	1030.82	0.654	2.67753e+07	1.48564e+07	5.79338e+06	1.04161e+07	2.30656e+07	1.43423e+07	1.55966e+07	8.249e+06	1.32918e+07	2.73769e+07	2.73897e+07	2.05016e+07	1.39161e+07	2.83463e+07	1.46153e+07	1.23389e+07	2.49632e+07
	Medronic Acid	C H6 O6 P2	175.963	174.956	0.57	2.87092e+06	2.26739e+06	1.8052e+06	2.52672e+06	2.22498e+06	1.72267e+06	2.54702e+06	2.43781e+06	2.39215e+06	2.43068e+06	2.45082e+06	2.17835e+06	2.32817e+06	2.40432e+06	2.14619e+06	2.42276e+06	2.29607e+06
		C7 H12 N2 O2 P2	218.037	217.03	0.817	2.00222e+07	2.34152e+07	2.00788e+07	2.11101e+07	2.41492e+07	1.75486e+07	2.46855e+07	2.1544e+07	2.22211e+07	2.01926e+07	1.93343e+07	2.43259e+07	2.26664e+07	2.81057e+07	2.02759e+07	2.02609e+07	2.1611e+07
	3-Hydroxydetomidine	C12 H14 N2 O	202.111	201.103	2.248	2.46736e+07	2.14178e+07	2.60066e+07	2.66204e+07	2.30472e+07	2.75609e+07	2.49016e+07	2.6751e+07	2.72929e+07	1.55181e+07	1.56775e+07	2.3763e+07	2.5989e+07	1.87255e+07	2.80223e+07	2.73217e+07	2.31499e+07
		C11 H30 N10 O12	494.207	493.199	2.302	1.57017e+07	1.5712e+07	1.91575e+07	1.85729e+07	1.67905e+07	2.42044e+07	1.8261e+07	2.60568e+07	2.1307e+07	1.05389e+07	1.093e+07	8.27929e+06	2.39796e+07	1.49038e+07	2.80148e+07	2.17799e+07	1.64525e+07
		C20 H42 N O6 P	423.275	422.267	6.125	4.7606e+06	1.01562e+06	1.95799e+07	7.22802e+06	5.23236e+06	9.26099e+06	6.36541e+06	3.86269e+06	3.36993e+06	2.79422e+07	1.25001e+06	1.2514e+07	5.31797e+06	1.23593e+07	3.81179e+06	2.86918e+06	5.79504e+06
	Allopurinol	C5 H4 N4 O	136.039	135.031	0.741	1.92515e+07	2.28655e+07	1.52746e+07	1.98288e+07	1.73666e+07	2.22186e+07	2.43852e+07	2.12715e+07	2.62739e+07	2.3274e+07	2.26865e+07	2.04521e+07	2.78718e+07	2.29664e+07	2.57853e+07	1.86106e+07	1.81684e+07
	Glycerophospho-N-palmitoyl ethanolamine	C21 H44 N O7 P	453.285	452.278	6.644	1.8112e+07	1.02157e+07	1.74126e+07	1.33673e+07	1.34271e+07	1.93478e+07	1.82744e+07	1.31206e+07	2.70604e+07	2.31705e+07	2.7862e+07	1.48704e+07	1.2424e+07	2.71822e+07	1.91496e+07	1.58563e+07	1.31239e+07
	gitogenin	C27 H44 O4	432.324	431.316	6.516	7.32015e+06	1.11479e+07	3.76576e+06	7.50926e+06	1.4943e+06	2.78093e+07	1.01707e+07	1.1574e+07	2.02686e+07	4.22319e+06	1.0731e+07	3.77002e+06	1.03516e+07	6.36777e+06	7.58873e+06	4.55301e+06	1.18463e+07
			202.809	201.802	0.824	1.76771e+07	1.78653e+07	9.58161e+06	9.06101e+06	1.68598e+07	1.0217e+07	8.57755e+06	1.40607e+07	1.13005e+07	2.08343e+07	2.77751e+07	1.6011e+07	1.23085e+07	2.40129e+07	1.35463e+07	1.13378e+07	1.80258e+07
			565.592	564.585	0.763	8.78827e+06	1.67197e+06	1.14687e+06	1.2522e+06	2.68227e+06	906360	2.57012e+06	1.14181e+06	1.10176e+06	1.43174e+07	2.75483e+07	2.53548e+06	1.07673e+06	1.38246e+07	985229	1.21474e+06	5.75331e+06
	Molybdenite	Mo S2	161.849	160.842	0.997	2.50975e+07	2.33522e+07	2.58791e+07	2.00683e+07	1.2274e+07	1.73418e+07	2.12501e+07	2.74894e+07	1.82702e+07	2.09793e+07	2.75445e+07	1.09305e+07	1.87969e+07	2.61051e+07	1.93933e+07	2.16995e+07	2.02817e+07
	N-{[(1S,4S,6S)-6-Isopropyl-4-{2-[(4-methoxybenzyl)amino]-2-oxoethyl}-3-methyl-2-cyclohexen-1-yl]methyl}-5-pyrimidinecarboxamide	C26 H34 N4 O3	450.261	449.254	5.818	2.34727e+07	1.47182e+07	2.7201e+07	1.91931e+07	1.75967e+07	2.57463e+07	1.65974e+07	1.39999e+07	2.06336e+07	1.54482e+07	1.91153e+07	2.02927e+07	1.71772e+07	1.31363e+07	1.78969e+07	2.75425e+07	2.2281e+07
	12-HSA	C18 H36 O3	300.266	299.259	9.557	1.48097e+07	2.45667e+06	1.19138e+07	2.10918e+07	1.4584e+07	9.03166e+06	7.75849e+06	5.95758e+06	9.71307e+06	2.75143e+07	1.13077e+07	1.25756e+07	3.83949e+06	1.16343e+07	7.84211e+06	8.57184e+06	7.35308e+06
	Itaconic acid	C5 H6 O4	130.027	129.019	0.792	8.7354e+06	1.77382e+07	2.67423e+07	2.49194e+07	1.94891e+07	9.21441e+06	1.76436e+07	2.21361e+07	2.49158e+07	1.13003e+07	7.05634e+06	2.04058e+07	2.47453e+07	8.04435e+06	2.74126e+07	1.25452e+07	1.79333e+07
	MFCD18428366	C32 H60 O6	540.439	539.432	10.935	2.20888e+07	2.55672e+07	1.67406e+07	2.22225e+07	1.62061e+07	2.19471e+07	2.17053e+07	1.10201e+07	1.11594e+07	2.25319e+07	2.21478e+07	2.73801e+07	1.58614e+07	2.01518e+07	1.17798e+07	2.14362e+07	2.04057e+07
	MFCD09987255	C10 H12 N2 O2 S	224.062	223.055	0.749	1.65103e+07	1.59784e+07	1.84308e+07	2.41361e+07	1.62316e+07	2.11863e+07	1.89408e+07	2.21265e+07	2.24307e+07	9.62433e+06	8.78356e+06	1.94737e+07	1.86126e+07	1.23294e+07	2.72268e+07	2.2519e+07	2.04367e+07
		C7 H14 N8 O4 S	306.086	305.079	0.677	1.12451e+07	2.07349e+07	2.69329e+07	2.47089e+07	2.05122e+07	2.60475e+07	2.29277e+07	2.41936e+07	2.38053e+07	7.46093e+06	3.17649e+06	2.06374e+07	2.6269e+07	8.24749e+06	2.33488e+07	2.71213e+07	1.57102e+07
		C7 H16 Cl N4 O2 P3 S2	379.963	378.955	0.747	1.90295e+07	2.35716e+07	2.3256e+07	2.35048e+07	2.4257e+07	1.96403e+07	2.70893e+07	2.51054e+07	2.45614e+07	1.25206e+07	8.68396e+06	2.33585e+07	2.34242e+07	1.54056e+07	2.12928e+07	2.65212e+07	2.00829e+07
		C17 H30 O2 P2	328.171	327.164	4.826	2.02462e+07	1.18666e+07	4.49285e+06	6.6003e+06	1.40933e+07	2.14138e+07	4.12026e+06	4.01112e+06	6.22173e+06	5.21126e+06	7.61587e+06	2.70599e+07	5.23087e+06	5.13841e+06	6.78079e+06	6.27547e+06	4.12149e+06
			166.845	165.837	0.974	2.17918e+07	1.84818e+07	1.2674e+07	1.43479e+07	2.02392e+07	1.33985e+07	1.63852e+07	1.78907e+07	1.60528e+07	2.56855e+07	2.06129e+07	1.90208e+07	1.70703e+07	2.70495e+07	1.66713e+07	1.55293e+07	2.18987e+07
	1-[(1Z)-octadec-1-enyl]-sn-glycero-3-phosphoethanolamine	C23 H48 N O6 P	465.322	464.314	10.759	1.69383e+07	8.13373e+06	2.1741e+07	1.6159e+07	1.23816e+07	1.63279e+07	1.7006e+07	1.59688e+07	1.68596e+07	2.70411e+07	1.7235e+07	1.42396e+07	1.30039e+07	2.00519e+07	1.17772e+07	1.2374e+07	1.31253e+07
	Tris(bromomethyl)phosphine oxide	C3 H6 Br3 O P	325.77	324.763	0.77	1.25371e+07	5.48687e+06	1.25695e+06	1.83607e+06	6.59793e+06	3.52102e+06	6.53594e+06	2.65364e+06	4.53272e+06	1.71397e+07	2.6866e+07	7.16313e+06	2.91088e+06	1.84721e+07	4.21989e+06	1.95752e+06	9.10508e+06
		C7 H17 N9 O7	339.125	338.118	0.761	8.60873e+06	6.9117e+06	2.34894e+07	1.11503e+07	1.39004e+07	6.29995e+06	1.49525e+07	1.20368e+07	1.17794e+07	7.86268e+06	4.46916e+06	3.96233e+06	1.06973e+07	9.67212e+06	7.73296e+06	2.67427e+07	1.17054e+07
		C5 H6 N8 O4 P2 S4	431.886	430.879	0.779	2.51792e+07	2.34203e+07	1.5414e+07	1.80124e+07	2.47036e+07	1.63162e+07	2.66456e+07	2.2118e+07	2.06343e+07	1.82292e+07	1.55752e+07	2.4464e+07	1.83389e+07	2.42496e+07	1.73244e+07	1.92992e+07	2.48315e+07
	3-tert-Butyladipic acid	C10 H18 O4	202.121	201.113	2.817	2.64952e+07	3.579e+06	1.57045e+07	3.76986e+06	9.55008e+06	2.43702e+07	2.67663e+06	6.6521e+06	4.90554e+06	8.90866e+06	8.20244e+06	1.83427e+07	6.46049e+06	6.04695e+06	8.28373e+06	1.22444e+07	1.36301e+07
			115.941	114.934	2.254	2.64636e+07	1.20759e+07	1.09419e+07	1.11168e+07	1.16381e+07	1.1367e+07	1.07438e+07	9.96211e+06	1.01664e+07	1.13027e+07	1.23404e+07	1.23534e+07	1.17906e+07	1.27233e+07	1.07556e+07	1.10581e+07	1.39219e+07
		C2 H2 Cl N6 O2 P S	239.939	238.932	0.682	1.45794e+07	1.38397e+07	1.04438e+07	1.17802e+07	1.61629e+07	1.2183e+07	1.47446e+07	1.42708e+07	1.10396e+07	2.14648e+07	2.64454e+07	1.53541e+07	1.21596e+07	1.82864e+07	1.54519e+07	1.4879e+07	1.49556e+07
			211.85	210.842	0.752	1.57763e+07	1.08303e+07	3.13399e+06	4.94799e+06	1.08179e+07	7.27843e+06	9.93173e+06	5.6778e+06	6.59822e+06	1.94613e+07	2.64326e+07	1.08147e+07	6.08415e+06	2.05369e+07	7.85615e+06	5.33974e+06	1.27121e+07
		C11 H25 N6 O18 P3 S	654.016	653.009	0.821	1.51159e+06	8.42268e+06	1.96167e+07	2.64143e+07	7.5501e+06	1.32921e+07	1.09214e+07	1.67327e+07	1.16818e+07	700268	687353	6.73905e+06	1.72996e+07	679223	1.4003e+07	1.8582e+07	3.51196e+06
		C7 H7 Cl3 N8 O3 P2 S4	545.807	544.8	0.774	2.02899e+07	1.89789e+07	8.73249e+06	1.29386e+07	2.05707e+07	1.23641e+07	2.17141e+07	1.24716e+07	1.5509e+07	2.0244e+07	1.94867e+07	2.20799e+07	1.36094e+07	2.62669e+07	1.01755e+07	9.30436e+06	2.45337e+07
		C27 H35 N2 O15 P3 S	752.097	751.09	0.802	1.24805e+06	9.08838e+06	2.62323e+07	2.41232e+07	7.69718e+06	8.04198e+06	1.00349e+07	1.83157e+07	1.5406e+07	482724	435179	5.71218e+06	1.42899e+07	463522	1.03776e+07	2.09183e+07	2.97858e+06
	2,3-dinor Prostaglandin E1	C18 H30 O5	326.209	325.202	3.224	8.19632e+06	1.86151e+06	7.44974e+06	3.47165e+06	4.70471e+06	2.62156e+07	772682	2.17185e+06	8.62416e+06	1.0428e+07	3.59724e+06	4.17852e+06	4.92657e+06	3.44713e+06	3.77942e+06	8.69995e+06	1.24002e+07
			543.81	542.803	0.783	2.44845e+07	1.89015e+07	8.69113e+06	1.28746e+07	2.05511e+07	1.23287e+07	2.15887e+07	1.5828e+07	1.54117e+07	2.04429e+07	1.9512e+07	2.20297e+07	1.33363e+07	2.60633e+07	1.20687e+07	1.38204e+07	2.45151e+07
		C18 H26 N10 O5 P2 S	556.13	537.112	1.059	1.21841e+07	2.60546e+07	2.37492e+07	1.95198e+07	2.60252e+07	1.41679e+07	1.49731e+07	1.79264e+07	1.37574e+07	2.02735e+07	6.64517e+06	1.36244e+07	1.43043e+07	1.19353e+07	1.48258e+07	9.71871e+06	1.26119e+07
		C20 H31 N2 O9 P S2	538.119	537.112	1.058	1.21841e+07	2.60546e+07	2.37492e+07	1.95198e+07	2.60252e+07	1.41679e+07	1.49731e+07	1.79264e+07	1.37574e+07	2.02735e+07	6.64517e+06	1.36244e+07	1.43043e+07	1.19353e+07	1.48258e+07	9.71871e+06	1.26119e+07
	6-Amino-1-[2-(3,4-diethoxyphenyl)ethyl]-2,4(1H,3H)-pyrimidinedione	C16 H21 N3 O4	319.153	318.146	1.052	1.87628e+07	1.37386e+07	1.30573e+07	2.46925e+07	1.14689e+07	1.47357e+07	2.46565e+07	2.57138e+07	1.96878e+07	1.08258e+07	9.39116e+06	1.7952e+07	1.73356e+07	1.31238e+07	2.59771e+07	1.99071e+07	1.79756e+07
		C21 H34 O5 S	398.212	397.205	4.627	2.07758e+07	1.53683e+07	2.59543e+07	2.17957e+07	1.57579e+07	1.88863e+07	9.20858e+06	1.82236e+07	2.25575e+07	1.07867e+07	1.94291e+07	1.74731e+07	1.52882e+07	1.1374e+07	7.47302e+06	2.05491e+07	2.08774e+07
		C3 H9 Cl N8 O15 P2	493.934	492.927	0.864	7.13885e+06	1.37396e+07	2.59164e+07	2.50795e+07	1.28529e+07	2.17607e+07	7.94279e+06	1.88211e+07	2.07266e+07	2.05876e+06	855686	1.28241e+07	2.21264e+07	2.07389e+06	1.84299e+07	2.13301e+07	9.11159e+06
		C3 H9 N10 O4 P	280.056	279.049	0.835	5.4257e+06	1.14053e+07	2.59097e+07	2.17987e+07	1.16728e+07	2.26125e+07	1.45104e+07	1.68127e+07	1.71299e+07	1.85517e+06	1.19793e+06	1.16014e+07	2.21713e+07	1.52025e+06	1.64195e+07	1.87366e+07	7.08094e+06
	Brassylic acid	C13 H24 O4	244.167	243.16	3.716	2.58261e+07	1.18144e+06	8.70313e+06	3.08241e+06	3.77204e+06	1.14176e+07	1.61522e+06	3.09004e+06	2.0931e+06	5.06363e+06	4.51839e+06	4.68983e+06	2.15481e+06	5.03302e+06	2.78973e+06	2.60432e+06	9.13297e+06
	MFCD00056455	C27 H42 O5	446.303	445.296	4.171	9.60378e+06	8.31648e+06	3.90402e+06	1.21005e+07	3.67972e+06	1.45557e+07	1.43918e+07	9.19416e+06	2.58045e+07	7.27392e+06	1.9582e+07	6.69168e+06	9.1746e+06	5.60793e+06	1.13119e+07	9.84536e+06	9.49126e+06
	Heptanoic anhydride	C14 H26 O3	242.188	241.181	4.005	1.84303e+07	786263	7.0473e+06	5.89264e+06	7.45567e+06	1.40384e+07	4.34684e+06	2.37338e+06	3.83448e+06	2.56535e+07	8.36643e+06	1.7318e+07	3.24386e+06	8.083e+06	6.38147e+06	3.95913e+06	7.46084e+06
	N-Allyl-4,6-di(4-morpholinyl)-1,3,5-triazin-2-amine	C14 H22 N6 O2	306.181	305.173	4.854	2.56342e+07	709357	8.51877e+06	4.50537e+06	4.84469e+06	1.01105e+07	1.81516e+06	4.55931e+06	3.50603e+06	3.5252e+06	5.1069e+06	5.10578e+06	1.79281e+06	6.1154e+06	4.20405e+06	2.75975e+06	8.73302e+06
		C29 H52 N O9 P	589.338	588.331	5.855	5.77191e+06	4.8412e+06	3.83418e+06	5.63411e+06	7.6724e+06	6.35151e+06	2.55587e+07	9.35156e+06	8.61952e+06	4.96532e+06	1.31181e+07	1.10259e+07	5.96457e+06	7.12931e+06	1.33479e+07	1.12099e+07	5.95201e+06
		C30 H67 N4 O5 P	594.485	593.478	11.823	2.00053e+07	1.91689e+07	1.76609e+07	1.42816e+07	1.64217e+07	1.59183e+07	1.99891e+07	1.95305e+07	2.27181e+07	1.70687e+07	2.38455e+07	2.22099e+07	2.05913e+07	1.49135e+07	1.78351e+07	1.94524e+07	2.05316e+07
		C19 H26 N3 O9 P3	533.087	532.08	1.237	1.73511e+07	1.84901e+07	2.55052e+07	2.41581e+07	2.02775e+07	1.69332e+07	1.63604e+07	1.74191e+07	2.09081e+07	8.67736e+06	9.01306e+06	1.43817e+07	1.54487e+07	1.11393e+07	1.89397e+07	1.75955e+07	1.38762e+07
		C5 H10 Cl N4 O5 P3 S2	397.898	396.891	0.623	3.61671e+06	1.89629e+06	1.43862e+06	1.48096e+06	2.60314e+06	2.00543e+06	1.59415e+06	1.63143e+06	1.77122e+06	2.88125e+06	3.0522e+06	2.29527e+06	2.0231e+06	2.20951e+06	2.17733e+06	1.6914e+06	2.35353e+06
	Gemcabene	C16 H30 O5	302.209	301.202	2.73	1.44417e+07	4.06712e+06	2.54671e+07	2.11847e+07	1.76686e+07	2.4638e+07	542390	1.2931e+07	1.10448e+07	1.4186e+07	9.15735e+06	7.22869e+06	1.8394e+07	1.15419e+07	5.22653e+06	7.64195e+06	1.19775e+07
	N-{6-[3-(trifluoromethyl)phenoxy]-3-pyridinyl}-2,3-dihydro-1-benzofuran-5-carboxamide	C21 H15 F3 N2 O3	400.102	399.095	0.888	4.96964e+06	2.38987e+06	2.53909e+07	2.18751e+07	2.53961e+06	2.63224e+06	1.20611e+06	3.38186e+06	1.38078e+06	1.66606e+06	651312	2.63611e+06	1.56601e+07	3.03216e+06	2.89393e+06	9.79358e+06	771051
			2199.62	1098.8	0.653	2.16613e+07	1.30391e+07	5.87158e+06	8.12047e+06	2.07389e+07	1.23742e+07	1.32314e+07	8.41418e+06	1.12969e+07	1.37423e+07	2.53651e+07	1.75891e+07	9.30153e+06	2.39303e+07	1.20349e+07	1.14397e+07	2.22625e+07
			443.684	442.677	0.773	1.00494e+07	1.90908e+06	1.27746e+06	1.21977e+06	3.36893e+06	991509	3.63234e+06	1.31016e+06	1.07323e+06	1.48376e+07	2.53458e+07	3.31749e+06	1.04885e+06	1.81912e+07	959717	1.18328e+06	8.37577e+06
	[Similar to: 2-(acetylamino)-3-(1H-indol-3-yl)propanoic acid; ΔMass: 67.9874 Da]	C10 H15 N6 O4 P	314.088	313.081	2.314	2.30287e+07	2.22542e+07	2.16908e+07	2.41593e+07	2.53004e+07	2.42297e+07	2.40767e+07	2.42872e+07	2.51729e+07	2.2591e+07	2.03647e+07	2.26934e+07	2.33212e+07	2.1218e+07	2.50684e+07	2.43922e+07	2.41442e+07
		C6 H11 Cl N O2 P S	226.994	225.986	0.757	2.06542e+07	1.69052e+07	1.28822e+07	9.55886e+06	1.43431e+07	2.1774e+07	8.1667e+06	7.70017e+06	1.31919e+07	2.51455e+07	1.81755e+07	1.80682e+07	1.42768e+07	2.17322e+07	2.1236e+07	1.23634e+07	1.48416e+07
		C38 H49 N4 O6 P3 S2	814.23	813.223	2.468	1.6263e+07	1.3873e+07	1.43684e+07	1.47254e+07	1.00834e+07	2.05393e+07	1.69093e+07	1.71205e+07	1.93038e+07	8.88465e+06	6.64388e+06	1.71639e+07	1.2095e+07	1.14628e+07	2.50814e+07	2.3164e+07	1.52884e+07
		C14 H34 N2 O8 P2	420.178	419.17	0.754	7.55392e+06	1.81951e+07	2.49952e+07	2.03079e+07	1.39194e+07	2.11361e+07	1.8212e+07	1.91381e+07	1.89676e+07	2.68377e+06	1.00261e+06	1.36712e+07	1.89065e+07	3.69346e+06	1.68622e+07	2.20109e+07	9.15067e+06
		C2 H4 Cl N4 O2 P3 S	275.894	274.887	0.902	1.46843e+07	1.6245e+07	2.10215e+07	2.23811e+07	1.59536e+07	2.49088e+07	2.11724e+07	1.84986e+07	1.98235e+07	8.93948e+06	4.9339e+06	1.67948e+07	2.30403e+07	8.54666e+06	2.21504e+07	2.15959e+07	1.5236e+07
		C73 H70 O15 P2 S3	1344.34	1343.33	2.244	2.03476e+07	1.8833e+07	1.79843e+07	2.33754e+07	1.91402e+07	1.85017e+07	2.48864e+07	2.27798e+07	2.34284e+07	1.93347e+07	1.98299e+07	2.12591e+07	1.09006e+07	1.8255e+07	2.62451e+06	2.03781e+07	2.12924e+07
		C17 H15 O3 P S2	362.02	361.013	1.308	1.28397e+07	1.4116e+07	2.48444e+07	2.30579e+07	1.40601e+07	2.06798e+07	1.06342e+07	2.12228e+07	2.34755e+07	3.01561e+06	2.40143e+06	1.43262e+07	1.80558e+07	4.00465e+06	1.40816e+07	2.33207e+07	1.35924e+07
		C4 H4 N2 O4 P2 S	237.936	236.929	0.638	1.33679e+07	1.16737e+07	8.76552e+06	1.08712e+07	1.35272e+07	1.00526e+07	1.12709e+07	1.13632e+07	1.02459e+07	1.78274e+07	2.4728e+07	1.23045e+07	1.00203e+07	1.67116e+07	1.26531e+07	1.14496e+07	1.33174e+07
	tert-butyl {3-[(6-{methyl[4-(pyrrolidin-1-yl)but-2-yn-1-yl]amino}-6-oxohexyl)amino]-3-oxopropyl}carbamate	C23 H40 N4 O4	436.303	435.296	3.779	1.09371e+07	1.02936e+06	1.18257e+07	1.11874e+07	3.50246e+06	4.23023e+06	2.55332e+06	4.48603e+06	5.24113e+06	2.47184e+07	6.87469e+06	1.68977e+06	1.84764e+06	1.77595e+07	1.83098e+06	2.20464e+06	7.26914e+06
	MFCD00797142	C32 H22 N2 O10	594.126	593.119	2.207	2.19579e+07	1.08494e+07	8.67947e+06	9.90611e+06	2.46416e+07	8.40796e+06	1.03654e+07	1.14139e+07	9.32499e+06	1.0088e+07	1.06638e+07	8.42662e+06	1.0605e+07	1.98889e+07	7.96736e+06	7.28394e+06	1.06632e+07
			385.725	384.718	0.77	9.06562e+06	2.55055e+06	1.26998e+06	1.21262e+06	2.71456e+06	1.32048e+06	3.67453e+06	1.10573e+06	1.06694e+06	1.47708e+07	2.45277e+07	4.35669e+06	1.0427e+06	1.18734e+07	1.36723e+06	1.17635e+06	6.87495e+06
		C22 H23 N6 O3 P	450.157	449.15	4.958	1.82339e+07	1.488e+07	1.50203e+07	1.34684e+07	1.37317e+07	1.27742e+07	1.5982e+07	1.95488e+07	1.54664e+07	1.91388e+07	1.7587e+07	1.95121e+07	1.71496e+07	2.02405e+07	1.71329e+07	2.4472e+07	2.42468e+07
		C26 H50 N7 O9 P	635.341	634.334	8.042	6.92712e+06	4.12748e+06	3.99764e+06	5.68702e+06	4.45337e+06	8.33361e+06	2.44671e+07	7.14339e+06	5.79236e+06	5.64203e+06	9.04385e+06	1.24325e+07	7.64131e+06	6.71873e+06	1.24335e+07	9.74245e+06	5.11554e+06
	(+/-)9(10)-EpOME	C18 H32 O3	296.235	295.228	6.209	1.41226e+07	555934	1.06915e+07	1.00041e+07	1.19342e+07	6.97188e+06	4.07245e+06	6.15127e+06	4.07975e+06	2.44536e+07	6.30028e+06	6.95434e+06	2.1194e+06	7.19735e+06	4.15887e+06	6.05909e+06	4.37701e+06
	MFCD00666767	C8 H2 Br4 O2	445.681	444.674	0.773	8.59865e+06	3.05371e+06	1.00369e+06	958357	3.10615e+06	991767	3.32542e+06	1.61955e+06	872140	1.79103e+07	2.42944e+07	3.38207e+06	1.08544e+06	1.37842e+07	754035	1.16446e+06	6.485e+06
			797.426	796.419	0.764	5.6836e+06	752912	890844	972661	1.25529e+06	704027	1.68975e+06	886920	855807	1.08518e+07	2.42835e+07	929749	836363	1.01934e+07	765290	943562	4.08407e+06
		C32 H37 N10 O4 P S3	752.191	751.184	1.277	1.50053e+07	1.09738e+07	1.98163e+07	2.13525e+07	1.12775e+07	2.08655e+07	1.8841e+07	2.14278e+07	2.22809e+07	6.19799e+06	5.4852e+06	1.85068e+07	1.53172e+07	8.83521e+06	2.01775e+07	2.42224e+07	1.76713e+07
			199.944	198.936	1.023	1.53156e+06	1.48392e+06	2.11402e+06	2.01146e+06	1.72608e+06	1.80955e+06	1.90877e+06	2.01375e+06	1.90136e+06	1.25906e+06	1.11796e+06	1.62108e+06	1.72205e+06	1.3925e+06	1.86413e+06	1.93322e+06	1.44301e+06
	2,5-Anhydrohexonic acid	C6 H10 O6	178.048	177.04	0.778	1.57821e+07	1.2684e+07	2.07122e+07	1.89806e+07	2.35813e+07	1.33827e+07	1.36498e+07	1.78986e+07	2.41778e+07	2.77815e+06	4.12737e+06	1.12861e+07	1.53599e+07	1.11114e+07	1.43662e+07	1.58034e+07	1.48016e+07
		C32 H25 N3 O5 S2	595.124	594.117	2.208	1.94777e+07	1.98938e+07	1.78421e+07	1.91399e+07	2.09214e+07	1.81173e+07	2.08621e+07	9.14858e+06	1.93124e+07	2.36342e+07	2.41075e+07	2.0578e+07	7.39804e+06	2.33501e+07	1.69677e+07	1.71541e+07	2.30737e+07
	MFCD00014547	C14 H22 O3	238.157	237.15	3.816	2.37863e+07	407447	7.79579e+06	3.32683e+06	5.91126e+06	1.41608e+07	911904	2.60508e+06	2.00055e+06	9.63556e+06	5.9444e+06	1.00326e+07	2.14888e+06	6.6483e+06	4.81927e+06	3.24724e+06	7.88969e+06
	Methyl 12-([(4-methylphenyl)sulfonyl]oxy)dodecanoate	C20 H32 O5 S	384.196	383.189	4.819	7.10886e+06	7.6895e+06	7.58219e+06	1.08964e+07	1.55788e+07	1.40164e+07	1.25115e+07	2.08671e+07	7.97112e+06	6.42738e+06	2.37031e+07	9.25308e+06	7.43213e+06	8.54313e+06	8.56888e+06	9.02999e+06	1.24699e+07
	3,4-Dihydroxyphenylpropionic acid	C9 H10 O4	182.058	181.051	1.119	1.26308e+07	1.54868e+07	1.51892e+07	9.04071e+06	1.08226e+07	1.67032e+07	1.71511e+07	7.49563e+06	1.57237e+07	8.31211e+06	7.85006e+06	1.77526e+07	2.3657e+07	1.30133e+07	1.99623e+07	1.42044e+07	1.33302e+07
	14,18-Dihydroxy-12-oxo-9,13,15-octadecatrienoic acid	C18 H28 O5	324.194	323.186	3.223	42229.4	1.08284e+06	7.45532e+06	4.09143e+06	5.00344e+06	2.36396e+07	35317	37363.6	7.76549e+06	9.82863e+06	4.5034e+06	2.73471e+06	6.56147e+06	3.87167e+06	4.09518e+06	2.9098e+06	1.12642e+07
		C11 H30 N6 O4 S	342.204	323.186	3.194	874807	663607	7.45532e+06	4.09143e+06	5.00344e+06	2.36396e+07	301202	520250	7.76549e+06	467131	4.5034e+06	696707	6.56147e+06	3.87167e+06	4.09518e+06	950694	1.12642e+07
	Pentadecanoic acid	C15 H30 O2	242.225	223.207	5.771	2.35844e+07	680424	7.26243e+06	5.08323e+06	4.40187e+06	6.40092e+06	4.40098e+06	4.11929e+06	6.04089e+06	3.56179e+06	5.20408e+06	5.16408e+06	959829	6.3801e+06	6.64324e+06	3.75541e+06	1.21425e+07
		C9 H16 Cl N10 O12 P3 S2	647.93	646.923	0.785	1.28497e+07	2.12578e+07	1.85461e+07	2.11283e+07	2.003e+07	1.32627e+07	2.31344e+07	2.35633e+07	2.03208e+07	5.12782e+06	2.71611e+06	1.95066e+07	1.85896e+07	8.49054e+06	1.54156e+07	2.25632e+07	1.71751e+07
		C15 H22 Cl4 O17 S	645.933	644.926	0.782	1.27675e+07	2.12677e+07	1.84093e+07	2.09104e+07	2.00723e+07	1.32627e+07	2.33452e+07	2.35465e+07	2.03e+07	5.16047e+06	2.71611e+06	1.93733e+07	1.58787e+07	8.42826e+06	1.57032e+07	1.61963e+07	1.66903e+07
			1229.35	1228.34	3.734	7.4188e+06	9.7843e+06	5.44683e+06	5.10229e+06	2.98768e+06	1.53313e+07	126098	1.77721e+07	2.35369e+07	4.68382e+06	8.16828e+06	6.49281e+06	6.85104e+06	6.98747e+06	1.25489e+07	1.03186e+07	8.16967e+06
		C16 H5 N4 O3 P	332.01	331.003	1.948	1.76311e+07	4.1916e+06	9.08209e+06	1.85048e+07	5.42977e+06	2.06408e+07	7.54658e+06	1.07183e+07	1.18959e+07	6.23601e+06	8.38839e+06	6.97607e+06	1.12318e+07	6.62002e+06	1.63844e+07	2.33461e+07	8.57768e+06
		C15 H24 N7 O8 P S	493.115	492.108	1.296	1.3956e+07	5.25749e+06	7.2883e+06	3.83397e+06	3.27468e+06	1.90889e+07	3.18081e+06	5.22724e+06	1.34793e+07	4.80529e+06	4.31961e+06	1.14818e+07	6.7482e+06	5.75764e+06	1.991e+07	1.33991e+07	8.34125e+06
	MFCD04441353	C25 H25 N3 O5 S2	511.126	492.108	1.265	3.55314e+06	523418	1.28363e+06	357955	232197	1.90889e+07	648131	948223	2.79639e+06	679387	1.04597e+06	2.49125e+06	900948	1.16838e+06	4.60236e+06	1.33991e+07	1.31357e+06
			783.207	782.2	2.114	2.20019e+07	1.8611e+07	2.21251e+07	1.95604e+07	1.81598e+07	2.10175e+07	1.60737e+07	1.86379e+07	2.11953e+07	1.10774e+07	8.47376e+06	1.81698e+07	1.4233e+07	1.22097e+07	2.31928e+07	2.24701e+07	1.55165e+07
		C7 H20 Cl N8 O6 P	378.093	377.085	0.707	4.06774e+06	1.87615e+07	7.48271e+06	2.30427e+07	6.16695e+06	3.18359e+06	8.92222e+06	1.21567e+07	6.22068e+06	5.27052e+06	1.45182e+06	2.38237e+06	1.1497e+07	1.02737e+07	5.24736e+06	1.23876e+07	4.29183e+06
		C6 H3 N3 O7 P2	290.944	289.936	1.089	2.29582e+07	1.44224e+07	1.34674e+07	9.57894e+06	1.02976e+07	1.082e+07	9.4343e+06	1.16246e+07	1.69403e+07	1.81099e+07	1.88118e+07	2.30372e+07	2.0478e+07	1.62813e+07	9.43468e+06	1.6104e+07	6.65283e+06
		C14 H4 Cl3 N2 O2 P	367.908	366.9	7.883	385561	302534	401631	1.45076e+07	359997	331931	381402	1.34438e+07	2.27627e+07	1.52285e+07	3.13739e+06	316881	303924	367074	1.87474e+07	9.81667e+06	306795
	MFCD00797142	C32 H22 N2 O10	594.126	593.119	2.297	4.66911e+06	1.05705e+07	1.23709e+07	1.30407e+07	5.93751e+06	1.4406e+07	1.44103e+07	1.65143e+07	1.40898e+07	1.47613e+07	9.27955e+06	1.43215e+07	1.50155e+07	4.05171e+06	1.32549e+07	1.63068e+07	1.26015e+07
	[Similar to: N-Acetyl-DL-tryptophan; ΔMass: 284.0557 Da]	C22 H32 N2 O9 P2	530.156	529.149	2.253	1.8987e+07	9.62439e+06	1.98706e+07	2.20733e+07	1.90197e+07	2.16032e+07	2.10858e+07	2.12099e+07	1.99052e+07	1.60267e+07	1.67329e+07	2.09681e+07	1.93935e+07	1.79949e+07	1.1714e+07	1.98231e+07	1.98703e+07
		C25 H22 N9 O4 P S	575.123	574.116	2.219	1.46384e+07	1.70324e+07	1.76462e+07	2.11811e+07	1.82615e+07	1.50232e+07	1.91766e+07	1.94122e+07	1.63671e+07	1.85528e+07	2.04922e+07	1.78549e+07	1.28775e+07	1.63707e+07	1.43995e+07	1.58831e+07	1.65904e+07
			2539.56	1268.77	0.654	2.0982e+07	9.64804e+06	4.19004e+06	6.98558e+06	1.77407e+07	9.97859e+06	1.05693e+07	3.94585e+06	9.82217e+06	2.25152e+07	2.15609e+07	1.67848e+07	8.95267e+06	2.22427e+07	1.0487e+07	8.71764e+06	1.8916e+07
			271.805	270.798	0.853	1.18924e+07	5.17321e+06	346913	4.06766e+06	5.27468e+06	4.20479e+06	6.58873e+06	3.90593e+06	4.18697e+06	1.36694e+07	2.24939e+07	6.51973e+06	3.16613e+06	1.59517e+07	4.52068e+06	5.38244e+06	8.82257e+06
		C4 H11 O15 P S5	489.845	488.838	0.782	2.23686e+07	1.92623e+07	1.05838e+07	1.41573e+07	2.15801e+07	1.31401e+07	2.21884e+07	1.63339e+07	1.61271e+07	1.7388e+07	1.61697e+07	2.10657e+07	1.50305e+07	2.21754e+07	1.44016e+07	1.59296e+07	2.24871e+07
			138.9	137.892	0.985	2.19736e+07	2.20524e+07	1.9848e+07	2.17431e+07	2.24785e+07	1.88008e+07	2.15676e+07	2.12213e+07	1.98667e+07	2.02013e+07	2.00706e+07	1.98032e+07	2.1659e+07	2.07039e+07	2.10897e+07	2.15123e+07	2.07775e+07
	6-Oxohexanoic acid	C6 H10 O3	130.063	129.056	1.618	1.66627e+07	1.58875e+07	2.07595e+07	1.52375e+07	1.13269e+07	1.73148e+07	1.44667e+07	1.74303e+07	2.24463e+07	1.71605e+07	1.47984e+07	1.34264e+07	1.51411e+07	2.1838e+07	1.18534e+07	1.05261e+07	1.31285e+07
		C27 H36 N9 O P3 S	627.2	626.192	1.291	8.47801e+06	7.80255e+06	1.79242e+07	1.84413e+07	7.54026e+06	1.72954e+07	1.23562e+07	1.95496e+07	2.24083e+07	1.89073e+06	1.22397e+06	1.13011e+07	1.30557e+07	2.44761e+06	1.42795e+07	2.09822e+07	1.07277e+07
		C18 H41 O P3	366.238	365.231	7.892	1.70365e+07	541508	2.24049e+07	2.09635e+07	1.2308e+07	1.07448e+07	2.58272e+06	6.32049e+06	4.19231e+06	2.20758e+07	5.10326e+06	6.7343e+06	3.20696e+06	1.4376e+07	2.54019e+06	2.71613e+06	7.63833e+06
		C8 H4 N O12 P3	398.896	397.889	0.623	9.82244e+06	4.46023e+06	3.11554e+06	3.64239e+06	6.72269e+06	4.75224e+06	5.18373e+06	3.85531e+06	4.72235e+06	6.68896e+06	7.82227e+06	6.8292e+06	4.53409e+06	6.50088e+06	4.98545e+06	4.22725e+06	5.72993e+06
	13,14-dihydro-15-keto-tetranor Prostaglandin D2	C16 H26 O5	280.167	279.16	3.026	1.56099e+07	3.69559e+06	1.59935e+07	9.8494e+06	1.33028e+07	2.22339e+07	1.26806e+06	5.84817e+06	1.52096e+07	1.20219e+07	6.93968e+06	9.11247e+06	8.2332e+06	8.84308e+06	5.07139e+06	1.42465e+07	1.24164e+07
			1383.77	690.879	0.654	2.17023e+07	1.43963e+07	7.8457e+06	1.01732e+07	1.86793e+07	1.28331e+07	1.32146e+07	9.88276e+06	1.2586e+07	2.13345e+07	2.1352e+07	1.57913e+07	1.30258e+07	2.22027e+07	1.43192e+07	1.2448e+07	1.91891e+07
		C9 H12 N6 O10	364.062	363.054	0.79	1.32773e+07	1.22263e+07	9.86389e+06	4.11129e+06	6.86859e+06	2.17183e+07	2.2854e+06	5.63855e+06	1.29719e+07	5.64747e+06	3.78378e+06	1.46284e+07	8.96672e+06	7.27736e+06	2.21095e+07	1.63103e+07	1.07345e+07
	Dimethyl (2E)-2-hexyl-3-methyl-2-butenedioate	C13 H22 O4	242.152	241.145	3.469	2.20138e+07	1.05805e+06	6.82497e+06	2.53088e+06	4.38099e+06	1.92783e+07	1.69546e+06	3.19386e+06	2.75847e+06	8.40637e+06	7.61088e+06	1.17751e+07	3.8188e+06	6.01021e+06	5.2728e+06	4.54898e+06	9.67962e+06
	3,6,9,12,15-Pentaoxaoctadec-17-en-1-yl acetate	C15 H28 O7	320.183	319.176	3.233	6.80652e+06	7.42907e+06	4.64102e+06	2.06998e+07	2.46489e+06	79278.6	885670	2.27603e+06	787957	71611.2	5.77345e+06	2.39405e+06	1.22131e+07	399938	615320	7.95012e+06	2.1857e+07
	2-Oxobutyric acid	C4 H6 O3	102.032	101.024	1.049	2.10983e+07	1.56644e+07	1.15267e+07	8.43567e+06	1.07138e+07	1.88112e+07	6.75664e+06	8.07603e+06	1.44239e+07	1.64076e+07	1.38688e+07	1.90436e+07	1.10629e+07	1.54783e+07	2.18528e+07	1.5781e+07	1.69654e+07
		C14 H16 N2 O7 P2	386.043	385.036	0.792	1.43993e+07	1.13597e+07	8.09764e+06	2.81586e+06	7.59832e+06	2.0091e+07	2.6281e+06	4.53397e+06	1.24995e+07	6.21134e+06	3.77284e+06	1.43602e+07	7.81333e+06	8.12924e+06	2.18181e+07	1.49252e+07	1.20227e+07
		C15 H31 N8 O2 P	386.23	385.223	2.903	8.03171e+06	994772	9.70123e+06	7.52648e+06	1.02412e+07	2.18135e+07	355953	4.02657e+06	9.35832e+06	1.14167e+07	7.86857e+06	4.0055e+06	4.2756e+06	6.8832e+06	3.53546e+06	8.55991e+06	8.03865e+06
			763.238	762.231	1.054	1.23531e+07	9.64982e+06	9.81646e+06	2.04259e+07	7.85704e+06	8.02874e+06	1.79945e+07	2.15099e+07	1.38026e+07	6.14774e+06	5.46795e+06	1.24819e+07	1.20831e+07	8.49857e+06	1.88647e+07	1.34887e+07	1.20846e+07
	N-{6-[3-(trifluoromethyl)phenoxy]-3-pyridinyl}-2,3-dihydro-1-benzofuran-5-carboxamide	C21 H15 F3 N2 O3	400.102	399.095	0.949	3.51486e+06	6.54013e+06	2.0955e+07	2.14402e+07	4.07239e+06	3.45586e+06	3.98939e+06	6.82565e+06	3.29922e+06	449192	89666.3	4.67672e+06	1.28982e+07	797652	4.87367e+06	1.64949e+07	792013
		C35 H43 N O8 S	637.268	636.261	6.179	5.65264e+06	3.88201e+06	3.05509e+06	3.26196e+06	7.23766e+06	8.73497e+06	2.13761e+07	6.38986e+06	5.8323e+06	4.63072e+06	7.36872e+06	1.41331e+07	7.94516e+06	5.42258e+06	1.25273e+07	1.15538e+07	4.38553e+06
	L-(-)-3-Phenyllactic acid	C9 H10 O3	166.063	165.056	2.186	1.416e+07	1.56418e+07	1.44765e+07	7.05233e+06	7.63006e+06	1.69256e+07	1.17196e+07	4.68084e+06	1.61046e+07	8.62138e+06	7.98751e+06	1.65185e+07	2.13603e+07	1.60791e+07	2.03799e+07	1.2519e+07	1.29537e+07
	Dimethyl (2E)-2-hexyl-3-methyl-2-butenedioate	C13 H22 O4	242.152	241.144	3.477	2.134e+07	1.00588e+06	6.69335e+06	2.44916e+06	4.22886e+06	1.87295e+07	1.63274e+06	3.10366e+06	2.45495e+06	8.15742e+06	7.45845e+06	1.16606e+07	3.73591e+06	5.87305e+06	5.15583e+06	4.41842e+06	9.45346e+06
		C3 H4 Cl N7 O2	205.012	204.004	0.795	1.39686e+07	1.69744e+07	1.44078e+07	1.06659e+07	1.3345e+07	2.07401e+07	7.87475e+06	8.17121e+06	1.39209e+07	2.13359e+07	1.58299e+07	1.69254e+07	1.43419e+07	1.96485e+07	2.08016e+07	1.3387e+07	1.4218e+07
	L-Histidinol phosphate	C6 H12 N3 O4 P	221.056	220.049	0.776	1.27558e+06	1.46068e+06	1.91089e+07	1.88701e+06	1.61122e+06	1.43346e+06	1.67446e+06	1.72067e+06	1.66031e+06	1.28503e+06	1.38116e+06	1.5283e+06	1.62258e+06	1.27344e+06	1.4847e+06	1.86355e+06	1.42354e+06
	OZ4000000	C16 H26 O7	330.168	329.161	1.172	6.82455e+06	1.33089e+06	3.79369e+06	4.23849e+06	2.18108e+06	2.52256e+06	7.74611e+06	6.87493e+06	2.11109e+07	2.92867e+06	5.01144e+06	6.22151e+06	1.41144e+07	2.59708e+06	9.20195e+06	1.81492e+07	7.30902e+06
	DG7175000	C7 H4 Cl2 O2	189.959	188.952	3.488	1.59214e+06	4.21168e+06	1.96167e+06	7.26985e+06	1.30023e+07	1.35011e+06	2.16433e+06	981290	1.25814e+06	441036	2.11066e+07	1.49561e+06	1.01612e+06	4.92092e+06	1.39518e+06	652230	650903
	Glaurin	C16 H32 O4	288.23	287.223	4.475	8.10068e+06	867476	7.47064e+06	7.91059e+06	4.38833e+06	5.799e+06	4.32729e+06	2.84012e+06	5.4954e+06	2.10786e+07	6.57794e+06	6.72067e+06	3.35921e+06	8.61293e+06	5.43148e+06	4.64972e+06	6.70188e+06
		C7 H9 Cl N4 O11 P2 S	453.916	452.909	0.803	1.1882e+07	1.32179e+07	1.62389e+07	1.97841e+07	1.51499e+07	1.4624e+07	2.10717e+07	1.82437e+07	2.0723e+07	4.85118e+06	644614	1.00249e+07	1.87942e+07	6.12828e+06	1.66414e+07	1.86728e+07	1.36246e+07
		C68 H64 O16 P2 S	1230.34	1229.33	3.745	7.01426e+06	226829	5.1816e+06	4.52558e+06	2.62348e+06	1.4328e+07	1.94833e+06	1.6201e+07	2.09271e+07	4.50537e+06	8.178e+06	6.53269e+06	6.36709e+06	6.73434e+06	1.1739e+07	9.51953e+06	259615
			1345.34	1344.33	2.259	1.50952e+07	1.41915e+07	1.45031e+07	1.75186e+07	1.49134e+07	1.59322e+07	2.08968e+07	1.77752e+07	1.85529e+07	1.36332e+07	1.62588e+07	1.58536e+07	1.33367e+07	1.44571e+07	1.15695e+07	1.54815e+07	1.63358e+07
			657.123	656.116	1.134	6.48347e+06	9.04461e+06	2.08285e+07	1.65514e+07	1.11862e+07	1.26487e+07	1.21362e+07	1.76601e+07	1.14712e+07	4.94618e+06	4.69179e+06	1.21902e+07	4.51982e+06	5.45147e+06	1.12929e+07	1.28356e+07	1.04833e+07
			156.873	155.866	0.905	1.81657e+07	1.59951e+07	1.10331e+07	1.31583e+07	1.71445e+07	1.26812e+07	1.43789e+07	1.31813e+07	1.17787e+07	1.74348e+07	2.08072e+07	1.50821e+07	1.29597e+07	1.71531e+07	1.33788e+07	1.19529e+07	1.59216e+07
		C31 H47 N2 O16 P3 S	828.186	827.178	1.27	1.01446e+07	1.0354e+07	2.07948e+07	1.89806e+07	9.84287e+06	1.8681e+07	1.34077e+07	1.5122e+07	1.70784e+07	3.90163e+06	2.41499e+06	1.24764e+07	1.35263e+07	4.55004e+06	1.66472e+07	2.06471e+07	1.01303e+07
	1,3-Diacetyl-5-(4-hydroxyphenyl)-2,4-imidazolidinedione	C13 H12 N2 O5	276.075	275.067	1.245	1.82843e+07	1.77638e+07	2.07851e+07	2.00382e+07	2.05544e+07	1.67161e+07	1.61657e+07	1.5948e+07	1.82865e+07	1.39193e+07	1.20999e+07	1.39138e+07	1.31503e+07	1.3631e+07	1.75701e+07	1.70161e+07	1.4341e+07
		C22 H31 N3 O9 P2	543.152	542.145	1.048	1.50566e+07	7.65723e+06	5.85276e+06	5.48039e+06	4.90031e+06	1.2222e+07	5.59164e+06	6.97245e+06	1.1594e+07	7.5183e+06	7.74799e+06	1.43923e+07	7.8988e+06	1.01598e+07	2.07078e+07	1.18594e+07	1.29029e+07
		C20 H34 N7 O4 P3 S	561.163	542.145	1.052	1.50566e+07	7.65723e+06	5.85276e+06	5.48039e+06	4.90031e+06	1.2222e+07	5.59164e+06	6.97245e+06	1.1594e+07	7.5183e+06	7.74799e+06	1.43923e+07	7.8988e+06	1.01598e+07	2.07078e+07	1.18594e+07	1.29029e+07
	Glycodeoxycholic acid	C26 H43 N O5	449.314	448.307	4.055	1.93778e+07	1.17599e+07	1.48107e+07	1.50851e+07	1.33366e+07	1.53506e+07	1.16845e+07	1.52452e+07	1.61238e+07	1.12457e+07	2.06688e+07	1.30374e+07	1.3526e+07	1.35345e+07	8.76289e+06	1.47376e+07	1.6423e+07
	(2,2,2',2'-Tetramethyl-4,4'-bi-1,3-dioxol-5-yl)methyl 4-methylbenzenesulfonate	C18 H26 O7 S	386.139	385.132	5.772	2.05709e+07	355413	4.79953e+06	3.03147e+06	2.62357e+06	4.48549e+06	2.69835e+06	2.40431e+06	4.0789e+06	2.11866e+06	3.20406e+06	3.29104e+06	585373	4.04879e+06	4.16496e+06	3.62338e+06	8.33072e+06
	MFCD03854989	C22 H28 N4 O3	396.215	395.207	4.566	1.6769e+07	1.21522e+07	2.05495e+07	1.73091e+07	1.25297e+07	1.65898e+07	3.36244e+06	1.45224e+07	4.19562e+06	3.39505e+06	1.62234e+07	1.39571e+07	1.19919e+07	2.05054e+06	1.68624e+06	1.86496e+07	7.93133e+06
			258.826	257.819	1.274	9.39923e+06	8.34574e+06	3.54646e+06	5.5248e+06	9.40373e+06	2.68339e+06	6.89838e+06	3.38169e+06	3.61876e+06	1.29293e+07	2.04876e+07	7.42725e+06	4.87261e+06	1.18437e+07	3.78355e+06	3.84384e+06	7.16924e+06
		C20 H2 Cl P3	369.905	368.897	7.895	392512	307989	408872	1.29599e+07	366487	337916	402384	1.2429e+07	2.04796e+07	1.47774e+07	2.84404e+06	322594	310839	373692	1.66064e+07	9.00557e+06	312326
		C9 H12 Cl N2 O17 P3 S	579.876	578.869	0.674	1.07633e+07	1.03442e+07	5.07617e+06	7.19548e+06	1.12562e+07	7.33842e+06	8.87629e+06	8.80326e+06	8.41852e+06	1.61785e+07	2.04158e+07	1.00442e+07	6.47978e+06	1.25261e+07	9.01691e+06	9.20488e+06	1.03095e+07
	3,26-Dihydroxyfurost-20(22)-en-12-one	C27 H42 O4	430.308	429.301	7.209	8.164e+06	8.41359e+06	4.79711e+06	8.12622e+06	2.64455e+06	1.81971e+07	8.80756e+06	7.40606e+06	2.03607e+07	7.0029e+06	1.57081e+07	6.10137e+06	7.69641e+06	5.66256e+06	6.06361e+06	6.24172e+06	9.60672e+06
	3,6-Di-O-benzoyl-D-glucal	C20 H20 O8	388.115	387.108	2.683	8.73668e+06	7.30571e+06	5.70345e+06	1.43824e+07	6.30527e+06	1.27624e+06	3.7741e+06	5.88384e+06	2.26755e+06	921321	1.89467e+07	7.02984e+06	2.03409e+07	2.79744e+06	2.57425e+06	8.96985e+06	1.17478e+07
		C8 H7 Cl O11 P2	375.913	374.906	0.679	1.04076e+07	9.77087e+06	6.3173e+06	8.81979e+06	1.19086e+07	8.1128e+06	9.6319e+06	1.05732e+07	9.09898e+06	1.58475e+07	2.0329e+07	1.06033e+07	8.95188e+06	1.26872e+07	9.89005e+06	1.0806e+07	1.10082e+07
	MEDICA 16	C20 H38 O4	324.266	323.259	9.274	1.81665e+07	557954	1.38821e+07	2.02971e+07	1.05767e+07	1.00288e+07	2.20257e+06	6.55929e+06	3.74733e+06	1.92683e+07	4.74862e+06	4.81094e+06	2.68649e+06	1.24637e+07	2.09333e+06	3.56268e+06	8.53425e+06
		C8 H Cl2 O2 P	229.91	228.903	0.692	1.19923e+07	9.39865e+06	6.95057e+06	7.96784e+06	1.08553e+07	9.27268e+06	1.00913e+07	9.71709e+06	8.60939e+06	1.68205e+07	2.02694e+07	1.05303e+07	9.42384e+06	1.3674e+07	1.0216e+07	9.11328e+06	1.15291e+07
	Capryloylglycine	C10 H19 N O3	201.137	200.129	2.904	1.31324e+07	7.51131e+06	1.36815e+07	1.34072e+07	7.57757e+06	1.54161e+07	6.60264e+06	1.04319e+07	1.47085e+07	6.78965e+06	1.35851e+07	2.01957e+07	5.96236e+06	5.79503e+06	1.81501e+07	1.59533e+07	9.70834e+06
			118.936	117.929	0.813	5.17214e+06	4.87653e+06	6.59779e+06	6.29982e+06	5.44113e+06	4.78565e+06	5.59023e+06	5.74449e+06	5.54297e+06	5.06775e+06	5.14159e+06	5.10227e+06	5.41704e+06	5.80793e+06	4.9567e+06	6.22152e+06	5.19715e+06
			2335.59	1166.79	0.654	1.84525e+07	1.01306e+07	4.29832e+06	7.01077e+06	1.72072e+07	9.93349e+06	1.056e+07	6.30267e+06	9.9818e+06	1.99339e+07	1.9884e+07	1.37052e+07	9.08582e+06	1.83471e+07	9.9468e+06	9.47121e+06	1.70921e+07
			793.433	792.426	0.758	5.44813e+06	951822	699013	748693	1.08215e+06	530715	698042	730887	651003	9.82089e+06	1.98372e+07	1.12144e+06	644914	9.1118e+06	598749	777564	3.79218e+06
	[Similar to: 6-keto Prostaglandin F1?; ΔMass: 67.9872 Da]	C20 H26 N10 O2	438.223	437.215	3.081	7.68064e+06	680338	6.93679e+06	2.14684e+06	5.48241e+06	1.97314e+07	332743	1.91994e+06	3.61662e+06	8.51495e+06	2.61701e+06	5.44461e+06	2.25475e+06	2.14195e+06	3.13993e+06	4.62024e+06	6.58789e+06
	13,14-dihydro-15-keto-tetranor Prostaglandin D2	C16 H26 O5	280.167	279.16	3.972	1.97232e+07	477063	5.7739e+06	4.39968e+06	6.72375e+06	7.77206e+06	719466	2.84105e+06	2.4353e+06	6.64164e+06	8.62404e+06	5.68616e+06	459615	8.01332e+06	3.03554e+06	4.0015e+06	7.85024e+06
			619.557	618.55	0.767	3.46618e+06	532627	609657	658010	976610	470136	594362	610763	550343	6.52617e+06	1.95577e+07	553937	550368	7.17729e+06	527005	649769	1.95402e+06
	[Similar to: Galactonic acid; ΔMass: 119.8543 Da]	C2 H5 O14 P S	315.913	314.905	0.966	6.94531e+06	1.04093e+07	1.53676e+07	1.48732e+07	9.0671e+06	1.95409e+07	1.50658e+07	1.08255e+07	2.55439e+06	4.0209e+06	1.8094e+06	8.80771e+06	8.37172e+06	3.99373e+06	1.25881e+07	1.33707e+07	7.87957e+06
		C H Cl N6 O	147.99	146.983	0.747	8.57929e+06	6.06106e+06	1.40943e+07	4.96539e+06	7.18603e+06	1.94719e+07	7.68652e+06	7.96388e+06	1.24131e+07	1.91149e+07	7.92207e+06	1.13004e+07	1.21858e+07	1.05055e+07	6.71024e+06	5.3237e+06	1.11263e+07
	(2E)-4-Hydroxy-4-{4-hydroxy-2-[(1E)-6-hydroxy-1-hepten-1-yl]cyclopentyl}-2-butenoic acid	C16 H26 O5	298.178	297.171	3.168	7.80965e+06	4.38113e+06	9.84524e+06	1.61194e+07	1.3256e+07	1.44279e+07	995538	9.65185e+06	1.94112e+07	9.74368e+06	1.00739e+07	7.37367e+06	1.43236e+07	1.19648e+07	8.24929e+06	1.19102e+07	9.71768e+06
		C4 H4 O3 P2 S	193.936	192.929	0.606	1.47694e+06	1.07866e+06	792513	1.06008e+06	1.27791e+06	434566	1.4125e+06	1.20741e+06	1.14919e+06	1.38827e+06	1.5203e+06	746948	475218	828682	1.21327e+06	1.16317e+06	650806
			507.634	506.626	0.771	5.80845e+06	996745	1.34856e+06	1.28766e+06	1.09947e+06	952374	1.14262e+06	1.17415e+06	1.13296e+06	9.3657e+06	1.93645e+07	1.33232e+06	1.10722e+06	1.01872e+07	1.01313e+06	1.24914e+06	3.62731e+06
		C15 H34 Cl N8 O12 P	584.172	583.165	0.694	4.42987e+06	8.33088e+06	1.40307e+07	1.49008e+07	4.37461e+06	1.82919e+07	1.93328e+07	1.48933e+07	1.18873e+07	5.21277e+06	4.47334e+06	6.05565e+06	1.09841e+07	3.97866e+06	1.04635e+07	1.00337e+07	8.05484e+06
		C3 H5 N2 O9 P3 S	337.895	336.887	0.92	8.33367e+06	1.04058e+07	1.76342e+07	1.79198e+07	1.04504e+07	1.93097e+07	1.45589e+07	1.48122e+07	1.50892e+07	4.78317e+06	2.09603e+06	1.03131e+07	1.66974e+07	4.55696e+06	1.57117e+07	1.66715e+07	8.13957e+06
		C29 H51 N3 O8	569.369	568.362	10.078	6.6544e+06	4.19824e+06	5.52544e+06	6.16742e+06	7.85124e+06	7.05997e+06	1.92764e+07	7.64035e+06	9.04697e+06	7.07526e+06	9.64883e+06	1.18026e+07	5.02085e+06	7.12592e+06	9.50346e+06	1.13314e+07	6.09626e+06
	Citric acid	C6 H8 O7	192.027	191.02	2.269	8.80887e+06	7.00371e+06	9.45758e+06	4.78036e+06	2.62645e+06	1.42125e+07	5.0626e+06	6.35765e+06	8.91516e+06	7.80814e+06	1.90264e+07	8.95343e+06	9.28468e+06	7.20212e+06	1.20865e+07	8.65973e+06	8.37765e+06
			571.627	570.62	0.748	7.92617e+06	3.7124e+06	1.13603e+06	1.21678e+06	3.18883e+06	2.00183e+06	3.70439e+06	1.72894e+06	1.38358e+06	1.25448e+07	1.89253e+07	3.56269e+06	1.91961e+06	1.1669e+07	2.16452e+06	1.49431e+06	6.43317e+06
	TVB-3166	C24 H24 N4 O	384.196	383.189	5.787	1.16158e+06	6.57839e+06	8.56725e+06	9.49566e+06	1.88809e+07	5.97452e+06	1.24803e+07	1.46101e+07	9.85359e+06	1.10098e+07	1.66634e+07	1.01365e+07	7.92295e+06	9.9532e+06	9.60699e+06	1.02533e+07	1.00003e+07
		C2 H2 Cl4 O8 S5	453.713	452.706	0.748	7.56602e+06	2.07515e+06	1.25611e+06	1.35573e+06	3.96743e+06	2.51151e+06	4.06334e+06	2.3268e+06	1.65454e+06	1.18026e+07	1.88703e+07	3.86724e+06	1.26998e+06	1.07809e+07	1.17132e+06	2.0749e+06	6.40588e+06
		C7 H Cl4 N10 O7 P S3	603.766	602.758	0.772	1.69746e+07	1.09029e+07	4.20604e+06	6.00371e+06	1.18247e+07	6.48344e+06	1.33211e+07	8.76376e+06	7.81621e+06	1.56374e+07	1.48556e+07	1.26897e+07	4.45957e+06	1.88583e+07	6.76263e+06	7.91003e+06	1.75203e+07
	Indole-3-acetic acid	C10 H9 N O2	175.063	174.056	2.978	1.56462e+07	5.66656e+06	3.77473e+06	4.41358e+06	7.73981e+06	9.80677e+06	6.62886e+06	1.48757e+06	4.53517e+06	9.53138e+06	1.52227e+07	1.10792e+07	1.06463e+07	1.45097e+07	1.12891e+07	1.29793e+07	1.88233e+07
			136.902	135.895	1.094	1.24063e+07	7.5199e+06	1.88083e+07	9.01404e+06	7.36578e+06	1.64334e+07	1.33689e+07	1.51381e+07	8.56761e+06	7.05499e+06	7.44459e+06	8.02552e+06	1.26688e+07	7.60479e+06	1.5816e+07	1.50875e+07	7.50568e+06
			175.847	174.84	0.923	1.53068e+07	1.17193e+07	6.68558e+06	9.59797e+06	1.39298e+07	7.88677e+06	9.5941e+06	9.2368e+06	8.28056e+06	1.54553e+07	1.87787e+07	1.81281e+06	8.90551e+06	1.4739e+07	8.81781e+06	8.2224e+06	1.3512e+07
		C14 H22 Cl N5 O2 S3	423.063	422.056	1.08	1.35582e+07	1.27169e+07	1.09798e+07	1.87547e+07	1.40484e+07	8.50599e+06	1.62059e+07	1.70363e+07	1.18082e+07	1.04918e+07	1.42497e+07	1.26376e+07	1.29542e+07	1.29975e+07	9.59974e+06	1.05788e+07	1.12459e+06
		C14 H24 Cl N5 O3 S3	441.073	422.056	1.076	1.35582e+07	1.27169e+07	1.33077e+06	1.87547e+07	1.40484e+07	8.50599e+06	1.62059e+07	1.70363e+07	1.18082e+07	1.04918e+07	1.42497e+07	1.26376e+07	1.29542e+07	1.29975e+07	9.59974e+06	1.05788e+07	1.16634e+07
			164.848	163.84	1.203	1.20838e+07	1.2218e+07	9.03782e+06	1.02365e+07	1.34334e+07	7.84476e+06	1.14865e+07	1.15772e+07	1.00134e+07	1.57727e+07	1.8561e+07	1.23363e+07	1.03667e+07	1.48091e+07	8.99525e+06	8.81667e+06	1.24642e+07
		C5 H8 Cl O18 P3 S2	547.804	546.797	0.779	1.73394e+07	1.285e+07	6.40192e+06	9.08019e+06	1.50829e+07	8.60097e+06	1.58985e+07	1.13234e+07	1.01467e+07	1.65797e+07	1.34978e+07	1.57053e+07	1.02675e+07	1.85398e+07	9.25562e+06	1.03177e+07	1.85531e+07
	Molybdenite	Mo S2	161.849	160.842	1.143	9.53844e+06	9.40577e+06	4.95882e+06	6.02977e+06	1.05646e+07	3.58415e+06	7.48866e+06	6.22983e+06	4.64713e+06	1.20699e+07	1.84861e+07	8.52345e+06	5.72117e+06	1.22186e+07	4.57505e+06	4.56425e+06	7.97825e+06
	11,12-Epoxy-(5Z,8Z,11Z)-icosatrienoic acid	C20 H32 O3	320.235	319.228	6.832	1.84771e+07	304587	8.82471e+06	9.44963e+06	6.78274e+06	1.17915e+07	1.41822e+06	6.64039e+06	2.14745e+06	9.43434e+06	5.61138e+06	7.78592e+06	2.44682e+06	8.09531e+06	4.2861e+06	4.12161e+06	7.34496e+06
	5-(1H-Benzimidazol-1-yl)-5-deoxypentose	C12 H14 N2 O4	250.095	249.088	1.695	1.14918e+07	1.03042e+07	1.58379e+07	1.61973e+07	1.09288e+07	1.42603e+07	1.16409e+07	1.4206e+07	1.84279e+07	6.83565e+06	6.85949e+06	1.19009e+07	1.67643e+07	6.26736e+06	1.81227e+07	1.78191e+07	1.18218e+07
		C22 H19 N9 O4	473.156	472.149	2.315	1.75098e+07	1.32893e+07	1.10342e+07	6.67208e+06	8.40074e+06	1.12217e+07	1.34294e+07	5.66994e+06	9.79999e+06	1.03715e+07	1.11556e+07	1.35978e+07	1.43361e+07	1.58107e+07	1.84185e+07	1.33591e+07	1.41772e+07
		C4 H10 Cl O18 P S	443.901	442.894	0.678	9.95291e+06	9.67295e+06	5.70243e+06	6.92192e+06	1.03721e+07	6.85145e+06	8.46144e+06	1.01009e+07	8.38407e+06	1.39209e+07	1.83908e+07	1.05078e+07	7.45744e+06	1.20494e+07	9.37109e+06	9.84443e+06	9.92331e+06
			208.844	207.837	1.074	5.26428e+06	5.5186e+06	1.79778e+06	4.44112e+06	5.14912e+06	3.21673e+06	4.33758e+06	4.34326e+06	3.65532e+06	5.13458e+06	6.90099e+06	4.63e+06	3.83079e+06	5.25475e+06	3.78068e+06	4.21999e+06	4.6428e+06
		C23 H40 N5 O6 P	513.27	512.263	3.372	1.2882e+07	1.00251e+07	6.49654e+06	1.29178e+07	6.63909e+06	1.23454e+07	1.53111e+07	1.1577e+07	1.82628e+07	7.61074e+06	1.70409e+07	8.66841e+06	1.14148e+07	9.42101e+06	1.58297e+07	1.56711e+07	9.81188e+06
		C2 H5 Cl2 O3 P S5	337.796	336.788	0.744	8.72045e+06	4.32719e+06	1.4436e+06	2.08264e+06	3.89183e+06	3.33555e+06	4.54859e+06	3.35523e+06	2.9983e+06	1.21218e+07	1.82543e+07	4.93484e+06	3.23062e+06	1.17758e+07	3.2313e+06	3.25661e+06	7.0759e+06
		C10 H24 N6 O6 P2	386.123	385.115	0.804	1.82434e+07	5.96365e+06	1.10439e+07	1.18832e+07	4.7669e+06	4.26067e+06	1.72174e+06	1.81561e+06	1.70719e+06	7.54638e+06	5.51172e+06	9.14597e+06	1.4397e+07	6.45154e+06	3.81724e+06	1.21611e+07	1.46373e+06
		C7 H7 Cl N O P3 S	280.915	279.908	1.082	1.3324e+07	1.00659e+07	6.74519e+06	5.48124e+06	6.7731e+06	1.82303e+07	5.6282e+06	5.52171e+06	1.19168e+07	1.44972e+07	1.21931e+07	1.46282e+07	1.2241e+07	1.22715e+07	1.53391e+07	1.03804e+07	1.19669e+07
		C7 H16 Cl3 O12 P3	489.893	488.885	0.806	8.85863e+06	1.43183e+07	1.82001e+07	1.57404e+07	1.38573e+07	1.42764e+07	1.81501e+07	1.5574e+07	1.5588e+07	4.27971e+06	1.10555e+06	8.59801e+06	1.6911e+07	5.43006e+06	1.03451e+07	1.56794e+07	1.22873e+07
		C37 H54 N4 O15	794.357	793.35	3.436	38496.3	33677.5	37238.5	305153	33812.7	38033	34136	34628.1	37455.2	36677.8	1.81837e+07	42835.3	33585.6	34267.5	35192.3	34647.5	35292.9
		C9 H15 Cl N O P	219.059	218.052	0.836	1.01106e+07	1.42061e+07	1.75011e+07	1.81612e+07	1.33006e+07	1.78336e+07	1.76776e+07	1.63277e+07	1.62644e+07	6.84492e+06	3.71272e+06	1.40678e+07	1.69259e+07	6.79101e+06	1.41158e+07	737398	1.06303e+07
		C11 H15 N2 O16 P3 S	555.934	554.927	0.884	2.6479e+06	6.78145e+06	1.81383e+07	1.63897e+07	6.30684e+06	1.37708e+07	8.66025e+06	1.13949e+07	1.27323e+07	613206	372380	6.37346e+06	1.60495e+07	884183	1.06816e+07	1.28948e+07	4.20091e+06
			694.148	693.14	1.234	3.54561e+06	7.59568e+06	1.81029e+07	9.98946e+06	8.25799e+06	1.50557e+07	567731	9.51224e+06	8.3318e+06	8.57042e+06	1.03232e+06	8.58311e+06	7.2797e+06	2.44118e+06	851831	7.90584e+06	7.59981e+06
		C6 H14 N9 O4 P S2	371.034	370.027	1.054	4.01138e+06	1.25133e+07	1.80939e+07	6.49989e+06	9.25041e+06	1.18821e+07	3.44466e+06	2.47442e+06	3.91235e+06	6.32236e+06	2.02478e+06	7.27863e+06	6.25165e+06	4.53104e+06	4.59651e+06	5.44387e+06	6.20685e+06
	[Similar to: (+/-)11(12)-EET; ΔMass: 67.9871 Da]	C17 H33 N4 O4 P	388.222	387.215	6.468	1.09408e+07	188654	1.1198e+07	1.27598e+07	8.40026e+06	5.99044e+06	999922	4.17704e+06	1.65498e+06	1.80801e+07	5.02515e+06	6.30056e+06	1.83799e+06	1.1009e+07	1.93754e+06	2.12508e+06	5.46396e+06
		C8 H22 N6 O3 S2	314.118	313.111	3.602	6.85612e+06	6.77134e+06	775457	1.07399e+06	6.31939e+06	1.79639e+07	1.28999e+06	1.46557e+06	160855	1.53246e+06	1.21439e+06	1.14283e+07	2.69913e+06	1.88624e+06	1.8223e+06	959489	1.7096e+06
	(+/-)9(10)-EpOME	C18 H32 O3	296.235	295.228	6.577	1.79369e+07	792139	1.10503e+07	7.04471e+06	6.57604e+06	8.78707e+06	2.87723e+06	5.20385e+06	4.4502e+06	9.49208e+06	4.06236e+06	7.17247e+06	2.12747e+06	6.66797e+06	4.92066e+06	4.21704e+06	8.72076e+06
		C8 H13 Cl N4 O8 P2	389.992	388.984	0.697	7.02049e+06	1.16537e+07	1.78901e+07	1.44593e+07	1.1543e+07	1.11939e+07	1.34931e+07	1.59407e+07	1.54156e+07	4.08889e+06	2.13182e+06	1.10114e+07	1.27961e+07	4.63119e+06	1.36286e+07	1.56568e+07	8.37015e+06
		C8 H12 Cl N6 O6 P3 S3	511.888	510.881	0.674	9.15549e+06	8.23761e+06	3.92181e+06	6.11464e+06	9.57902e+06	5.35679e+06	6.84546e+06	8.56155e+06	7.04782e+06	1.25845e+07	1.77981e+07	8.83367e+06	5.44664e+06	1.03105e+07	6.05287e+06	7.98003e+06	9.04179e+06
		C2 H6 N7 O5 P3	300.965	299.958	1.041	1.7143e+07	3.8497e+06	6.68836e+06	4.12359e+06	7.97761e+06	1.7766e+07	3.72495e+06	3.61094e+06	8.4661e+06	7.88123e+06	7.33754e+06	1.19539e+07	1.07758e+07	8.59142e+06	4.46094e+06	6.62754e+06	9.17655e+06
		C H Cl3 N O2 P3	256.829	255.822	1.359	6.52462e+06	5.52376e+06	2.37796e+06	3.23987e+06	5.96624e+06	1.59747e+06	4.91275e+06	3.40447e+06	1.98279e+06	8.7626e+06	1.76778e+07	5.03566e+06	2.00746e+06	8.09825e+06	1.07414e+06	2.21825e+06	4.50231e+06
		C8 H5 Cl N2 P2	225.962	224.955	0.795	1.76564e+07	7.30062e+06	2.35416e+06	1.4308e+06	4.99349e+06	1.4047e+07	1.26964e+06	1.30468e+06	5.60407e+06	1.54705e+07	1.68041e+07	1.11329e+07	3.02728e+06	1.43247e+07	1.39843e+07	7.31682e+06	1.1551e+07
		C15 H15 Cl3 N6 O3 P2 S	525.946	524.939	1.263	1.16328e+07	9.72652e+06	8.2945e+06	1.02999e+07	1.07673e+07	2.40303e+06	1.28496e+07	6.59468e+06	5.55756e+06	1.05303e+07	9.78377e+06	1.76271e+07	6.9452e+06	1.15909e+07	6.06328e+06	7.91747e+06	1.13164e+07
		C H2 Cl3 O9 P3 S3	451.715	450.708	0.719	7.47368e+06	3.39687e+06	596391	1.39075e+06	3.64131e+06	2.04707e+06	4.06334e+06	2.3268e+06	1.65454e+06	1.08959e+07	1.76164e+07	3.86724e+06	1.30296e+06	1.03325e+07	2.35171e+06	2.0749e+06	6.22327e+06
		C24 H23 N2 O2 P	402.149	401.142	11.6	1.41423e+07	1.11092e+06	1.76152e+07	7.94971e+06	1.07813e+07	1.08567e+07	2.46923e+06	4.30976e+06	2.92331e+06	1.27681e+07	3.39236e+06	6.27427e+06	1.97448e+06	8.72871e+06	3.49063e+06	4.37347e+06	7.1111e+06
		C7 H16 O8	228.085	227.077	0.726	1.0671e+07	1.34352e+07	1.75421e+07	1.52549e+07	1.26161e+07	1.62176e+07	1.39148e+07	1.46103e+07	1.49416e+07	7.15871e+06	4.82589e+06	1.22906e+07	1.51138e+07	7.54634e+06	1.41182e+07	1.5544e+07	1.02279e+07
	MFCD03940007	C17 H23 N3 O6 S	397.13	396.123	0.764	8.87039e+06	7.16179e+06	7.18464e+06	1.10729e+07	5.90113e+06	1.18728e+07	1.1472e+07	1.29277e+07	1.32317e+07	5.29595e+06	2.94511e+06	1.01526e+07	8.76897e+06	6.65887e+06	1.74015e+07	1.48789e+07	1.25633e+07
	MFCD03671375	C21 H23 N7 O4 S	469.152	468.145	1.454	9.462e+06	7.75784e+06	6.12926e+06	8.93487e+06	8.2024e+06	1.28197e+07	1.41424e+07	1.2948e+07	1.07421e+07	8.90313e+06	5.77407e+06	8.89895e+06	8.79878e+06	9.86391e+06	1.7373e+07	8.09089e+06	9.85035e+06
		C6 H21 Cl N7 O9 P	401.081	400.073	0.783	1.52097e+07	6.44911e+06	1.2579e+07	1.73476e+07	1.25774e+07	1.57009e+07	1.27321e+07	1.55469e+07	1.56951e+07	1.0594e+07	9.68948e+06	1.40815e+07	5.68777e+06	1.16457e+07	9.49605e+06	1.01298e+07	1.46495e+07
			329.764	328.756	0.819	1.14879e+07	4.31763e+06	1.34494e+06	1.25944e+06	4.88524e+06	2.81919e+06	6.07116e+06	1.6584e+06	1.55884e+06	1.61087e+07	8.09777e+06	6.50579e+06	1.79625e+06	1.73316e+07	2.82957e+06	1.52617e+06	8.50689e+06
		C3 H5 Cl2 N2 O15 P3 S4	599.717	598.709	0.702	9.36482e+06	5.18988e+06	1.00617e+06	2.67252e+06	4.44723e+06	3.10995e+06	5.10604e+06	3.32206e+06	3.17846e+06	1.2941e+07	1.73183e+07	5.3929e+06	3.51327e+06	1.12847e+07	3.91103e+06	2.75719e+06	8.08184e+06
		C4 H2 Cl4 N4 O14 S4	597.72	596.713	0.703	9.36482e+06	5.18988e+06	1.33025e+06	2.67252e+06	5.92662e+06	3.10995e+06	5.10604e+06	3.75152e+06	3.17846e+06	1.28292e+07	1.73183e+07	5.3929e+06	3.73659e+06	1.12847e+07	3.91103e+06	2.75719e+06	8.08184e+06
		C18 H40 Cl N4 O9 P3	584.172	583.165	0.829	7.82014e+06	1.66231e+07	1.6258e+07	1.7309e+07	6.60874e+06	1.17789e+07	1.21791e+07	1.63927e+07	1.38619e+07	1.2527e+07	8.47578e+06	8.75981e+06	1.45384e+07	7.22932e+06	1.42362e+07	1.63054e+07	1.27011e+07
		C19 H24 N10 O P2	470.16	469.153	3.079	4.38651e+06	412983	4.79427e+06	877061	2.15968e+06	1.73059e+07	81948.4	1.00095e+06	2.72259e+06	3.93877e+06	1.48639e+06	2.87308e+06	1.07625e+06	886601	1.92788e+06	2.89656e+06	3.4289e+06
		C7 H12 N2 O13	332.033	331.026	0.686	5.27151e+06	1.07082e+07	1.72985e+07	1.47912e+07	1.01224e+07	1.08493e+07	1.1493e+07	1.54287e+07	1.41537e+07	3.06299e+06	1.32485e+06	9.89213e+06	1.20789e+07	3.32764e+06	1.2641e+07	1.60706e+07	6.99181e+06
			569.63	568.623	0.738	8.02438e+06	3.71195e+06	1.03381e+06	1.04362e+06	3.18883e+06	2.00183e+06	3.70439e+06	1.10016e+06	1.38358e+06	1.17722e+07	1.72881e+07	3.56269e+06	1.8456e+06	1.10378e+07	2.16452e+06	1.49431e+06	6.3263e+06
			799.424	798.416	0.764	4.00358e+06	650637	765054	825731	717691	589970	745859	766441	690620	4.64205e+06	1.7287e+07	622429	690652	7.60476e+06	661334	815389	1.805e+06
	D-(+)-Tryptophan	C11 H12 N2 O2	204.09	203.082	2.266	1.2349e+07	1.11774e+07	1.20666e+07	8.8701e+06	1.029e+07	1.50509e+07	1.30548e+07	9.88498e+06	1.28392e+07	9.31287e+06	7.05064e+06	1.1403e+07	1.34893e+07	8.91974e+06	1.6742e+07	1.44449e+07	6.00504e+06
		C43 H79 N6 O4 P3	836.54	835.533	11.135	1.71918e+07	1.72802e+07	1.43671e+07	1.20786e+07	1.08704e+07	9.81758e+06	9.22264e+06	8.57459e+06	8.32986e+06	8.44046e+06	7.72947e+06	8.04129e+06	8.08065e+06	8.32679e+06	8.41317e+06	8.49889e+06	8.66471e+06
	MFCD02675525	C19 H24 N4 O S	356.165	355.158	5.772	5.23044e+06	7.86152e+06	8.95682e+06	1.09623e+07	1.04665e+07	8.31017e+06	1.06117e+07	9.85329e+06	9.79494e+06	1.0564e+07	1.10592e+07	9.88595e+06	8.40246e+06	9.63429e+06	1.01098e+07	1.02657e+07	2.0607e+06
		C5 H8 Cl N4 O15 P3	491.89	490.882	0.815	9.04541e+06	1.31339e+07	1.5677e+07	1.53538e+07	1.32829e+07	1.40983e+07	1.72326e+07	1.49442e+07	1.45367e+07	4.37728e+06	1.22277e+06	1.42149e+07	1.55099e+07	5.0482e+06	1.43223e+07	1.5331e+07	1.13686e+07
	2,2'-{1,2-Ethanediylbis[nitrilo(E)methylylidene]}bis[4-(2-methyl-2-propanyl)-6-(4-morpholinylmethyl)phenol]	C34 H50 N4 O4	578.382	577.375	6.807	4.94126e+06	5.30991e+06	1.42212e+06	7.55663e+06	1.36898e+06	1.73336e+06	1.0175e+06	6.61966e+06	1.61474e+06	214221	1.46827e+07	6.27129e+06	8.07529e+06	284120	1.18964e+06	1.72227e+07	5.28721e+06
		C23 H40 N4 O3	420.308	419.301	4.971	9.79391e+06	2.55254e+06	1.12083e+07	9.68297e+06	2.90011e+06	4.25112e+06	3.76534e+06	5.15441e+06	5.08526e+06	1.72123e+07	7.8534e+06	1.9818e+06	3.17702e+06	1.62907e+07	3.08086e+06	2.29161e+06	7.79206e+06
			151.894	150.887	0.79	1.13786e+07	8.3578e+06	3.19214e+06	5.2066e+06	9.18884e+06	9.67294e+06	8.20294e+06	5.85867e+06	5.82274e+06	1.3014e+07	1.71855e+07	8.04264e+06	6.89858e+06	1.27123e+07	6.71008e+06	4.87526e+06	9.48701e+06
		C2 H5 Cl4 N4 O9 P3 S4	589.688	588.681	0.708	8.94949e+06	4.28823e+06	953729	1.71038e+06	4.84206e+06	2.59358e+06	4.55054e+06	3.04724e+06	2.72402e+06	1.21257e+07	1.71523e+07	5.14528e+06	2.67871e+06	1.10305e+07	2.83065e+06	2.51207e+06	6.14773e+06
		C15 H22 Cl N9 O4 P2	489.097	488.09	1.178	1.67663e+07	1.47167e+07	1.70755e+07	1.70559e+07	1.61475e+07	9.78852e+06	1.44624e+07	1.46674e+07	1.42796e+07	1.19299e+07	1.27103e+07	1.24205e+07	1.00187e+07	1.23005e+07	1.42496e+07	1.2559e+07	1.18987e+07
	Ostruthin	C19 H22 O3	298.161	297.154	3.153	1.59721e+07	1.5876e+07	1.64159e+07	1.70199e+07	1.66303e+07	1.70196e+07	1.62546e+07	1.59063e+07	1.60896e+07	1.64104e+07	1.70388e+07	1.67678e+07	1.63503e+07	1.47924e+07	1.63092e+07	1.6278e+07	1.69909e+07
		C2 H2 Cl O5 P S2	235.876	234.869	0.848	1.63971e+07	1.31018e+07	5.45712e+06	9.66766e+06	1.15683e+07	1.07631e+07	1.70339e+07	1.06155e+07	1.32449e+07	1.30436e+07	4.92029e+06	1.49306e+07	1.01856e+07	1.25959e+07	1.5865e+07	1.109e+07	1.59942e+07
	1-O-palmitoyl-2-O-(5-oxovaleryl)-sn-glycero-3-phosphocholine	C29 H56 N O9 P	593.369	592.362	9.017	3.88178e+06	3.48867e+06	2.24807e+06	4.27206e+06	4.97527e+06	5.76111e+06	1.69365e+07	6.84141e+06	5.57306e+06	3.18844e+06	5.41599e+06	7.17747e+06	6.42262e+06	4.3862e+06	8.81704e+06	8.453e+06	4.05472e+06
		C3 H3 Cl4 O7 P3 S4	511.671	510.664	0.747	7.01656e+06	2.59889e+06	1.13489e+06	1.21555e+06	3.03465e+06	1.27326e+06	3.43598e+06	1.95795e+06	1.72805e+06	1.13339e+07	1.69244e+07	3.46777e+06	1.50271e+06	1.01713e+07	1.86474e+06	1.26243e+06	5.37094e+06
		C28 H32 Cl N5 O4	537.216	536.208	7.521	4.03958e+06	1.0332e+06	1.31843e+07	6.41474e+06	2.9327e+06	7.14914e+06	6.04259e+06	3.15701e+06	2.76375e+06	1.68697e+07	1.85284e+06	7.96604e+06	4.4099e+06	1.00946e+07	3.31685e+06	2.95977e+06	5.28577e+06
	[Similar to: N-({(1S,4S,6S)-6-Isopropyl-3-methyl-4-[2-(4-methyl-1-piperazinyl)-2-oxoethyl]-2-cyclohexen-1-yl}methyl)cyclohexanecarboxamide; ΔMass: 45.9705 Da]	C23 H46 N O6 P	463.306	462.299	8.358	9.26161e+06	3.63149e+06	1.68502e+07	8.26778e+06	9.47117e+06	1.18701e+07	1.06445e+07	7.28888e+06	7.37168e+06	1.36222e+07	6.10399e+06	1.04019e+07	1.26042e+07	1.11269e+07	6.75175e+06	6.42408e+06	7.35385e+06
			153.891	152.884	0.853	1.10487e+07	8.16513e+06	4.04218e+06	4.34651e+06	8.45665e+06	7.52824e+06	8.37858e+06	5.90433e+06	6.80774e+06	1.29888e+07	1.67365e+07	8.74709e+06	6.56224e+06	1.33105e+07	6.59615e+06	6.11806e+06	9.35293e+06
	(2R)-1-{[(2-Aminoethoxy)(hydroxy)phosphoryl]oxy}-3-hydroxy-2-propanyl (11Z)-11-icosenoate	C25 H50 N O7 P	507.332	506.325	8.041	4.60529e+06	2.53927e+06	2.67663e+06	3.23425e+06	4.951e+06	5.01364e+06	1.67186e+07	4.87722e+06	4.80133e+06	3.33693e+06	5.91836e+06	6.14982e+06	4.96432e+06	4.58345e+06	8.39384e+06	6.28482e+06	3.45221e+06
		C35 H38 O14 S3	778.143	777.135	1.056	2.13267e+06	6.60432e+06	1.66472e+07	6.75793e+06	6.75153e+06	9.3792e+06	4.51495e+06	6.08814e+06	5.24693e+06	3.47584e+06	274199	5.92936e+06	6.40437e+06	365026	6.0876e+06	4.68281e+06	4.40442e+06
			173.85	172.842	0.909	1.63215e+07	1.20699e+07	7.17189e+06	9.74996e+06	1.34007e+07	7.98418e+06	9.79044e+06	9.93453e+06	7.18535e+06	1.65506e+07	7.73072e+06	9.28037e+06	8.99717e+06	1.66469e+07	8.78079e+06	7.94318e+06	1.39194e+07
	MFCD00225131	C34 H20 Br2 O4	649.974	648.967	0.804	3.99558e+06	1.13431e+07	6.98833e+06	1.65674e+07	9.98715e+06	1.02916e+07	1.31314e+07	1.37796e+07	1.40204e+07	847103	843846	8.95287e+06	1.45274e+07	799322	1.09687e+07	1.53896e+07	2.88022e+06
		C25 H36 N3 O14 P3	695.142	694.134	1.412	2.44519e+06	6.56372e+06	1.65167e+07	9.26222e+06	6.87526e+06	1.33257e+07	5.70732e+06	8.40623e+06	7.61674e+06	2.92439e+06	503918	7.36136e+06	6.4569e+06	2.16618e+06	7.91667e+06	7.5204e+06	6.39493e+06
	L-Histidine	C6 H9 N3 O2	155.069	154.062	0.61	9.26204e+06	9.21816e+06	9.93192e+06	1.259e+07	8.16282e+06	9.04572e+06	1.64704e+07	8.4261e+06	1.21971e+07	9.71484e+06	9.57597e+06	8.8692e+06	1.36354e+07	1.50224e+07	7.45535e+06	9.01143e+06	8.64192e+06
	6-Oxododecanedioic acid	C12 H20 O5	244.131	225.113	3.062	3.62308e+06	1.33479e+06	2.72703e+06	1.59424e+06	2.1231e+06	1.64285e+07	982965	2.73602e+06	2.42176e+06	5.00093e+06	5.01607e+06	6.33605e+06	3.46934e+06	2.97424e+06	3.56355e+06	4.17224e+06	3.60736e+06
	MFCD18711938	C12 H18 O4	226.121	225.113	3.053	3.62308e+06	1.33479e+06	2.72703e+06	1.59424e+06	2.1231e+06	1.64285e+07	982965	2.73602e+06	2.42176e+06	5.00093e+06	5.01607e+06	6.33605e+06	3.46934e+06	2.97424e+06	3.56355e+06	4.17224e+06	3.60736e+06
	9,10-Dihydroxystearic acid	C18 H36 O4	316.261	315.254	5.926	7.03867e+06	3.35708e+06	9.76718e+06	6.20905e+06	4.1893e+06	5.92305e+06	3.45499e+06	4.06761e+06	3.43046e+06	1.63966e+07	5.481e+06	3.40253e+06	3.72354e+06	5.18466e+06	2.89789e+06	3.19568e+06	6.8836e+06
		C11 H33 N10 O2 P	368.254	367.246	9.858	1.1257e+07	907632	1.18735e+07	1.33882e+07	8.54602e+06	8.36791e+06	2.68768e+06	4.83352e+06	4.3618e+06	1.63958e+07	4.70437e+06	5.33318e+06	2.11551e+06	1.12511e+07	2.50024e+06	3.47262e+06	6.37544e+06
			791.213	790.206	2.244	1.07245e+07	9.44179e+06	1.13914e+07	1.63861e+07	1.1395e+07	7.90114e+06	1.10397e+07	9.3656e+06	9.71407e+06	4.392e+06	9.18749e+06	1.3595e+07	9.17434e+06	4.36165e+06	8.75266e+06	1.10928e+07	7.83309e+06
			513.669	512.661	0.751	7.01625e+06	2.59889e+06	1.27414e+06	1.37519e+06	3.03465e+06	1.27326e+06	3.43598e+06	1.95795e+06	1.72805e+06	1.16263e+07	1.63737e+07	3.46777e+06	1.80524e+06	1.02005e+07	1.86474e+06	1.35797e+06	5.37094e+06
			608.105	607.098	1.057	1.41515e+06	1.32307e+07	1.63655e+07	2.0488e+06	5.49783e+06	1.16383e+07	998452	1.19958e+06	1.34605e+06	758568	558003	8.00134e+06	1.41353e+06	230666	3.6598e+06	800081	6.24744e+06
		C37 H45 N O P2 S	613.268	612.261	7.214	5.71968e+06	3.35146e+06	3.4078e+06	3.9391e+06	6.41076e+06	5.23964e+06	1.63413e+07	4.67946e+06	5.58004e+06	5.27294e+06	6.31127e+06	8.60087e+06	6.06102e+06	5.32766e+06	9.35354e+06	7.97234e+06	4.10873e+06
		C14 H33 Cl2 N8 O17 P3	748.056	747.049	0.794	3.30207e+06	1.0288e+07	1.61388e+07	1.48071e+07	8.5347e+06	5.63992e+06	1.02069e+07	1.63346e+07	1.19842e+07	625729	623323	7.78719e+06	1.06688e+07	965572	7.90515e+06	1.33242e+07	4.97307e+06
			135.899	134.892	1.087	1.42322e+07	1.38087e+07	1.63038e+07	1.5409e+07	1.35429e+07	1.41254e+07	1.50516e+07	1.42472e+07	1.44907e+07	1.19275e+07	9.15175e+06	1.46359e+07	1.40567e+07	1.27354e+07	1.4205e+07	1.43148e+07	1.36673e+07
			164.848	163.84	1.356	1.12796e+07	9.95927e+06	6.92772e+06	8.18688e+06	1.04608e+07	5.51952e+06	1.03234e+07	8.36811e+06	6.57275e+06	1.32811e+07	1.63087e+07	1.04619e+07	7.17978e+06	1.27225e+07	5.5208e+06	7.18764e+06	1.01389e+07
	[Similar to: 14,15-Leukotriene E4; ΔMass: -0.0060 Da]	C20 H34 N5 O4 P	439.233	438.226	2.971	2.23421e+06	399556	4.64925e+06	2.38385e+06	1.28402e+06	6.73841e+06	1.72366e+06	1.8332e+06	1.06028e+06	1.18325e+07	379256	2.79845e+06	4.66463e+06	1.62482e+07	1.56398e+06	1.29621e+06	6.71966e+06
			154.876	153.869	1.147	1.54572e+07	1.36781e+07	8.03311e+06	1.0315e+07	1.32337e+07	6.31169e+06	9.60763e+06	8.52513e+06	6.61841e+06	1.16542e+07	1.62166e+07	1.2195e+07	7.72059e+06	9.51469e+06	7.6953e+06	9.3437e+06	9.06515e+06
		C4 H5 N2 P S2	175.963	174.956	0.813	3.40204e+06	3.89571e+06	5.27077e+06	5.03274e+06	4.2972e+06	3.82311e+06	4.46586e+06	4.58909e+06	4.42811e+06	3.42722e+06	3.68361e+06	4.07605e+06	4.32751e+06	3.39633e+06	3.95976e+06	4.97018e+06	3.79664e+06
		C5 H7 Cl2 N4 O6 P3 S5	541.758	540.751	0.699	9.05699e+06	4.77804e+06	2.35184e+06	3.14706e+06	6.0077e+06	3.97328e+06	5.79627e+06	4.06435e+06	3.42057e+06	1.2539e+07	1.618e+07	5.88686e+06	4.0949e+06	1.12466e+07	4.73159e+06	3.85166e+06	7.56763e+06
			213.894	212.887	0.861	1.53311e+07	1.35173e+07	1.24553e+07	1.30899e+07	1.3619e+07	1.6164e+07	1.45832e+07	1.21842e+07	1.28177e+07	1.07358e+07	6.76768e+06	1.39583e+07	1.54891e+07	9.1855e+06	1.48189e+07	1.23154e+07	1.40249e+07
		C2 H Cl4 N4 O16 P S	539.761	538.754	0.699	8.85806e+06	4.69599e+06	2.35184e+06	3.14706e+06	6.0077e+06	3.97328e+06	5.68156e+06	4.06435e+06	3.42057e+06	1.21294e+07	1.61042e+07	5.88686e+06	4.0949e+06	1.11856e+07	4.73159e+06	3.85166e+06	7.44349e+06
			341.866	340.859	2.393	9.04368e+06	9.8929e+06	9.09253e+06	9.89124e+06	1.01625e+07	8.60192e+06	1.01137e+07	1.03212e+07	9.50646e+06	1.05947e+07	1.08546e+07	1.03968e+07	9.65801e+06	1.0176e+07	9.57548e+06	9.642e+06	9.89016e+06
		C16 H32 N10 O5 P2 S2	570.145	569.138	1.261	8.47596e+06	1.38187e+07	1.39074e+07	9.97906e+06	1.05088e+07	1.6038e+07	1.34349e+07	1.40895e+07	1.25385e+07	1.12489e+07	3.86468e+06	1.30563e+07	9.58974e+06	7.62456e+06	1.3233e+07	1.04373e+07	1.13918e+07
	(+/-)14(15)-DiHET	C20 H34 O4	338.246	337.238	5.279	7.26875e+06	98064.9	5.09042e+06	3.48392e+06	3.23084e+06	6.6218e+06	385368	1.91113e+06	431736	1.59872e+07	2.42701e+06	935010	714381	3.3128e+06	876993	977970	1.49716e+06
	11-[4-(Isopropylamino)-6-methoxy-1,3,5-triazin-2-yl]-7,11-diazatricyclo[7.3.1.0~2,7~]trideca-2,4-dien-6-one	C18 H24 N6 O2	356.196	355.189	5.786	1.59817e+07	711476	6.07477e+06	8.94197e+06	8.46026e+06	7.90587e+06	1.7937e+06	5.82656e+06	3.56124e+06	1.26012e+07	1.45925e+07	6.89853e+06	4.10077e+06	3.39487e+06	3.15923e+06	4.53046e+06	7.22339e+06
	Methyl 12-([(4-methylphenyl)sulfonyl]oxy)dodecanoate	C20 H32 O5 S	384.196	383.189	3.41	2.57594e+06	6.77585e+06	8.2136e+06	6.54515e+06	9.2305e+06	1.01207e+07	8.63302e+06	1.12918e+07	6.00031e+06	7.16448e+06	1.5932e+07	8.52152e+06	6.89094e+06	7.07307e+06	6.95753e+06	6.45857e+06	8.54688e+06
		C33 H21 N7 O S2	595.124	594.117	2.296	1.16703e+07	1.302e+07	1.22556e+07	1.32318e+07	1.47359e+07	1.44857e+07	1.40488e+07	1.59215e+07	1.37533e+07	1.36088e+07	1.47877e+07	1.4246e+07	1.3174e+07	1.40898e+07	1.29745e+07	1.37013e+07	1.36339e+07
			1725.71	861.85	0.655	1.39642e+07	9.22208e+06	5.40076e+06	8.28327e+06	1.42001e+07	9.39844e+06	9.76074e+06	7.80044e+06	9.37149e+06	1.55918e+07	1.50363e+07	1.20678e+07	8.61124e+06	1.59096e+07	1.00947e+07	9.07878e+06	1.49534e+07
			862.857	861.85	0.649	1.39641e+07	9.22203e+06	5.40074e+06	8.28327e+06	1.42e+07	9.39839e+06	9.9012e+06	7.80043e+06	9.37142e+06	1.55917e+07	1.50362e+07	1.20548e+07	8.60261e+06	1.59096e+07	1.00946e+07	9.07877e+06	1.49534e+07
			2471.57	1234.78	0.653	1.5639e+07	7.52998e+06	3.46231e+06	5.39796e+06	1.39898e+07	6.89843e+06	8.04378e+06	4.35485e+06	7.55765e+06	1.58895e+07	1.50373e+07	1.26906e+07	7.93854e+06	1.58308e+07	7.97583e+06	6.38305e+06	1.37402e+07
	6-Ketoprostaglandin F1α	C20 H34 O6	370.235	369.228	2.973	4.42164e+06	489440	7.43975e+06	4.2485e+06	1.06602e+07	7.34817e+06	139878	2.10652e+06	5.68659e+06	1.58659e+07	3.35674e+06	3.49658e+06	2.22784e+06	4.79665e+06	2.7763e+06	6.08841e+06	4.55187e+06
			2675.53	1336.76	0.654	1.37088e+07	6.64092e+06	2.42097e+06	4.67595e+06	1.26135e+07	6.03563e+06	7.86834e+06	1.86507e+06	5.85945e+06	1.16132e+07	1.58401e+07	1.01335e+07	6.02768e+06	1.40221e+07	7.54339e+06	5.72248e+06	1.04177e+07
			581.656	580.649	0.723	7.93844e+06	3.00605e+06	970081	1.46471e+06	4.00307e+06	2.50618e+06	4.3963e+06	2.17999e+06	2.36299e+06	1.1226e+07	1.58079e+07	4.09086e+06	1.76548e+06	9.65467e+06	2.56278e+06	2.54855e+06	6.66881e+06
		C16 H20 Cl N3 O5 S	401.081	400.074	1.275	1.15199e+07	9.60964e+06	1.48875e+07	1.4796e+07	9.30936e+06	1.27009e+07	1.43781e+07	1.53902e+07	1.53957e+07	7.27456e+06	7.19689e+06	1.50474e+07	1.10288e+07	9.14316e+06	1.27849e+07	1.58064e+07	1.38124e+07
		C24 H45 N4 O5 P	500.311	499.304	6.517	4.15349e+06	7.13302e+06	2.25589e+06	4.08324e+06	845956	1.57997e+07	5.33948e+06	7.13798e+06	1.19469e+07	2.38754e+06	6.19937e+06	2.30729e+06	6.21847e+06	3.73153e+06	4.40154e+06	2.76567e+06	6.51141e+06
		C22 H29 N2 O3 P	400.191	399.184	9.859	9.9645e+06	463547	1.08166e+07	1.18306e+07	6.94451e+06	7.44106e+06	2.10149e+06	3.816e+06	3.50965e+06	1.57937e+07	3.79383e+06	3.94587e+06	1.48079e+06	1.00243e+07	1.72844e+06	2.44851e+06	4.8647e+06
	13,14-dihydro-15-keto-tetranor Prostaglandin D2	C16 H26 O5	280.167	279.16	3.584	1.22938e+07	2.24667e+06	1.18439e+07	7.89873e+06	8.78313e+06	1.57921e+07	1.04411e+06	5.02125e+06	1.20033e+07	1.14718e+07	5.14035e+06	6.4555e+06	5.75308e+06	7.43808e+06	3.4222e+06	1.07924e+07	9.74041e+06
			220.853	219.845	1.364	6.13732e+06	6.58176e+06	3.32942e+06	4.73252e+06	7.26579e+06	662633	5.94286e+06	4.7592e+06	1.30907e+06	8.89951e+06	1.57903e+07	6.23384e+06	4.32842e+06	8.24243e+06	1.56527e+06	2.18328e+06	5.76392e+06
		C5 H3 Cl4 N2 O6 P3 S5	579.659	578.652	0.718	7.21458e+06	3.00605e+06	962682	1.46471e+06	3.67266e+06	2.50618e+06	4.3963e+06	1.96936e+06	2.36299e+06	1.12261e+07	1.57827e+07	4.09086e+06	1.63909e+06	9.65472e+06	2.5628e+06	1.56301e+06	6.63482e+06
		C4 H6 Cl3 N4 O4 P3 S5	531.729	530.722	0.709	8.69647e+06	4.13934e+06	975989	2.27267e+06	5.3083e+06	3.42132e+06	4.99512e+06	2.48856e+06	3.18973e+06	1.19317e+07	1.57646e+07	5.53958e+06	3.3419e+06	9.95415e+06	3.6068e+06	3.18165e+06	7.44284e+06
		C5 H7 Cl2 N4 O3 P3 S	365.885	364.877	0.688	9.22455e+06	7.88857e+06	5.42254e+06	6.10521e+06	8.83266e+06	6.42545e+06	8.84393e+06	8.15516e+06	6.8852e+06	1.33375e+07	1.57604e+07	9.31025e+06	6.7231e+06	1.1697e+07	8.593e+06	7.62958e+06	9.44369e+06
	[Similar to: Amoxicillin; ΔMass: -25.9793 Da]	C8 H21 N9 O2 S2	339.125	320.107	0.756	8.04824e+06	1.07761e+07	1.24145e+07	1.5105e+07	1.09298e+07	1.41522e+07	9.84798e+06	1.4178e+07	1.54472e+07	7.12698e+06	5.60031e+06	1.28591e+07	1.31286e+07	8.57632e+06	1.45581e+07	1.53278e+07	1.23073e+07
	4-(2-Methyl-2-propen-1-yl)-5-(3,4,5-trimethoxyphenyl)-2,4-dihydro-3H-1,2,4-triazole-3-thione	C15 H19 N3 O3 S	321.115	320.107	0.743	8.04824e+06	1.10888e+07	1.02339e+07	1.31929e+07	1.14582e+07	1.06453e+07	9.84798e+06	1.47272e+07	1.213e+07	5.17041e+06	5.60031e+06	1.28591e+07	1.36537e+07	9.03673e+06	1.45581e+07	1.54154e+07	1.29244e+07
	N-Methyl-6-[methyl(propylcarbamoyl)amino]-1,2,4-triazine-5-carboxamide	C10 H16 N6 O2	252.134	251.127	3.379	1.57062e+07	361395	6.90492e+06	2.38674e+06	3.46752e+06	7.02189e+06	448836	1.40469e+06	801176	5.12126e+06	4.11056e+06	5.94796e+06	1.10287e+06	2.85322e+06	1.55966e+06	1.95252e+06	6.0897e+06
		C24 H43 N4 O5 P	498.296	497.288	7.414	3.22142e+06	4.97224e+06	2.67837e+06	5.03526e+06	1.11906e+06	9.93524e+06	5.17734e+06	3.98328e+06	1.56986e+07	4.64388e+06	9.12205e+06	4.14532e+06	3.97686e+06	2.68516e+06	2.9302e+06	2.53314e+06	3.276e+06
			704.893	703.886	0.781	9.93415e+06	1.36904e+07	1.10466e+07	1.29659e+07	1.38499e+07	8.40593e+06	1.56723e+07	1.51381e+07	1.20606e+07	3.63928e+06	1.63268e+06	1.30925e+07	1.15724e+07	6.34575e+06	9.02839e+06	1.3788e+07	1.21767e+07
	minaprine	C17 H22 N4 O	298.178	279.16	3.469	1.34102e+07	1.3701e+06	1.03398e+07	9.99553e+06	7.91082e+06	1.56204e+07	1.14675e+06	426106	901504	1.13284e+07	5.32938e+06	5.78439e+06	6.5342e+06	8.40186e+06	1.95975e+06	1.25244e+07	1.01142e+07
	Dimethyl 4-hydroxy-1,3-adamantanedicarboxylate	C14 H20 O5	268.131	267.124	4.194	1.47221e+07	1.00328e+07	1.56169e+07	1.28827e+07	1.11488e+07	1.4224e+07	1.00495e+07	1.00515e+07	1.40466e+07	1.04696e+07	1.39792e+07	1.16167e+07	1.1968e+07	1.04746e+07	1.04736e+07	1.27589e+07	1.35181e+07
		C20 H28 N4 O15	564.153	563.145	1.053	5.60147e+06	5.8919e+06	8.68834e+06	1.5613e+07	8.08536e+06	2.39184e+06	6.57775e+06	8.90934e+06	6.11758e+06	2.76021e+06	3.89317e+06	4.2864e+06	7.91175e+06	4.64411e+06	5.14019e+06	5.51201e+06	5.23057e+06
		C23 H36 O13 P2	582.163	563.145	1.053	5.60147e+06	5.8919e+06	8.68834e+06	1.5613e+07	8.08536e+06	2.39184e+06	6.57775e+06	8.90934e+06	6.11758e+06	2.76021e+06	3.89317e+06	4.2864e+06	7.91175e+06	4.64411e+06	5.14273e+06	5.51201e+06	5.23057e+06
			220.853	219.845	0.951	8.17099e+06	8.47792e+06	3.79068e+06	5.52098e+06	9.484e+06	3.10297e+06	6.98733e+06	5.88456e+06	4.06987e+06	1.09535e+07	1.55249e+07	6.77611e+06	5.31463e+06	1.02171e+07	4.05121e+06	4.29553e+06	6.92834e+06
		C3 H10 Cl3 N8 O7 P S	437.921	436.914	0.745	1.13592e+07	1.34456e+07	1.17284e+07	1.2349e+07	1.3101e+07	1.14818e+07	1.55119e+07	1.32659e+07	1.31942e+07	8.01018e+06	5.44729e+06	1.35748e+07	1.24961e+07	1.01887e+07	1.1561e+07	1.31497e+07	1.29364e+07
		C2 H6 N3 O5 P S5	342.864	341.857	2.456	8.62076e+06	9.2584e+06	8.64232e+06	9.39209e+06	9.65314e+06	8.16025e+06	9.6494e+06	9.71791e+06	9.02878e+06	1.00665e+07	1.03967e+07	9.89938e+06	9.1347e+06	9.66495e+06	9.06656e+06	9.11211e+06	9.33606e+06
	12-Epileukotriene B4	C20 H32 O4	318.219	317.212	5.827	1.55025e+07	182920	8.17836e+06	5.6507e+06	9.26626e+06	6.03516e+06	823437	2.83068e+06	1.15835e+06	1.31925e+07	3.33569e+06	5.2046e+06	1.1262e+06	7.13712e+06	1.23108e+06	2.17524e+06	2.31322e+06
		C7 H6 O4 P2 S4	343.862	342.854	2.41	7.83209e+06	9.30388e+06	8.85202e+06	9.36704e+06	9.37606e+06	8.35017e+06	9.99475e+06	9.91473e+06	9.12744e+06	1.03272e+07	1.0524e+07	1.10724e+07	9.70311e+06	9.93622e+06	9.29012e+06	9.59381e+06	9.74769e+06
		C21 H26 N7 O5 P S2	551.119	532.101	1.062	1.54722e+07	9.43432e+06	4.84834e+06	4.09304e+06	6.30018e+06	8.95874e+06	2.99784e+06	4.12593e+06	7.38533e+06	9.73696e+06	1.22078e+07	1.05789e+07	6.55741e+06	9.93809e+06	1.12738e+07	7.30055e+06	9.70507e+06
		C12 H28 N3 O18 P	533.108	532.1	1.063	1.54722e+07	9.43432e+06	4.84834e+06	4.09304e+06	6.30018e+06	8.95874e+06	2.99784e+06	4.12593e+06	7.38533e+06	9.73696e+06	1.22078e+07	1.05789e+07	6.55741e+06	9.93809e+06	1.12738e+07	7.30055e+06	9.70507e+06
		C6 H6 Cl4 N2 O18 S4	661.724	660.717	0.771	1.23038e+07	7.08229e+06	2.63202e+06	4.35891e+06	8.13376e+06	4.51547e+06	9.85113e+06	5.12828e+06	4.62568e+06	1.03655e+07	1.29223e+07	7.20567e+06	5.1244e+06	1.53881e+07	4.58896e+06	4.76612e+06	1.10322e+07
		C6 H2 Cl2 N6 O12 P2 S4	609.745	608.738	0.697	7.62225e+06	3.85455e+06	1.66104e+06	2.98666e+06	3.24394e+06	3.00387e+06	4.85915e+06	3.29108e+06	3.08016e+06	1.15107e+07	1.53624e+07	5.1566e+06	4.01024e+06	9.99711e+06	4.56256e+06	3.39292e+06	5.97906e+06
	MFCD00057515	C12 H14 O7	270.074	269.067	1.211	6.27507e+06	3.56771e+06	9.68784e+06	9.74286e+06	3.56484e+06	8.66438e+06	5.5852e+06	8.70133e+06	9.14711e+06	2.1183e+06	1.17244e+06	2.18327e+06	7.19201e+06	2.6454e+06	8.26863e+06	1.53582e+07	5.91992e+06
		C16 H20 Cl4 N8 O5 S5	703.892	702.885	0.776	738463	845621	1.1441e+06	1.09243e+06	932770	829862	7.12754e+06	1.53014e+07	961186	743928	799581	1.30925e+07	939348	737222	859523	1.07885e+06	824115
		C3 H N3 O6 P2	236.933	235.926	0.564	1.24429e+07	1.07495e+07	8.54291e+06	9.6364e+06	1.22987e+07	9.59088e+06	1.39988e+07	1.10936e+07	1.09932e+07	1.27259e+07	1.49579e+07	1.25779e+07	1.04277e+07	1.37254e+07	1.06411e+07	1.06773e+07	1.18461e+07
		C17 H27 N3 O6 P2	431.136	430.129	5.773	1.52705e+07	624561	5.65433e+06	4.01441e+06	3.54312e+06	4.79216e+06	3.69919e+06	3.44226e+06	4.30259e+06	2.90401e+06	4.29699e+06	4.36453e+06	972300	4.84281e+06	5.05193e+06	2.93685e+06	8.51166e+06
	Molybdenite	Mo S2	161.849	160.842	0.992	1.38714e+07	1.28458e+07	1.06117e+07	1.16218e+07	1.30001e+07	1.0188e+07	1.21712e+07	1.24985e+07	1.05943e+07	1.25601e+07	1.52278e+07	1.12455e+07	1.03764e+07	1.39302e+07	1.11122e+07	1.29596e+07	1.138e+07
		C11 H13 Cl2 N10 O14 P S3	705.889	704.882	0.778	9.97472e+06	1.3768e+07	1.10466e+07	1.22851e+07	1.39661e+07	7.45737e+06	1.52088e+07	1.46912e+07	1.17622e+07	3.68205e+06	1.63268e+06	1.27936e+07	1.28571e+07	5.83929e+06	9.02839e+06	1.37118e+07	1.22602e+07
			591.685	590.678	0.711	8.30248e+06	4.28823e+06	953729	1.75273e+06	4.55966e+06	2.54172e+06	4.14065e+06	2.79152e+06	2.62014e+06	1.09992e+07	1.51763e+07	4.80585e+06	2.67871e+06	9.98395e+06	2.96912e+06	2.65023e+06	6.60891e+06
		C3 H3 Cl3 N8 O16	511.875	510.867	0.79	8.85292e+06	1.11599e+07	1.12935e+07	1.16834e+07	1.05997e+07	1.06906e+07	9.74872e+06	1.19086e+07	1.37699e+07	3.71498e+06	1.08996e+06	1.23977e+07	9.06261e+06	4.22529e+06	1.07362e+07	1.19626e+07	1.01443e+07
	Dodecyl 4-O-hexopyranosylhexopyranoside	C24 H46 O11	510.304	509.297	3.058	8.03736e+06	5.01956e+06	6.8244e+06	1.51084e+07	2.26262e+06	253409	739119	3.13464e+06	532704	1.37666e+06	4.40193e+06	4.50944e+06	5.78626e+06	1.02029e+06	676485	8.90665e+06	5.19274e+06
	methyl 3-(methylamino)-2-[(4-methyl-1,2,3-thiadiazol-5-yl)carbonyl]but-2-enoate	C10 H13 N3 O3 S	358.108	357.101	4.183	1.50958e+07	35576	3.08609e+06	680204	623841	2.80819e+06	39452.4	672095	330411	470020	837019	1.00638e+06	37615.7	1.18491e+06	798885	452095	3.27773e+06
	MFCD00026371	C21 H36 N4 O2	376.282	375.275	4.939	1.19463e+07	3.6264e+06	1.42873e+07	1.10442e+07	3.11211e+06	5.06084e+06	2.97038e+06	5.10631e+06	3.70129e+06	1.50839e+07	6.87322e+06	2.27585e+06	3.40746e+06	1.45226e+07	3.06402e+06	2.14083e+06	7.68186e+06
		C21 H40 N9 O10 P3 S2	735.155	734.147	1.052	2.60416e+06	1.25221e+07	1.31549e+07	8.68205e+06	1.23484e+07	1.49882e+07	4.80971e+06	5.91811e+06	4.57943e+06	4.59097e+06	1.0685e+06	7.26269e+06	6.04432e+06	1.99091e+06	6.3062e+06	5.41093e+06	4.95511e+06
	Glycerophospho-N-palmitoyl ethanolamine	C21 H44 N O7 P	453.285	452.278	3.371	631682	70343.6	1.9151e+06	3.87411e+06	907249	615831	1.6339e+06	134974	1.8377e+06	1.49392e+07	397906	2.84191e+06	557251	1.8271e+06	1.14325e+06	653634	797013
		C H Cl N2 O9 S4	347.824	346.817	0.711	9.13083e+06	4.5893e+06	2.92242e+06	3.1688e+06	5.84971e+06	4.56206e+06	5.75871e+06	4.62606e+06	4.26617e+06	1.17833e+07	1.48408e+07	6.35145e+06	4.68524e+06	9.51836e+06	3.87349e+06	4.42739e+06	7.16362e+06
		C4 H8 Cl4 N2 O16 S4	607.748	606.741	0.692	7.03361e+06	3.85455e+06	1.66104e+06	2.98666e+06	5.4445e+06	2.64395e+06	4.3477e+06	3.69261e+06	2.88137e+06	1.0243e+07	1.48319e+07	4.99538e+06	3.888e+06	9.22059e+06	4.41778e+06	3.28604e+06	5.81955e+06
		C16 H3 Cl4 N6 O3 P3 S5	719.683	718.676	0.765	1.21598e+07	6.23716e+06	1.92314e+06	3.9562e+06	8.18434e+06	3.43901e+06	8.49928e+06	4.60333e+06	4.17744e+06	1.11345e+07	1.21233e+07	8.42631e+06	4.53278e+06	1.48218e+07	3.53212e+06	4.19262e+06	1.1274e+07
			657.123	656.116	2.324	1.03184e+06	377650	1.48008e+07	7.66446e+06	2.95252e+06	5.88607e+06	2.49009e+06	3.4506e+06	3.00671e+06	1.11192e+06	142290	7.23725e+06	2.82491e+06	1.07168e+06	3.334e+06	3.34493e+06	2.68695e+06
	CMPF	C12 H16 O5	240.1	239.092	3.337	1.2422e+07	9.19818e+06	1.18139e+07	9.98028e+06	9.62852e+06	1.22113e+07	2.83496e+06	1.06529e+07	1.23485e+07	2.57678e+06	1.47972e+07	9.53038e+06	1.01025e+07	3.05915e+06	2.35294e+06	1.1194e+07	1.22191e+07
		C8 H8 Cl N8 O17 P3 S	647.863	646.856	0.672	7.99881e+06	8.06337e+06	3.90113e+06	5.60363e+06	8.51036e+06	4.85237e+06	6.1848e+06	6.82505e+06	6.67206e+06	1.08705e+07	1.47901e+07	7.23152e+06	4.41682e+06	9.0318e+06	5.91908e+06	7.49214e+06	6.79939e+06
		C12 H24 N3 O10 P S	433.092	432.084	1.282	1.04658e+07	9.13718e+06	1.27332e+07	1.33801e+07	8.61421e+06	1.36468e+07	1.33948e+07	1.37865e+07	1.47851e+07	7.07809e+06	5.08134e+06	1.21466e+07	1.08277e+07	8.49249e+06	1.43388e+07	1.47284e+07	1.22325e+07
	13,14-dihydro-15-keto-tetranor Prostaglandin D2	C16 H26 O5	280.167	279.16	3.499	1.34102e+07	2.6243e+06	1.03398e+07	9.99553e+06	7.91082e+06	1.47571e+07	1.14675e+06	426106	1.25706e+07	1.0514e+07	5.32938e+06	5.78439e+06	6.5342e+06	8.40186e+06	3.78359e+06	1.17016e+07	1.01142e+07
		C33 H36 N4 O9	632.248	631.241	3.629	2.97908e+06	3.24958e+06	3.66543e+06	5.53239e+06	3.37534e+06	4.39964e+06	9.20662e+06	1.4724e+07	9.94091e+06	3.58691e+06	4.44386e+06	1.62771e+06	7.96396e+06	1.00607e+07	5.04667e+06	3.84114e+06	1.67683e+06
	Suberic acid	C8 H14 O4	174.089	173.082	1.765	1.17038e+07	4.80309e+06	6.7754e+06	1.52074e+06	5.32134e+06	1.47187e+07	2.27056e+06	3.88282e+06	2.67444e+06	3.47118e+06	2.90664e+06	5.3942e+06	3.30843e+06	3.10619e+06	3.88912e+06	5.87257e+06	4.42885e+06
	(3S,4R,8R,9E)-10-Methyl-5-methylene-6,14-dioxo-7,13-dioxatricyclo[10.2.1.04,8]pentadeca-1(15),9-dien-3-yl (2Z)-2-methyl-2-butenoate	C20 H22 O6	404.147	403.14	2.702	208487	209220	5.42117e+06	479325	4.24192e+06	325159	6.25779e+06	2.57018e+06	292218	182872	163024	164849	423613	138869	1.47072e+07	252279	154083
		C5 H2 Cl P3 S	221.878	220.871	0.707	8.9931e+06	6.23616e+06	3.89794e+06	4.81058e+06	6.51855e+06	5.14607e+06	7.32138e+06	5.41606e+06	5.57284e+06	1.15601e+07	1.47063e+07	6.93257e+06	4.82429e+06	9.65855e+06	6.56915e+06	5.29182e+06	7.38204e+06
	NP-002676	C15 H26 O4	270.183	269.176	4.24	1.46538e+07	379920	4.69414e+06	2.02994e+06	2.25625e+06	8.09405e+06	468972	2.28765e+06	632303	3.16544e+06	1.65836e+06	2.05244e+06	955629	3.32737e+06	1.67931e+06	1.22885e+06	4.55669e+06
			605.763	604.755	0.762	1.29395e+07	1.00216e+07	4.55665e+06	6.00371e+06	1.11772e+07	6.35689e+06	1.11478e+07	7.86219e+06	7.76859e+06	1.11511e+07	1.10218e+07	1.0975e+07	7.37078e+06	1.46368e+07	6.64809e+06	6.69184e+06	1.30079e+07
		C21 H26 N5 O4 P	443.173	442.166	7.892	1.11241e+07	327549	1.46171e+07	1.38154e+07	8.40443e+06	7.0459e+06	1.72537e+06	3.93358e+06	2.60738e+06	1.34178e+07	3.61219e+06	4.23422e+06	2.10551e+06	9.15254e+06	1.58184e+06	1.74558e+06	4.935e+06
			509.675	508.667	0.734	5.66477e+06	2.66596e+06	898959	857679	2.93809e+06	1.2994e+06	2.9129e+06	1.35842e+06	1.12732e+06	7.90908e+06	1.45809e+07	3.79873e+06	1.50271e+06	8.48416e+06	935705	906056	4.53381e+06
	3,7-DIKETO-5β-CHOLAN-24-OIC ACID	C24 H36 O4	388.261	387.254	4.295	3.30287e+06	3.69606e+06	2.12734e+06	2.62307e+06	652911	1.45183e+07	3.53286e+06	2.96628e+06	1.16283e+07	3.71281e+06	5.64045e+06	3.02394e+06	4.76038e+06	2.31963e+06	2.16549e+06	1.6931e+06	4.06547e+06
		C7 H3 Cl N8 O9 P2	439.918	438.911	0.74	1.1281e+07	1.33118e+07	1.19038e+07	1.23551e+07	1.30185e+07	1.07044e+07	1.44554e+07	1.32659e+07	1.32117e+07	7.64994e+06	5.4858e+06	1.2409e+07	1.19508e+07	9.58594e+06	1.15984e+07	1.31497e+07	1.18312e+07
		C11 H23 Cl N3 O8 P S	423.063	422.056	1.274	1.2409e+07	9.5455e+06	1.19417e+07	1.30106e+07	9.89978e+06	1.16355e+07	1.44449e+07	1.40976e+07	1.25412e+07	8.56241e+06	9.44675e+06	1.3752e+07	1.07534e+07	1.06391e+07	1.12498e+07	1.30965e+07	1.27787e+07
	15-keto Prostaglandin E1	C20 H32 O5	334.214	333.207	4.569	7.559e+06	527751	9.11206e+06	1.886e+06	2.99052e+06	1.44408e+07	205470	1.49203e+06	2.86006e+06	1.34041e+07	1.90927e+06	2.83999e+06	1.42738e+06	2.50418e+06	953922	2.79013e+06	5.27239e+06
		C24 H51 N4 O3 P	474.371	473.363	11.558	8.85333e+06	6.38765e+06	4.60089e+06	3.18448e+06	5.4437e+06	8.55956e+06	6.41434e+06	1.34164e+07	5.64622e+06	6.59664e+06	8.462e+06	8.79818e+06	5.00084e+06	5.63801e+06	1.44279e+07	9.8791e+06	5.82192e+06
		C32 H50 N5 O5 P	615.354	614.346	6.824	3.55374e+06	3.111e+06	2.69479e+06	3.07103e+06	4.57893e+06	3.08574e+06	1.4421e+07	5.42141e+06	5.637e+06	2.38726e+06	7.64464e+06	6.83746e+06	4.09881e+06	3.60751e+06	7.46345e+06	7.61347e+06	3.96916e+06
			675.134	656.116	2.319	2.43376e+06	377650	1.44157e+07	7.66446e+06	6.6019e+06	1.28021e+07	5.31113e+06	7.56726e+06	6.80612e+06	2.68399e+06	383327	6.92438e+06	6.22473e+06	2.45825e+06	7.3359e+06	7.12857e+06	5.99189e+06
	Ethyl 4,4-diacetylbutyrate	C10 H16 O4	200.105	199.098	2.656	7.31128e+06	3.3344e+06	4.84176e+06	2.68839e+06	4.2421e+06	1.43583e+07	2.6283e+06	4.0513e+06	5.33003e+06	4.99948e+06	5.73867e+06	1.03592e+07	9.09035e+06	4.29247e+06	6.84093e+06	7.12041e+06	5.68252e+06
		C30 H63 N4 O4 P	574.459	573.452	11.79	2.17059e+06	5.55118e+06	4.24483e+06	3.46274e+06	3.66445e+06	3.69462e+06	4.87274e+06	3.16542e+06	8.37241e+06	4.14721e+06	1.23641e+07	6.2314e+06	4.65286e+06	3.56884e+06	4.86523e+06	7.26104e+06	5.74279e+06
		C4 H5 Cl4 O P S3	335.799	334.792	0.732	7.85682e+06	4.25002e+06	1.4436e+06	2.11458e+06	4.2199e+06	1.77821e+06	4.29689e+06	3.35523e+06	2.98997e+06	9.91832e+06	1.42968e+07	4.61305e+06	3.14377e+06	9.50119e+06	3.22236e+06	3.25661e+06	7.1087e+06
		C6 H9 Cl4 N2 O11 P3 S	549.789	548.782	0.693	7.16361e+06	4.09264e+06	1.37983e+06	3.04051e+06	5.71766e+06	3.48853e+06	5.22654e+06	4.33249e+06	3.53601e+06	1.04694e+07	1.42947e+07	6.03302e+06	4.19768e+06	8.59608e+06	4.84183e+06	3.41015e+06	6.60971e+06
		C3 H7 Cl N2 O16 P2 S4	551.787	550.779	0.693	7.16361e+06	4.09264e+06	1.82629e+06	3.11392e+06	5.28253e+06	3.48853e+06	5.28322e+06	4.33249e+06	3.53601e+06	1.0706e+07	1.42947e+07	6.15915e+06	4.19768e+06	8.59608e+06	4.84183e+06	3.41015e+06	6.70234e+06
	BAY 11-7082	C10 H9 N O2 S	207.035	206.028	1.056	8.71591e+06	8.26653e+06	1.02386e+07	1.42565e+07	8.713e+06	7.08856e+06	1.01048e+07	1.29001e+07	1.03618e+07	5.67431e+06	5.65327e+06	8.44652e+06	9.96699e+06	6.77805e+06	1.03747e+07	8.8534e+06	8.50718e+06
		C18 H32 O2 P2	342.186	341.179	5.828	1.26003e+07	6.55031e+06	2.96146e+06	2.91739e+06	7.67651e+06	1.22739e+07	3.67828e+06	4.0977e+06	1.86064e+06	5.13623e+06	6.59283e+06	1.42063e+07	3.75105e+06	3.89142e+06	6.58028e+06	6.17058e+06	3.16271e+06
		C32 H64 N6 O4	596.501	595.494	11.963	1.22031e+07	1.27523e+07	1.31751e+07	1.28382e+07	9.66931e+06	9.89325e+06	9.4149e+06	1.07792e+07	1.08227e+07	8.76615e+06	1.02813e+07	9.05687e+06	1.41904e+07	1.40241e+07	9.56264e+06	9.89236e+06	7.67408e+06
	(2S)-3-(beta-D-Galactopyranosyloxy)-2-[(9Z,12Z,15Z)-9,12,15-octadecatrienoyloxy]propyl (11Z,14Z)-11,14-icosadienoate	C47 H80 O10	804.572	803.564	11.489	1.06427e+07	1.09787e+07	1.07461e+07	1.0846e+07	1.02565e+07	1.08151e+07	1.12488e+07	1.05226e+07	7.59993e+06	4.3626e+06	1.87123e+06	1.05416e+06	657752	375344	339528	5.09868e+06	8.62625e+06
			219.881	218.874	0.709	8.9931e+06	6.59224e+06	4.02661e+06	4.81058e+06	6.51855e+06	6.06472e+06	1.05993e+07	5.64263e+06	5.63735e+06	1.16036e+07	1.41392e+07	6.48337e+06	5.02087e+06	1.08818e+07	6.53733e+06	5.0172e+06	8.82092e+06
		C2 H Cl2 O13 P	333.853	332.846	0.888	9.54648e+06	9.14228e+06	1.04961e+07	1.12683e+07	8.48854e+06	1.4048e+07	1.30927e+07	1.04667e+07	1.17342e+07	5.31981e+06	1.81592e+06	1.02423e+07	1.23869e+07	5.48374e+06	1.21527e+07	1.30122e+07	9.43961e+06
			513.871	512.864	0.789	9.08383e+06	1.09198e+07	1.14214e+07	1.15788e+07	1.05341e+07	1.11663e+07	1.40371e+07	1.17766e+07	1.19592e+07	3.45154e+06	1.63573e+06	1.19757e+07	1.19121e+07	4.56737e+06	1.0757e+07	1.21514e+07	1.03784e+07
		C H Cl N O16 P	348.872	347.865	1.079	3.66289e+06	4.05508e+06	3.40109e+06	3.74608e+06	4.21658e+06	3.75053e+06	4.14369e+06	3.75204e+06	3.7239e+06	4.53998e+06	4.58673e+06	4.19566e+06	4.13291e+06	4.49906e+06	4.28682e+06	4.13508e+06	4.30504e+06
		C23 H48 N5 O12 P	617.303	616.296	2.471	5.33509e+06	5.72872e+06	6.40038e+06	1.36887e+07	7.95288e+06	9.02911e+06	9.48456e+06	1.26625e+07	466674	5.2733e+06	5.96713e+06	6.30421e+06	1.40253e+07	7.03461e+06	8.27514e+06	1.17586e+07	7.03671e+06
		C33 H43 N6 O11 P3	792.219	791.212	2.239	1.11284e+07	1.02065e+07	1.14246e+07	1.27768e+07	1.11448e+07	1.00494e+07	1.25874e+07	1.04277e+07	1.08334e+07	8.35019e+06	9.4974e+06	1.06819e+07	9.7685e+06	8.01304e+06	1.02693e+07	9.47469e+06	8.62432e+06
			331.808	330.801	0.855	1.39819e+07	1.06923e+07	1.6937e+06	6.7656e+06	1.06393e+07	9.85778e+06	1.29093e+07	7.54939e+06	8.64737e+06	1.23917e+07	8.01605e+06	1.18987e+07	1.03589e+07	1.17507e+07	1.03402e+07	8.86854e+06	1.31703e+07
	[Similar to: Amoxicillin; ΔMass: -158.2575 Da]		206.847	205.84	1.18	5.96914e+06	5.6066e+06	1.90888e+06	3.27653e+06	6.34252e+06	1.3627e+06	4.53391e+06	3.83202e+06	2.04995e+06	6.32765e+06	1.39752e+07	4.30782e+06	2.89365e+06	7.76172e+06	1.64365e+06	2.64246e+06	4.50477e+06
		C17 H23 N7 O6 S2	485.116	484.109	1.055	3.20258e+06	1.05519e+07	7.36667e+06	6.94845e+06	1.38981e+07	1.31167e+07	8.07595e+06	4.69783e+06	2.73151e+06	2.52489e+06	1.67208e+06	7.12637e+06	4.28503e+06	2.43115e+06	6.27983e+06	2.83543e+06	6.35961e+06
		C3 H Cl N6 O3	203.98	202.973	0.793	1.3858e+07	6.56469e+06	1.83311e+06	1.3159e+06	3.63378e+06	1.2576e+07	1.16768e+06	1.19991e+06	5.02433e+06	1.11058e+07	7.40464e+06	9.214e+06	2.68473e+06	9.97743e+06	1.14702e+07	5.90347e+06	7.78883e+06
	1,4-Dioxane-2,5-diol	C4 H8 O4	120.042	101.024	0.775	8.58475e+06	6.92916e+06	6.03102e+06	4.40501e+06	4.85065e+06	1.38514e+07	4.66054e+06	5.36338e+06	1.54464e+06	6.01025e+06	5.13314e+06	7.26789e+06	6.67094e+06	6.75099e+06	1.0287e+07	8.01337e+06	7.23912e+06
			601.714	600.706	0.704	7.45086e+06	3.84087e+06	1.22224e+06	1.98621e+06	4.61686e+06	2.40055e+06	4.00348e+06	2.43475e+06	2.33429e+06	9.65608e+06	1.38273e+07	4.74846e+06	2.89753e+06	8.62307e+06	3.34282e+06	2.09951e+06	6.06812e+06
			455.709	454.702	0.738	6.23366e+06	2.69852e+06	810806	773574	3.63646e+06	2.34187e+06	3.39327e+06	1.66737e+06	1.80568e+06	9.2559e+06	1.37732e+07	3.15733e+06	1.51228e+06	8.69941e+06	1.87439e+06	1.69528e+06	5.14049e+06
		C H3 Cl2 N8 O17 P3 S5	721.68	720.673	0.767	1.06389e+07	6.11346e+06	1.91671e+06	1.92232e+06	7.78533e+06	3.43901e+06	8.38478e+06	4.46137e+06	4.73471e+06	9.16964e+06	1.37482e+07	8.43297e+06	4.26552e+06	1.23766e+07	3.52592e+06	4.19262e+06	1.03343e+07
		C2 H Cl3 N6 O5 P2	355.856	354.849	0.699	9.46268e+06	6.34664e+06	3.63949e+06	4.85852e+06	6.7623e+06	4.51066e+06	7.31185e+06	5.47289e+06	5.0215e+06	1.17778e+07	1.37252e+07	7.51993e+06	5.04534e+06	9.92625e+06	6.75072e+06	6.11229e+06	7.79287e+06
		C2 H2 Cl N3 O9 S3	342.864	341.857	1.087	707733	685720	976891	929499	797623	776711	882044	930556	878618	581812	516610	749104	795762	643477	861416	893343	666816
	2-Ethylhexyl sulfate	C8 H18 O4 S	210.093	209.085	4.118	1.13368e+06	332903	573365	5.4396e+06	429216	547390	394910	418673	6.69431e+06	399269	5.19157e+06	423183	350069	477802	531383	1.36515e+07	642963
	Tridecylic acid	C13 H26 O2	214.193	195.175	4.183	1.36192e+07	69736.1	3.87091e+06	1.28207e+06	1.58322e+06	3.19643e+06	340487	1.22658e+06	861833	1.31469e+06	1.86917e+06	1.88072e+06	353836	1.97775e+06	1.33915e+06	917603	4.1362e+06
		C2 H3 Cl2 N2 O12 P3 S2	473.77	472.763	0.708	7.42993e+06	4.50058e+06	2.03592e+06	2.75833e+06	5.06826e+06	3.57637e+06	4.92801e+06	3.73124e+06	2.80088e+06	1.05316e+07	1.35674e+07	5.23236e+06	3.36038e+06	9.49212e+06	4.15772e+06	3.58147e+06	6.70268e+06
		C29 H58 N3 O6 P3	637.357	636.349	10.649	4.60593e+06	2.73175e+06	4.1539e+06	4.65379e+06	5.21452e+06	5.05688e+06	1.35648e+07	5.24198e+06	6.59296e+06	4.72315e+06	7.18594e+06	8.00571e+06	3.33618e+06	5.24286e+06	6.37044e+06	8.00186e+06	4.16865e+06
			347.874	346.867	1.049	4.27842e+06	4.54913e+06	3.83199e+06	4.24823e+06	4.74692e+06	3.91497e+06	4.52871e+06	4.22363e+06	4.02754e+06	5.06101e+06	5.11752e+06	4.64843e+06	4.40927e+06	4.87508e+06	4.59408e+06	4.07535e+06	4.68097e+06
		C20 H19 N7 O4 S	453.12	452.113	1.227	1.1943e+07	9.02457e+06	1.3472e+07	1.35243e+07	1.16651e+07	1.0182e+07	7.17183e+06	1.08518e+07	1.1144e+07	7.7209e+06	7.31047e+06	8.51868e+06	7.95894e+06	8.31527e+06	1.2048e+07	1.14562e+07	9.2713e+06
		C8 H4 N3 P	173.015	172.007	1.059	1.03973e+07	2.85805e+06	1.03386e+07	4.27046e+06	2.91623e+06	2.33665e+06	2.68899e+06	6.81936e+06	1.35215e+07	9.4146e+06	5.48315e+06	1.31729e+07	1.30886e+07	7.7049e+06	315727	1.20345e+07	2.02223e+06
			447.678	446.671	0.754	6.4223e+06	1.70339e+06	787485	843454	1.84524e+06	828665	1.81755e+06	823394	733399	8.02435e+06	1.34336e+07	1.91781e+06	726539	9.04927e+06	674531	875979	4.26449e+06
		C3 H Cl O14 P2	357.853	356.846	0.696	8.15675e+06	6.34664e+06	3.28199e+06	4.69887e+06	6.7623e+06	4.51673e+06	6.78976e+06	5.47289e+06	5.26735e+06	1.13936e+07	1.3427e+07	7.45294e+06	4.97604e+06	9.92577e+06	6.04371e+06	6.02951e+06	7.73338e+06
		C22 H23 N2 O2 P	378.149	377.142	11.704	5.92094e+06	1.44919e+06	1.34173e+07	3.96332e+06	3.73195e+06	9.86138e+06	1.76453e+06	4.1304e+06	3.52901e+06	7.31364e+06	1.09346e+06	4.60778e+06	4.47418e+06	3.62035e+06	2.62497e+06	2.87222e+06	6.17259e+06
	Pivagabine	C9 H17 N O3	187.121	186.114	1.442	3.03293e+06	5.92649e+06	3.15555e+06	2.90814e+06	4.19105e+06	4.62314e+06	6.91312e+06	5.27986e+06	3.81725e+06	3.80632e+06	2.63142e+06	2.7222e+06	5.00755e+06	3.8286e+06	5.05755e+06	5.11971e+06	2.50661e+06
	5-Bromo-4-methyl-2-Thiazolamine	C4 H5 Br N2 S	191.936	190.928	0.562	1.20529e+07	9.8293e+06	7.91547e+06	8.37684e+06	1.04921e+07	9.23396e+06	1.26093e+07	1.01844e+07	1.05919e+07	1.1757e+07	1.34126e+07	1.08924e+07	9.42232e+06	1.21584e+07	9.99386e+06	8.87878e+06	1.03786e+07
	4-Undecylbenzenesulfonic acid	C17 H28 O3 S	312.176	311.169	0.778	1.14073e+06	1.30627e+06	1.76734e+06	1.68752e+06	1.44089e+06	1.28192e+06	1.49744e+06	1.53876e+06	1.48478e+06	1.14918e+06	1.23515e+06	1.36673e+06	1.45105e+06	1.13882e+06	1.32774e+06	1.66655e+06	1.27305e+06
		C5 H6 Cl2 N2 O13 P2	433.872	432.865	0.685	1.01081e+07	8.34308e+06	3.25866e+06	3.99376e+06	6.41411e+06	4.20196e+06	5.93302e+06	4.91889e+06	5.32458e+06	9.75164e+06	1.33835e+07	6.36224e+06	5.03039e+06	8.3391e+06	6.4277e+06	5.25393e+06	6.59653e+06
	MFCD10569970	C17 H32 O5	316.225	315.218	4.163	3.59516e+06	114764	4.48845e+06	1.29122e+06	1.43458e+06	8.02781e+06	720507	1.2952e+06	1.07303e+06	1.33574e+07	841321	4.50703e+06	4.12849e+06	1.17636e+07	1.98828e+06	726291	4.87593e+06
	Pencycuron	C19 H21 Cl N2 O	328.134	327.127	4.09	8.61819e+06	7.90349e+06	850042	1.27841e+06	5.9529e+06	1.32897e+07	2.33962e+06	2.15204e+06	1.7632e+06	2.01066e+06	3.09453e+06	1.05976e+07	4.71315e+06	2.88663e+06	5.86211e+06	3.224e+06	1.92454e+06
	Rindoside	C35 H42 O21	798.224	797.217	2.224	1.03944e+07	9.45829e+06	1.0178e+07	1.20434e+07	1.1152e+07	1.0096e+07	1.20222e+07	9.55179e+06	1.23477e+07	8.16994e+06	9.3017e+06	1.05108e+07	9.288e+06	8.15462e+06	9.47224e+06	1.16125e+07	1.09234e+07
	Dexamethasone acetate	C24 H31 F O6	434.215	433.208	2.645	2.33834e+06	292736	2.4116e+06	948458	324018	1.32617e+07	330777	1.33369e+06	1.16967e+06	345724	344629	367289	1.09194e+06	220682	1.58078e+06	1.53372e+06	630383
		C H Cl3 N4 O2 P2 S4	395.754	394.747	0.751	6.41743e+06	2.4854e+06	1.24768e+06	1.40535e+06	3.19888e+06	2.21347e+06	3.24603e+06	1.43949e+06	1.51431e+06	9.17317e+06	1.32584e+07	2.87551e+06	1.21357e+06	8.90144e+06	1.54643e+06	1.36142e+06	3.94861e+06
		C2 H5 Cl4 N8 P S5	471.773	470.766	0.711	7.42993e+06	4.50058e+06	2.03592e+06	2.75833e+06	5.52606e+06	3.57637e+06	4.92801e+06	3.73124e+06	2.80088e+06	1.04747e+07	1.32409e+07	5.23236e+06	3.34003e+06	9.4715e+06	4.13308e+06	3.58147e+06	6.70268e+06
		C29 H45 N3 O8	563.322	562.315	5.057	3.52496e+06	2.85256e+06	1.36709e+06	1.16628e+06	4.02274e+06	5.00532e+06	1.32295e+07	2.56228e+06	3.82222e+06	1.70094e+06	2.61556e+06	8.43605e+06	5.00849e+06	2.97341e+06	8.23025e+06	8.74973e+06	3.67537e+06
		C12 H15 N3 O5 P2 S2	406.991	405.984	0.987	1.32161e+07	1.27858e+07	7.13503e+06	5.69518e+06	9.40813e+06	1.02499e+07	4.69735e+06	6.59811e+06	9.43296e+06	7.79839e+06	4.86545e+06	9.40867e+06	6.85804e+06	9.72109e+06	1.13269e+07	9.79641e+06	8.82439e+06
		C7 H19 Cl2 N2 O3 P3 S5	501.86	500.852	0.683	5.27893e+06	4.45472e+06	2.69814e+06	3.1793e+06	6.06637e+06	3.17026e+06	4.44606e+06	4.66857e+06	3.7489e+06	9.55285e+06	1.32155e+07	5.31598e+06	4.00423e+06	7.12676e+06	4.99604e+06	4.73281e+06	5.27337e+06
	Heptanoic anhydride	C14 H26 O3	242.188	241.181	4.082	1.26725e+07	585546	7.43895e+06	4.60335e+06	5.86295e+06	1.31968e+07	2.01136e+06	2.66955e+06	2.27794e+06	1.28821e+07	3.72346e+06	9.10986e+06	2.85329e+06	9.92881e+06	3.52554e+06	1.74345e+06	6.86611e+06
		C4 H4 Cl3 O9 P3 S4	521.7	520.693	0.725	7.7416e+06	3.2925e+06	1.10448e+06	1.57841e+06	3.68097e+06	2.58827e+06	4.16692e+06	2.00357e+06	2.21716e+06	9.55724e+06	1.31832e+07	3.88956e+06	1.68601e+06	8.37986e+06	2.65844e+06	1.8902e+06	5.54923e+06
			2607.54	1302.76	0.654	9.85519e+06	6.14565e+06	1.15715e+06	3.93989e+06	9.10248e+06	5.66976e+06	5.73813e+06	4.02268e+06	5.15889e+06	1.3175e+07	1.20274e+07	8.89253e+06	5.23325e+06	1.13328e+07	5.93709e+06	4.23902e+06	1.0963e+07
		C24 H21 N10 O6 P S	608.11	607.103	1.044	2.86467e+06	3.57882e+06	4.01717e+06	2.50928e+06	1.8985e+06	1.3169e+07	2.94915e+06	106721	4.98385e+06	3.70147e+06	724051	1.00641e+06	5.63765e+06	2.72881e+06	3.41888e+06	5.19656e+06	600736
			147.946	146.939	0.56	1.23636e+07	1.06083e+07	8.59729e+06	9.15928e+06	1.13094e+07	1.01067e+07	1.28169e+07	1.08913e+07	1.10085e+07	1.17212e+07	1.31508e+07	1.15524e+07	1.03529e+07	1.24434e+07	1.08169e+07	9.80373e+06	1.08915e+07
		C17 H43 N4 O4 P3 S2	524.194	523.186	1.274	2.84031e+06	2.23308e+06	2.60538e+06	3.10063e+06	2.153e+06	5.90635e+06	1.67616e+06	4.08762e+06	2.51497e+06	1.34294e+06	1.68362e+06	1.56721e+06	3.14236e+06	2.22399e+06	6.27976e+06	1.31337e+07	4.93015e+06
	MFCD03934259	C25 H18 Cl2 N4 O4 S	540.044	539.037	0.784	2.76166e+06	7.27961e+06	1.31081e+07	1.04541e+07	7.81154e+06	5.32408e+06	8.07896e+06	1.03226e+07	9.59312e+06	1.38746e+06	1.49125e+06	6.88919e+06	8.26121e+06	1.37495e+06	6.59056e+06	1.0804e+07	4.92657e+06
		C6 H Cl3 O2 P2	271.853	270.845	0.856	1.3078e+07	1.00904e+07	6.41563e+06	8.54112e+06	9.82865e+06	1.18281e+07	1.18461e+07	9.13389e+06	8.69927e+06	9.74759e+06	871891	1.13679e+07	1.0954e+07	9.78607e+06	1.06403e+07	8.97778e+06	1.25486e+07
		C36 H58 O S	538.423	537.415	4.831	8.1787e+06	8.34258e+06	6.301e+06	9.7395e+06	8.91828e+06	1.20193e+07	1.0718e+07	1.30322e+07	8.32014e+06	1.13149e+07	1.19925e+07	1.08048e+07	7.43277e+06	9.194e+06	1.30723e+07	1.22563e+07	8.36893e+06
		C24 H37 N10 O18 P	784.205	783.198	2.322	9.39477e+06	9.80341e+06	1.04661e+07	1.01968e+07	9.26263e+06	1.15607e+07	502166	594776	9.4761e+06	3.42752e+06	3.05362e+06	8.08548e+06	6.17156e+06	4.36448e+06	3.48316e+06	8.56027e+06	7.83315e+06
		C38 H38 N8 O11	782.264	781.257	2.242	1.28942e+07	9.96702e+06	6.30064e+06	1.18947e+07	9.2638e+06	1.06319e+07	3.03528e+06	6.66198e+06	3.30067e+06	1.05349e+07	1.0231e+07	1.02291e+07	8.16786e+06	4.74461e+06	9.03387e+06	1.15297e+07	1.05289e+07
		C2 H Cl2 N10 O13 P3 S4	663.721	662.714	0.766	1.07986e+07	7.60908e+06	2.2953e+06	4.373e+06	8.27262e+06	4.51547e+06	9.74766e+06	5.14714e+06	4.63891e+06	1.0228e+07	1.06179e+07	9.05716e+06	4.96243e+06	1.30003e+07	4.57484e+06	3.10501e+06	1.05556e+07
		C8 H Cl2 N6 O18 P	569.847	568.84	0.681	5.77502e+06	5.09184e+06	2.50789e+06	3.8497e+06	5.88217e+06	3.76454e+06	4.68231e+06	4.73626e+06	4.42999e+06	9.20573e+06	1.29943e+07	5.15358e+06	4.35545e+06	7.21809e+06	4.50319e+06	5.19079e+06	5.83814e+06
		C38 H50 N8 O14 S4	970.233	484.109	1.052	3.40642e+06	1.01155e+07	6.78751e+06	6.4649e+06	5.12621e+06	1.29775e+07	8.0047e+06	1.27421e+06	1.7942e+06	1.08018e+06	1.67208e+06	7.13275e+06	4.18032e+06	2.43115e+06	140107	1.22678e+06	5.59598e+06
			621.554	620.547	0.775	2.29133e+06	361808	425433	459174	399095	328072	414759	426204	384042	5.80769e+06	1.29678e+07	390554	384060	8.12756e+06	367756	453423	1.36289e+06
	5-Ethoxycarbonyl-4-methyloxazole	C7 H9 N O3	155.058	136.04	1.052	7.04822e+06	7.2429e+06	1.05263e+07	1.29544e+07	9.00882e+06	4.05053e+06	7.43302e+06	8.38388e+06	7.60734e+06	4.91161e+06	6.28459e+06	6.47775e+06	8.86095e+06	6.3001e+06	6.27431e+06	7.62658e+06	8.01141e+06
		C13 H38 N9 O8 P	479.26	478.252	6.239	633273	1.8448e+06	3.61813e+06	1.29479e+07	854780	1.02692e+06	761867	5.90237e+06	402701	336767	413560	531545	1.5421e+06	506806	1.03084e+07	1.06873e+07	3.53889e+06
	NP-006605	C19 H27 N O7	417.157	416.15	6.603	1.2946e+07	425165	9.96525e+06	8.71293e+06	5.97387e+06	4.8954e+06	2.79994e+06	3.64926e+06	3.41915e+06	9.82826e+06	3.6753e+06	4.61848e+06	1.20798e+06	6.23766e+06	3.00967e+06	2.10438e+06	7.39541e+06
	3-Indoxyl sulphate	C8 H7 N O4 S	213.01	212.002	1.606	7.92802e+06	7.16814e+06	9.45971e+06	5.48116e+06	4.01028e+06	1.28954e+07	7.46621e+06	6.70549e+06	7.70785e+06	4.69756e+06	5.60279e+06	6.29888e+06	4.7614e+06	4.74645e+06	6.04789e+06	9.47235e+06	6.23961e+06
	MFCD03213414	C25 H23 N3 O4 S2	493.115	492.108	2.31	6.75108e+06	2.74175e+06	3.23709e+06	2.20561e+06	1.79336e+06	1.28881e+07	1.42355e+06	2.13036e+06	5.92104e+06	2.52688e+06	1.65554e+06	5.65535e+06	3.35983e+06	2.67191e+06	9.08558e+06	6.84332e+06	4.29954e+06
	5-[({(2R,4S,5R)-5-[1-Methyl-3-(2-thienyl)-1H-pyrazol-5-yl]-1-azabicyclo[2.2.2]oct-2-yl}methyl)amino]-5-oxopentanoic acid	C21 H28 N4 O3 S	398.176	397.168	7.891	8.84964e+06	102934	1.27963e+07	1.15274e+07	6.11653e+06	5.49567e+06	997794	2.58666e+06	1.61434e+06	1.21061e+07	2.00082e+06	2.95327e+06	1.16235e+06	7.44203e+06	883803	974566	3.20105e+06
	Tetrahydro[1,3]dioxino[5,4-d][1,3]dioxine-4,8-diylbis(methylene) bis(4-methylbenzenesulfonate)	C22 H26 O10 S2	514.098	513.09	0.788	2.56134e+06	7.79417e+06	1.27767e+07	1.0478e+07	7.08391e+06	8.35443e+06	8.48512e+06	9.8771e+06	9.26116e+06	829699	891768	6.55296e+06	9.04536e+06	822220	7.81557e+06	1.11371e+07	3.72276e+06
		C9 H18 O9	270.095	269.088	0.756	5.42028e+06	4.31246e+06	9.1723e+06	5.8981e+06	5.35583e+06	9.97762e+06	7.37026e+06	5.74292e+06	1.14223e+07	1.27035e+07	4.5274e+06	6.62401e+06	8.03468e+06	8.45691e+06	5.20552e+06	4.68595e+06	8.07604e+06
		C3 H N4 O17 P3	457.853	456.846	0.924	4.09525e+06	5.41225e+06	1.1393e+07	1.04184e+07	5.17367e+06	1.26722e+07	8.23422e+06	7.07303e+06	9.09991e+06	2.0309e+06	692563	5.75256e+06	9.8117e+06	1.78056e+06	9.14028e+06	9.17253e+06	4.59143e+06
	Rindoside	C35 H42 O21	798.22	797.213	2.258	1.45383e+06	1.1711e+06	1.36635e+06	1.37062e+06	1.21409e+06	1.28377e+06	1.36669e+06	1.33403e+06	1.32234e+06	937452	954480	1.30854e+06	1.6731e+06	1.05238e+06	1.45789e+06	1.26571e+07	1.33806e+06
		C37 H83 N5 O9 P2	803.568	802.56	11.316	1.13865e+07	1.26271e+07	1.10517e+07	1.08e+07	1.16492e+07	1.09057e+07	1.08257e+07	1.0223e+07	9.96047e+06	1.0315e+07	1.07495e+07	1.08918e+07	1.04478e+07	9.69566e+06	8.70717e+06	9.14955e+06	8.9536e+06
	3-Hydroxytetradecanedioic acid	C14 H26 O5	274.178	273.171	3.674	1.26257e+07	2.52813e+06	9.58606e+06	4.15403e+06	2.25603e+06	4.46355e+06	732966	2.00432e+06	1.89345e+06	3.0302e+06	6.0373e+06	2.35225e+06	1.60026e+06	3.78909e+06	3.25465e+06	3.53684e+06	6.33006e+06
			971.235	484.61	1.053	3.37112e+06	1.01097e+07	7.12773e+06	6.7354e+06	9.73767e+06	1.25998e+07	7.89123e+06	3.78698e+06	2.62739e+06	5.37212e+06	1.64344e+06	7.00683e+06	4.0297e+06	2.43115e+06	5.98768e+06	2.52752e+06	6.11672e+06
		C5 H2 Cl3 N2 O5 P3 S3	463.742	462.734	0.72	7.30429e+06	3.66381e+06	1.20532e+06	1.34502e+06	3.34124e+06	2.29151e+06	4.32233e+06	2.80419e+06	2.62364e+06	9.37473e+06	1.25968e+07	4.44519e+06	2.5876e+06	9.24105e+06	3.76724e+06	2.9646e+06	5.74542e+06
		C3 H Cl4 O12 P3	461.745	460.737	0.728	7.30429e+06	3.66381e+06	1.20532e+06	1.68291e+06	4.1282e+06	2.29151e+06	4.32233e+06	2.80419e+06	2.62364e+06	9.20568e+06	1.25761e+07	4.44519e+06	2.58054e+06	9.14794e+06	3.76724e+06	2.9646e+06	5.74542e+06
	20-hydroxy Leukotriene B4	C20 H32 O5	352.225	351.217	3.274	8.23811e+06	1.56808e+06	1.25274e+07	4.01333e+06	4.06432e+06	1.17719e+07	426115	1.85555e+06	4.64384e+06	6.88802e+06	3.26292e+06	3.91351e+06	3.04929e+06	2.78123e+06	1.74075e+06	5.30225e+06	5.77912e+06
	MFCD00080500	C17 H30 O4	298.214	297.207	5.716	1.19562e+07	1.26671e+06	6.64778e+06	3.88799e+06	4.16496e+06	1.25041e+07	2.60093e+06	5.5997e+06	2.3444e+06	4.48177e+06	4.4245e+06	3.73222e+06	4.07433e+06	9.10784e+06	3.24175e+06	1.40206e+06	7.55143e+06
	3-DECYLOXOLANE-2,5-DIONE	C14 H24 O3	240.173	239.165	3.63	4.36558e+06	522614	4.29989e+06	1.96569e+06	3.56434e+06	6.76943e+06	710954	1.40792e+06	634221	1.24518e+07	2.91742e+06	3.2695e+06	698672	4.50379e+06	1.01505e+06	1.15901e+06	2.46862e+06
			679.512	678.505	0.768	2.10911e+06	612228	719891	776986	675324	555142	701830	721196	649851	5.31072e+06	1.24504e+07	585686	649882	4.53263e+06	622293	767255	1.12662e+06
	MFCD03087267	C27 H32 N4 O6	508.231	507.224	6.393	7.70382e+06	5.09194e+06	6.88895e+06	6.54217e+06	6.56123e+06	6.94097e+06	1.04789e+07	6.14972e+06	610817	1.00726e+07	8.5075e+06	5.59444e+06	6.24987e+06	1.24294e+07	8.1871e+06	6.75687e+06	7.08011e+06
	1-bora-2$l^{3},3$l^{2}-dinickelacyclopropene	B Ni2	126.88	125.873	1.029	3.12047e+06	2.70603e+06	2.9388e+06	2.72226e+06	4.59766e+06	2.394e+06	2.71201e+06	2.8706e+06	4.60648e+06	3.05712e+06	4.30391e+06	2.73401e+06	2.68048e+06	3.7696e+06	4.03687e+06	2.50227e+06	2.91252e+06
		C21 H40 N10 O2	464.335	463.327	4.962	6.91067e+06	1.30788e+06	5.7444e+06	5.97669e+06	2.29483e+06	2.2705e+06	3.17771e+06	3.63791e+06	4.37867e+06	1.23925e+07	5.972e+06	1.29226e+06	2.00555e+06	1.1599e+07	1.76633e+06	1.88658e+06	5.22162e+06
	Nilvadipine	C19 H19 N3 O6	385.126	384.119	0.863	4.26425e+06	6.21143e+06	1.10091e+07	1.20757e+07	4.95418e+06	1.82043e+06	1.6496e+06	1.84381e+06	1.27893e+06	7.78624e+06	5.77455e+06	9.39158e+06	3.74175e+06	2.63974e+06	4.04247e+06	1.23751e+07	897553
		C13 H9 N2 O18 P3 S	605.879	604.871	0.66	7.30708e+06	1.16724e+07	1.23557e+07	8.49388e+06	1.09779e+07	1.20998e+07	6.32135e+06	8.36766e+06	8.38635e+06	4.65372e+06	3.9642e+06	9.11086e+06	8.58954e+06	5.44615e+06	9.14188e+06	8.428e+06	6.76468e+06
			523.697	522.69	0.717	7.08828e+06	3.31628e+06	677591	1.37052e+06	3.47059e+06	1.92684e+06	3.65906e+06	1.86634e+06	2.07754e+06	8.3708e+06	1.23556e+07	3.44782e+06	2.32827e+06	7.78684e+06	2.00849e+06	1.77556e+06	5.38276e+06
	13S-hydroxyoctadecadienoic acid	C18 H32 O3	296.235	295.228	8.606	1.21596e+07	1.55057e+06	9.43032e+06	1.20491e+07	8.24985e+06	1.10402e+07	4.73973e+06	5.3452e+06	5.47084e+06	1.23427e+07	8.34357e+06	5.79034e+06	4.41929e+06	1.1523e+07	3.46345e+06	5.13668e+06	7.42771e+06
		C5 H6 Cl N4 O17 P S5	619.774	618.767	0.689	6.31789e+06	3.886e+06	1.673e+06	2.06436e+06	4.68163e+06	2.66983e+06	4.36104e+06	3.68962e+06	2.86986e+06	9.33108e+06	1.22999e+07	4.04333e+06	2.90529e+06	8.03311e+06	3.80558e+06	3.52878e+06	5.66648e+06
		C15 H19 Cl2 N5 O5 P2	481.022	480.015	0.776	1.22832e+07	7.61351e+06	3.8575e+06	8.17237e+06	8.34389e+06	7.6842e+06	7.95976e+06	8.72192e+06	9.81769e+06	9.01956e+06	9.8774e+06	9.11605e+06	6.66495e+06	1.088e+07	1.07396e+07	7.64492e+06	1.22129e+07
		C33 H46 N2 O11	646.31	645.303	2.513	2.67246e+06	4.1591e+06	4.40311e+06	6.64735e+06	3.45389e+06	1.2252e+07	7.24577e+06	1.02834e+07	9.44588e+06	5.09389e+06	445976	3.05444e+06	1.10466e+07	5.11847e+06	7.14351e+06	6.39097e+06	4.35065e+06
	[Similar to: Testosterone sulfate; ΔMass: 67.9871 Da]	C16 H29 N4 O6 P S	436.153	435.146	4.349	7.05413e+06	6.12139e+06	1.22334e+07	9.53575e+06	5.60452e+06	8.8605e+06	4.41711e+06	4.99974e+06	9.11849e+06	4.55142e+06	5.49818e+06	6.62898e+06	7.16829e+06	4.04311e+06	4.91181e+06	1.1145e+07	8.53972e+06
	Ethyl 3-(3,4-dimethoxyphenyl)-1,2,4-oxadiazole-5-carboxylate	C13 H14 N2 O5	278.09	277.083	1.053	5.41429e+06	7.98491e+06	9.86587e+06	1.22231e+07	6.75628e+06	6.79679e+06	7.45595e+06	1.16415e+07	8.83951e+06	3.84516e+06	4.06673e+06	7.61665e+06	9.62814e+06	3.46157e+06	5.97933e+06	9.90393e+06	7.17385e+06
		C34 H41 N7 O12 P2	801.231	800.224	2.237	1.00898e+07	9.40793e+06	1.0677e+07	1.16086e+07	1.10239e+07	9.90339e+06	6.7955e+06	9.29385e+06	1.20408e+07	8.14453e+06	9.35482e+06	1.03791e+07	9.90147e+06	8.09116e+06	9.28573e+06	1.13366e+07	1.16115e+07
	(±)9-HpODE	C18 H32 O4	312.23	311.223	4.244	8.0395e+06	1.3213e+06	4.82226e+06	2.07582e+06	3.42955e+06	1.21969e+07	1.74213e+06	3.01923e+06	3.13091e+06	4.22052e+06	1.72618e+06	4.27962e+06	2.07374e+06	2.49513e+06	2.52859e+06	4.44609e+06	5.77007e+06
			389.719	388.712	0.772	4.76379e+06	587133	694694	758497	770476	549012	725168	691634	667372	6.94073e+06	1.21828e+07	779975	652210	7.68245e+06	596785	735805	2.54069e+06
		C40 H63 N7 O17 P2 S2	1039.32	1038.31	2.224	1.09167e+07	8.475e+06	9.46447e+06	9.7522e+06	9.90906e+06	7.72128e+06	9.61416e+06	1.08542e+07	1.00633e+07	7.86855e+06	8.10162e+06	1.0678e+07	8.4186e+06	6.29122e+06	9.64814e+06	1.05364e+07	9.83987e+06
		C15 H25 N3 O7 P2 S2	485.063	484.056	1.279	8.45709e+06	7.72831e+06	6.60835e+06	1.19748e+07	7.53031e+06	1.09299e+07	1.21511e+07	1.12711e+07	1.07098e+07	5.4538e+06	4.41917e+06	1.01137e+07	9.83744e+06	6.3764e+06	1.04086e+07	1.1836e+07	9.64871e+06
			753.194	752.187	2.304	1.1016e+07	4.17242e+06	7.18872e+06	4.41851e+06	5.1328e+06	3.63336e+06	9.59369e+06	3.66494e+06	7.36875e+06	5.93043e+06	6.45393e+06	9.86467e+06	1.04862e+07	9.0569e+06	1.21312e+07	1.04218e+07	9.33338e+06
		C47 H103 N6 O15 P3	1084.67	1083.66	6.18	848437	358278	199926	234243	1.43462e+06	3.10972e+06	1.21096e+07	1.0767e+06	1.13851e+06	548481	1.4758e+06	3.1975e+06	1.59239e+06	851128	4.75081e+06	3.84886e+06	599938
		C2 H Cl O5 S2	203.894	202.887	1.351	6.18386e+06	5.4047e+06	1.88523e+06	3.56646e+06	5.4595e+06	1.75811e+06	4.61835e+06	3.96261e+06	2.3263e+06	7.11493e+06	1.2103e+07	5.09222e+06	3.6403e+06	6.6956e+06	2.51268e+06	2.74731e+06	4.65484e+06
	(+/-)-2-Hydroxyglutaric acid	C5 H8 O5	148.037	147.03	0.979	8.07696e+06	5.71189e+06	4.4834e+06	3.26275e+06	4.46914e+06	9.31116e+06	4.33201e+06	3.49558e+06	4.21817e+06	1.20905e+07	7.19684e+06	9.21918e+06	7.21462e+06	6.85405e+06	1.04415e+07	5.17931e+06	7.54751e+06
	(+/-)11(12)-EET	C20 H32 O3	320.235	319.228	7.754	7.97819e+06	972288	1.09476e+07	7.07719e+06	5.45016e+06	1.0953e+07	766657	3.32971e+06	3.46941e+06	1.20782e+07	4.65272e+06	3.21184e+06	3.04986e+06	5.31804e+06	1.4447e+06	3.05767e+06	5.79554e+06
	Mono(2-ethylhexyl) phthalate (MEHP)	C16 H22 O4	278.152	277.145	6.529	7.88329e+06	2.90027e+06	5.18847e+06	5.35252e+06	4.86926e+06	5.21102e+06	6.80527e+06	4.56235e+06	4.90463e+06	1.00942e+07	2.95655e+06	3.12673e+06	3.19215e+06	1.20723e+07	6.8629e+06	3.27089e+06	6.34067e+06
		C8 H6 N3 O P	191.025	172.007	1.053	9.49956e+06	2.85805e+06	1.03386e+07	4.27046e+06	2.91623e+06	2.33665e+06	2.68899e+06	6.81936e+06	1.20574e+07	8.5864e+06	5.05348e+06	1.19199e+07	1.18529e+07	7.08632e+06	315727	1.07223e+07	2.02223e+06
	3,14-dihydro-15-keto-tetranor Prostaglandin E2	C16 H26 O5	298.178	297.171	2.892	9.2756e+06	2.20678e+06	8.4965e+06	5.69175e+06	6.79761e+06	1.20037e+07	855481	4.1368e+06	1.07842e+07	7.14207e+06	4.64467e+06	5.77035e+06	6.94794e+06	5.33622e+06	3.86753e+06	9.79796e+06	7.54223e+06
		C17 H7 N4 O5 P	378.015	377.008	1.392	5.61233e+06	6.4518e+06	9.73414e+06	8.53735e+06	5.47781e+06	9.92231e+06	5.5204e+06	1.19923e+07	7.85709e+06	838890	3.7688e+06	5.97301e+06	6.5537e+06	4.41179e+06	3.72155e+06	8.69948e+06	5.53865e+06
			168.842	167.834	0.979	7.54348e+06	5.9664e+06	4.09467e+06	4.31669e+06	6.22195e+06	4.31888e+06	5.26715e+06	5.93732e+06	5.3077e+06	8.87994e+06	1.19726e+07	6.84455e+06	5.28411e+06	8.7566e+06	4.55985e+06	4.343e+06	6.74251e+06
			929.335	928.328	0.65	1.09026e+07	6.24521e+06	283115	5.49708e+06	9.9706e+06	6.61368e+06	6.74079e+06	4.81361e+06	6.07258e+06	1.11252e+07	1.19525e+07	8.78126e+06	4.94647e+06	1.11113e+07	7.64894e+06	6.53024e+06	1.14145e+07
			1861.69	929.838	0.655	1.19308e+07	8.15357e+06	4.49631e+06	5.92465e+06	1.10244e+07	7.97824e+06	7.46242e+06	5.95912e+06	6.97832e+06	1.17861e+07	1.18204e+07	1.05398e+07	6.97989e+06	1.10243e+07	8.02443e+06	5.94472e+06	1.1923e+07
	NP-011548	C18 H34 O3	298.251	297.243	8.28	1.18815e+07	3.86532e+06	1.11855e+07	9.05127e+06	7.42786e+06	7.6553e+06	2.87529e+06	5.13722e+06	4.52293e+06	1.01178e+07	5.47472e+06	5.92783e+06	4.83998e+06	7.03211e+06	4.43684e+06	3.66463e+06	8.11825e+06
	4-Phenolsulfonic acid	C6 H6 O4 S	173.999	172.991	1.489	5.58237e+06	3.96615e+06	1.18731e+07	6.72237e+06	3.60709e+06	8.80321e+06	6.77694e+06	7.8732e+06	9.96626e+06	3.26284e+06	3.60016e+06	4.17383e+06	6.48526e+06	5.20886e+06	5.98235e+06	9.59433e+06	4.84876e+06
		C3 H Cl2 N4 O8 P3 S	415.811	414.804	0.705	7.14537e+06	4.5688e+06	2.12801e+06	2.26102e+06	4.93696e+06	3.29427e+06	4.7152e+06	4.0573e+06	4.08078e+06	9.04972e+06	1.18336e+07	5.356e+06	3.9749e+06	8.71525e+06	4.55185e+06	3.36853e+06	6.36577e+06
	3,3-Dimethyl-5-oxo-5-[4-(2-pyrimidinyl)piperazino]pentanoic acid	C15 H22 N4 O3	306.168	305.161	2.988	5.71666e+06	4.32707e+06	7.02955e+06	1.06583e+07	2.29236e+06	861285	399039	3.98705e+06	536985	31823.4	4.00733e+06	7.07513e+06	1.17835e+07	143664	533023	8.11532e+06	7.43034e+06
		C2 H Cl O5 S2	203.894	202.887	0.922	6.24829e+06	6.47088e+06	2.96578e+06	4.31369e+06	7.14644e+06	2.46873e+06	5.25462e+06	4.56776e+06	3.26217e+06	8.40463e+06	1.17714e+07	5.02049e+06	4.06291e+06	8.18185e+06	3.28046e+06	3.3195e+06	5.68184e+06
		C39 H35 N2 O12 P	754.193	753.186	2.314	1.0582e+07	8.27108e+06	7.31541e+06	4.4427e+06	5.30324e+06	8.18621e+06	9.28213e+06	3.52277e+06	7.09565e+06	5.73435e+06	6.52204e+06	9.55212e+06	1.00923e+07	9.0569e+06	1.17641e+07	1.0206e+07	9.81401e+06
			393.757	392.75	0.746	6.27556e+06	2.48385e+06	649391	1.40009e+06	3.19336e+06	2.20936e+06	3.24144e+06	1.43949e+06	1.51431e+06	8.61211e+06	1.17483e+07	2.87069e+06	1.20767e+06	8.07613e+06	1.47172e+06	1.35593e+06	3.94861e+06
			670.846	669.838	0.655	6.57861e+06	9.41074e+06	1.13383e+07	7.67057e+06	1.03895e+07	1.17189e+07	5.7338e+06	1.15382e+06	8.14182e+06	4.49397e+06	3.93952e+06	8.09332e+06	7.43487e+06	4.53976e+06	1.27014e+06	7.99134e+06	6.44038e+06
		C12 H5 N8 O18 P3 S	673.866	672.859	0.658	6.59205e+06	9.43319e+06	1.1362e+07	7.70028e+06	1.00634e+07	1.17189e+07	5.73741e+06	7.41788e+06	7.4902e+06	4.52426e+06	3.97719e+06	8.13843e+06	7.49682e+06	4.55748e+06	8.53563e+06	7.9977e+06	6.4574e+06
		C7 H15 Cl N2 O12 P2 S	447.95	446.943	0.712	5.58675e+06	8.98994e+06	1.02556e+07	9.59222e+06	8.50021e+06	7.34866e+06	1.04011e+07	1.10021e+07	1.06851e+07	2.85211e+06	1.49786e+06	7.91704e+06	8.68366e+06	4.37203e+06	9.23329e+06	1.17185e+07	7.14831e+06
		C15 H19 P S	262.095	261.088	1.053	6.23681e+06	6.85828e+06	9.06821e+06	1.15016e+07	7.89749e+06	6.45109e+06	7.76062e+06	1.16978e+07	9.09403e+06	3.18292e+06	3.27123e+06	7.23618e+06	9.20747e+06	3.09101e+06	5.42186e+06	1.04564e+07	7.3346e+06
		C3 H7 N4 O17 P S5	561.816	560.808	0.689	4.92123e+06	4.20438e+06	1.9668e+06	2.72612e+06	4.99304e+06	2.80146e+06	4.51771e+06	4.11997e+06	3.09577e+06	7.98841e+06	1.16763e+07	4.3761e+06	3.63125e+06	6.61262e+06	3.59837e+06	3.50611e+06	4.98284e+06
	MFCD09867624	C13 H20 O4	240.136	239.129	3.283	2.13964e+06	646023	1.75507e+06	890174	1.33577e+06	1.16749e+07	316473	2.11914e+06	741511	4.54991e+06	3.50476e+06	3.238e+06	1.17395e+06	2.52659e+06	1.52051e+06	2.16485e+06	1.62489e+06
		C2 H Cl N4 O15 S4	483.799	482.792	0.698	6.54509e+06	4.293e+06	2.04318e+06	3.55421e+06	6.20368e+06	3.68356e+06	5.30098e+06	4.07862e+06	3.78939e+06	9.91413e+06	1.16679e+07	5.82709e+06	3.81813e+06	8.98456e+06	5.34915e+06	3.77507e+06	6.39541e+06
		C9 H18 Cl3 N2 O3 P3 S5	559.818	558.811	0.686	4.47836e+06	4.20438e+06	1.86345e+06	3.05816e+06	3.67506e+06	2.70962e+06	4.61359e+06	3.87528e+06	2.42356e+06	7.97646e+06	1.16381e+07	4.87315e+06	2.69303e+06	6.40001e+06	3.99902e+06	3.50611e+06	4.80251e+06
			694.148	693.14	1.52	149541	4.48417e+06	1.1634e+07	6.40538e+06	4.68076e+06	9.39336e+06	4.14651e+06	5.97315e+06	5.2983e+06	2.11154e+06	174319	4.9691e+06	4.54206e+06	1.56467e+06	5.57111e+06	5.34648e+06	8.80387e+06
		C3 H2 Cl N10 O12 P3	497.877	496.87	0.753	1.05037e+07	1.01742e+07	8.44159e+06	9.22236e+06	1.03777e+07	6.70636e+06	1.13755e+07	9.93785e+06	8.98471e+06	7.22443e+06	5.67405e+06	1.05774e+07	8.45055e+06	9.21784e+06	7.7267e+06	9.21323e+06	1.11398e+07
		C3 H4 Cl4 N2 O9 P2	413.815	412.807	0.705	6.69068e+06	4.5688e+06	1.37185e+06	2.26102e+06	4.93696e+06	3.19614e+06	4.81133e+06	3.96774e+06	3.75083e+06	8.54857e+06	1.16182e+07	5.09285e+06	3.9749e+06	8.60352e+06	4.44e+06	2.86349e+06	4.88737e+06
			763.848	762.84	0.775	7.18362e+06	8.21925e+06	6.19257e+06	7.59424e+06	9.49682e+06	4.34869e+06	1.10328e+07	7.108e+06	7.89014e+06	3.32497e+06	1.18819e+06	8.99679e+06	6.37465e+06	4.81228e+06	4.63704e+06	7.73311e+06	8.64953e+06
	o-Tolyl isocyanide	C8 H7 N	117.058	116.051	2.244	7.60897e+06	5.7704e+06	9.52091e+06	7.52729e+06	8.32852e+06	8.31312e+06	8.15371e+06	7.42412e+06	8.59516e+06	3.94718e+06	5.39382e+06	7.35768e+06	8.84415e+06	7.1583e+06	1.07487e+07	1.04931e+07	8.12643e+06
	5-hydroxy-2,2,6,6-tetramethyl-4-{2-methyl-1-[2,4,6-trihydroxy-3-(2-methylpropanoyl)phenyl]propyl}cyclohex-4-ene-1,3-dione	C24 H32 O7	414.207	413.2	3.659	8.12922e+06	5.70172e+06	8.46574e+06	7.30262e+06	6.05071e+06	8.38763e+06	8.5042e+06	1.15848e+07	8.61793e+06	1.0279e+07	6.96352e+06	7.40192e+06	6.28742e+06	3.6461e+06	4.21881e+06	8.24494e+06	7.72494e+06
		C7 H19 N2 O11 P3	400.02	399.013	0.678	3.57047e+06	7.98068e+06	1.15683e+07	1.06452e+07	7.57255e+06	7.26044e+06	8.53243e+06	1.04241e+07	9.66128e+06	2.20323e+06	592524	7.29507e+06	8.84245e+06	2.31265e+06	8.89555e+06	1.0567e+07	4.82792e+06
			1928.67	963.33	0.652	1.04408e+07	6.16336e+06	3.49298e+06	4.66989e+06	1.05082e+07	5.91553e+06	6.29455e+06	4.24233e+06	6.09757e+06	1.08248e+07	1.0876e+07	8.9708e+06	6.16375e+06	1.13452e+07	7.02412e+06	5.8459e+06	1.15659e+07
		C7 H2 O3 P2 S3	291.863	290.856	0.698	6.73528e+06	4.29147e+06	2.56861e+06	3.5231e+06	5.04032e+06	3.9767e+06	5.53581e+06	4.16469e+06	3.83928e+06	8.6106e+06	1.15551e+07	5.37789e+06	3.67126e+06	8.52515e+06	4.76508e+06	3.81613e+06	6.00138e+06
			969.24	483.613	1.048	2.94722e+06	8.82611e+06	6.07897e+06	4.82783e+06	1.15478e+07	1.08576e+07	6.77515e+06	3.31305e+06	2.34425e+06	4.75129e+06	1.50479e+06	5.99892e+06	3.02792e+06	2.10332e+06	5.32119e+06	2.24575e+06	5.2165e+06
		C25 H28 Cl N5 O9 S2	641.103	640.096	0.784	5.49149e+06	6.49725e+06	7.9882e+06	1.15477e+07	6.58956e+06	7.53288e+06	4.99041e+06	9.58527e+06	9.60492e+06	2.38539e+06	1.35154e+06	7.10956e+06	7.5181e+06	3.65136e+06	9.6531e+06	1.02483e+07	6.75449e+06
		C2 H Cl4 N4 O P3	329.811	328.804	0.857	1.1482e+07	8.78377e+06	5.35449e+06	3.62053e+06	8.93846e+06	9.8736e+06	589513	5.73342e+06	7.22104e+06	1.00116e+07	6.9427e+06	9.74522e+06	8.64424e+06	8.24983e+06	8.81834e+06	7.31585e+06	1.13122e+07
			201.813	200.805	0.942	7.22086e+06	5.42533e+06	3.39407e+06	3.31916e+06	5.57117e+06	3.21732e+06	3.87474e+06	3.95337e+06	822972	6.72606e+06	1.15046e+07	4.81975e+06	4.29936e+06	7.35719e+06	4.193e+06	3.5607e+06	5.7076e+06
		C4 H9 Cl3 N8 O8 P2 S	495.88	494.873	0.748	1.01555e+07	1.01742e+07	8.44159e+06	9.22236e+06	1.03777e+07	7.06162e+06	1.13755e+07	9.68745e+06	6.6547e+06	7.10578e+06	5.50012e+06	1.05774e+07	8.92313e+06	8.68199e+06	7.7267e+06	9.21323e+06	1.11996e+07
		C18 H34 N9 O11 P3 S	677.132	676.125	1.372	1.78833e+06	4.56247e+06	1.14689e+07	6.34419e+06	4.70098e+06	9.41033e+06	4.02328e+06	6.01823e+06	5.18999e+06	2.06624e+06	516418	3.99313e+06	4.31876e+06	1.71592e+06	5.61908e+06	5.33796e+06	4.49602e+06
	(+/-)9,10-dihydroxy-12Z-octadecenoic acid	C18 H34 O4	314.246	313.238	4.979	2.09699e+06	574859	2.04651e+06	1.82811e+06	1.55693e+06	2.32521e+06	770021	1.41816e+06	687428	1.14206e+07	78555.4	826285	632070	1.40456e+06	572717	1.06434e+06	604073
			1065.3	1064.3	2.256	1.0264e+07	9.19514e+06	7.93455e+06	1.05177e+07	9.74552e+06	1.02322e+07	1.10446e+07	9.58087e+06	7.98533e+06	8.86297e+06	8.98912e+06	1.05625e+07	8.64781e+06	8.27947e+06	8.21386e+06	9.36082e+06	8.61263e+06
	[Similar to: NP-022531; ΔMass: 45.9300 Da]	C23 H28 O2 S	368.181	367.174	2.909	5.99493e+06	2.84283e+06	6.36228e+06	6.00166e+06	5.33494e+06	1.13868e+07	571542	3.46048e+06	6.8287e+06	6.4857e+06	3.84492e+06	3.74936e+06	5.05923e+06	4.13682e+06	3.8749e+06	5.03475e+06	5.7106e+06
			761.851	760.843	0.783	6.98473e+06	8.90049e+06	6.56329e+06	7.59424e+06	9.5898e+06	4.66054e+06	1.13482e+07	8.53163e+06	7.89548e+06	3.32497e+06	1.39337e+06	9.31918e+06	6.37465e+06	5.03487e+06	5.7305e+06	8.01122e+06	8.95162e+06
	N-Phthaloyl-Î²-alanine	C11 H9 N O4	219.053	218.046	1.157	8.54959e+06	5.20704e+06	7.33339e+06	4.18522e+06	3.42383e+06	1.13415e+07	4.81381e+06	4.13773e+06	7.99707e+06	4.3336e+06	8.31267e+06	3.77997e+06	6.87837e+06	8.56458e+06	8.8169e+06	1.10437e+07	7.71063e+06
		C15 H13 N6 O8 P S	468.027	467.02	1.285	7.24254e+06	6.67109e+06	9.12354e+06	9.51989e+06	6.64679e+06	9.94177e+06	9.71435e+06	1.07931e+07	1.12457e+07	4.95574e+06	3.36594e+06	8.99351e+06	9.59952e+06	6.32217e+06	1.13314e+07	9.5152e+06	9.6239e+06
		C35 H41 N4 O15 P3	850.179	849.171	0.797	432159	3.18745e+06	1.12943e+07	9.14376e+06	1.71082e+06	1.67555e+06	2.9869e+06	8.72573e+06	6.03958e+06	409089	368796	2.26933e+06	4.33274e+06	392816	3.76117e+06	8.5865e+06	490085
			1343.34	1342.34	2.279	8.82365e+06	8.90418e+06	9.39108e+06	9.96164e+06	9.55609e+06	7.87386e+06	1.10459e+07	7.4991e+06	1.01253e+07	9.39949e+06	1.0435e+07	1.03256e+07	9.73133e+06	1.03124e+07	9.46814e+06	9.6503e+06	9.51205e+06
			667.704	666.697	0.698	4.96775e+06	2.16042e+06	760384	1.23237e+06	3.30226e+06	1.4336e+06	2.60804e+06	2.46567e+06	1.6842e+06	8.07636e+06	1.12521e+07	3.05698e+06	1.8006e+06	7.20541e+06	2.17277e+06	1.51581e+06	3.53341e+06
		C8 H4 Cl3 O16 P	491.831	490.823	0.689	5.54775e+06	3.44011e+06	1.75888e+06	2.57026e+06	4.85877e+06	2.72751e+06	4.20661e+06	4.06915e+06	3.17068e+06	7.56354e+06	1.12457e+07	3.68638e+06	3.08105e+06	6.08709e+06	4.13739e+06	2.49741e+06	5.27247e+06
		C41 H62 N4 O17	882.41	881.402	3.455	39315	38790.4	40824	258353	39714.3	39485.2	39023.3	38116.2	39767.6	38523.5	1.12436e+07	38926.1	37732.8	39380.9	36766.3	38023.5	38565.9
		C6 H5 N3 O4 P2	244.975	243.968	1.095	4.06392e+06	4.52169e+06	1.12307e+07	7.90008e+06	5.63216e+06	6.72299e+06	7.79023e+06	5.09895e+06	9.86778e+06	9.74284e+06	3.08221e+06	5.53972e+06	9.38524e+06	4.85944e+06	2.22153e+06	2.26402e+06	5.91761e+06
			863.56	862.553	10.97	382751	324908	694964	1.95414e+06	3.72618e+06	4.83303e+06	4.86393e+06	5.79474e+06	7.66596e+06	717548	9.97554e+06	9.00222e+06	8.0791e+06	7.5997e+06	7.30211e+06	7.04774e+06	6.75498e+06
		C5 H10 Cl2 N2 O18 P2 S3	613.795	612.787	0.751	7.40987e+06	4.15209e+06	4.10755e+06	4.90378e+06	6.68814e+06	4.41718e+06	7.2098e+06	5.06959e+06	6.25007e+06	1.9423e+06	4.11501e+06	7.12544e+06	4.39513e+06	1.11969e+07	3.81324e+06	4.7435e+06	8.00102e+06
		C7 H15 Cl N9 O11 P	467.029	466.022	1.284	1.63444e+06	6.60129e+06	8.86193e+06	9.20752e+06	6.64668e+06	1.02615e+07	9.54727e+06	210424	1.08143e+07	4.91414e+06	3.35276e+06	8.6262e+06	9.12023e+06	6.29442e+06	1.11915e+07	1.09528e+07	9.08122e+06
	acetylserine	C5 H9 N O4	147.053	146.046	1.049	8.58553e+06	9.20295e+06	1.11599e+07	9.06645e+06	7.72441e+06	1.02292e+07	6.79356e+06	7.99048e+06	8.62373e+06	8.1233e+06	6.71856e+06	8.88422e+06	8.71762e+06	7.72857e+06	1.05086e+07	7.68183e+06	6.84179e+06
		C4 H Cl2 O10 P S3	405.783	404.776	0.726	2.27253e+06	3.53943e+06	1.10612e+06	1.9404e+06	4.09028e+06	2.77138e+06	3.87606e+06	2.47113e+06	2.44829e+06	8.27195e+06	1.11494e+07	4.09801e+06	2.89587e+06	7.85726e+06	3.0098e+06	2.66182e+06	5.40333e+06
			590.974	589.967	0.795	5.80541e+06	8.97181e+06	8.52571e+06	9.35053e+06	8.95906e+06	5.97862e+06	9.81087e+06	1.11446e+07	9.3753e+06	1.48126e+06	676077	8.75991e+06	8.96294e+06	3.61113e+06	6.98886e+06	1.07016e+07	6.55765e+06
		C25 H44 N4 O5	480.33	479.322	3.782	6.10567e+06	534108	3.98363e+06	4.69527e+06	2.31568e+06	2.20325e+06	1.66047e+06	2.79221e+06	3.13951e+06	1.11063e+07	4.06175e+06	959419	888371	1.01098e+07	1.12511e+06	1.31672e+06	3.73735e+06
		C44 H34 N2 O6 S2	750.186	749.179	2.302	1.10919e+07	4.48129e+06	4.15859e+06	4.43472e+06	3.5315e+06	4.22456e+06	5.89354e+06	3.65456e+06	4.43757e+06	3.14995e+06	3.89995e+06	5.4862e+06	5.29635e+06	9.0569e+06	6.93794e+06	4.89776e+06	1.01034e+07
			161.943	160.936	0.762	1.33473e+06	1.52841e+06	2.06789e+06	1.9745e+06	1.68593e+06	1.49993e+06	1.7521e+06	1.80045e+06	1.73729e+06	1.34461e+06	1.4452e+06	1.59916e+06	1.69782e+06	1.33249e+06	1.55354e+06	1.94996e+06	1.48954e+06
		C27 H48 N9 O6 P	625.346	624.339	3.151	9.76335e+06	6.82401e+06	8.86742e+06	8.24506e+06	7.33101e+06	9.0895e+06	7.27727e+06	7.72829e+06	8.75012e+06	4.4794e+06	1.10491e+07	6.8612e+06	7.84428e+06	7.74691e+06	5.95223e+06	8.33815e+06	9.31529e+06
		C22 H49 N4 O4 P	464.35	463.342	11.629	4.98092e+06	2.98923e+06	1.10273e+07	3.36926e+06	3.68773e+06	2.18129e+06	7.6412e+06	1.71791e+06	5.61829e+06	5.99212e+06	5.62053e+06	3.72526e+06	4.25042e+06	8.53453e+06	5.79965e+06	4.35556e+06	4.70392e+06
	2-Hydroxyhippuric acid	C9 H9 N O4	195.053	194.046	2.073	4.59399e+06	5.38319e+06	6.55754e+06	3.64535e+06	2.13292e+06	4.06839e+06	7.9433e+06	3.01258e+06	3.41329e+06	5.22838e+06	2.0654e+06	2.55457e+06	5.21556e+06	6.02135e+06	1.10236e+07	4.33684e+06	2.98747e+06
		C6 H6 Cl O16 P3 S	493.828	492.821	0.691	5.47973e+06	4.14912e+06	1.84793e+06	2.47053e+06	4.85877e+06	3.25515e+06	4.31292e+06	4.06915e+06	3.07359e+06	8.06855e+06	1.10088e+07	5.23668e+06	3.29267e+06	6.45221e+06	4.13739e+06	3.45266e+06	5.27247e+06
		C5 H4 N O11 P	284.952	283.945	0.75	6.73867e+06	4.82933e+06	3.96046e+06	2.08497e+06	4.6193e+06	6.85817e+06	2.43334e+06	1.46405e+06	2.97153e+06	1.10059e+07	8.40793e+06	5.88253e+06	4.01212e+06	9.41654e+06	5.33531e+06	2.92727e+06	5.27631e+06
		C25 H38 N10	478.329	477.322	6.516	2.75748e+06	4.35612e+06	1.40073e+06	2.69915e+06	473741	1.10046e+07	3.4416e+06	4.50991e+06	7.96347e+06	1.65198e+06	4.23449e+06	1.60726e+06	3.97826e+06	2.4676e+06	2.65426e+06	1.75212e+06	4.34995e+06
		C7 H15 N2 O4 P3	284.025	283.018	2.252	7.79199e+06	7.23687e+06	7.20272e+06	7.51783e+06	6.92163e+06	6.16015e+06	8.49003e+06	8.36823e+06	6.83362e+06	7.96901e+06	7.12687e+06	7.87975e+06	5.25011e+06	8.41775e+06	5.88702e+06	7.5648e+06	6.82255e+06
		C3 H2 Cl N2 O P3 S2	273.85	272.842	0.883	1.09962e+07	8.53784e+06	6.43704e+06	7.64767e+06	8.08546e+06	9.86231e+06	1.00026e+07	8.3555e+06	7.98219e+06	8.91871e+06	4.51771e+06	9.71221e+06	8.10684e+06	7.94267e+06	9.67882e+06	8.52637e+06	9.99967e+06
		C7 H6 Cl3 N4 O3 P3 S	423.843	422.836	0.694	5.50539e+06	4.68936e+06	2.12053e+06	3.15594e+06	6.08357e+06	4.50473e+06	4.98117e+06	4.32273e+06	3.71652e+06	9.77299e+06	1.09539e+07	5.12806e+06	4.01735e+06	7.52078e+06	4.5737e+06	4.52221e+06	6.01413e+06
		C20 H12 Cl2 N2 O7 S	493.975	492.968	1.278	8.8802e+06	7.3023e+06	8.71957e+06	9.9493e+06	7.99419e+06	7.77413e+06	1.09175e+07	1.06152e+07	9.70903e+06	6.52361e+06	4.44617e+06	1.03666e+07	8.43159e+06	7.80066e+06	8.51296e+06	6.45094e+06	1.01834e+07
			963.33	962.322	0.651	1.00213e+07	6.16336e+06	3.49298e+06	4.66989e+06	1.05082e+07	5.91553e+06	5.90108e+06	4.7455e+06	6.09757e+06	1.08516e+07	1.0896e+07	8.64836e+06	6.10554e+06	1.08884e+07	7.02412e+06	5.45858e+06	1.07797e+07
		C20 H25 N2 O3 P	372.16	371.153	6.606	1.08849e+07	213120	7.95668e+06	6.92839e+06	4.13922e+06	4.42799e+06	1.87157e+06	2.44762e+06	2.81997e+06	7.93201e+06	2.39269e+06	3.07691e+06	713868	4.20033e+06	2.00939e+06	1.4141e+06	5.37799e+06
		C2 H7 Cl2 O6 P3	289.884	288.877	3.487	588394	1.67992e+06	735101	2.80571e+06	6.23412e+06	552639	967920	365884	495335	80128.7	1.08762e+07	560336	376817	2.34481e+06	529640	283540	298530
		C H Cl3 N10 O6 S4	481.802	480.795	0.692	6.63022e+06	4.293e+06	99916.3	89762.8	5.69832e+06	152431	4.25533e+06	4.07862e+06	3.24437e+06	182153	1.08734e+07	188345	3.81813e+06	214304	186627	141956	6.45838e+06
	MFCD00065734	C20 H36 O4	340.261	339.254	9.834	1.08621e+07	1.68186e+06	4.8696e+06	1.04182e+07	6.69328e+06	8.23152e+06	4.47898e+06	5.21634e+06	4.57955e+06	9.6597e+06	7.01271e+06	3.73104e+06	4.52135e+06	7.35004e+06	2.52096e+06	3.72092e+06	5.00888e+06
		C36 H45 N O6	587.322	586.315	5.088	2.52777e+06	1.30003e+06	1.22941e+06	872701	3.36598e+06	2.14328e+06	1.08122e+07	2.06564e+06	2.58836e+06	1.41753e+06	3.47087e+06	5.63235e+06	1.65992e+06	2.22336e+06	5.50676e+06	4.34944e+06	2.31202e+06
		C26 H25 N7 P2 S	529.136	528.129	1.053	7.70754e+06	4.84575e+06	7.48045e+06	2.33257e+06	6.3961e+06	2.82454e+06	2.74843e+06	2.89495e+06	5.69163e+06	5.9349e+06	4.65766e+06	3.36091e+06	4.38983e+06	6.97649e+06	5.01157e+06	1.07955e+07	7.32535e+06
		C46 H43 N O3	657.325	656.318	6.175	2.58703e+06	2.34681e+06	1.79393e+06	2.58468e+06	3.98735e+06	2.93402e+06	1.07703e+07	4.74702e+06	4.1179e+06	2.27849e+06	6.36182e+06	5.37449e+06	3.07722e+06	3.57885e+06	6.33808e+06	5.87871e+06	2.8684e+06
	Juliflorine	C40 H75 N3 O2	629.586	628.578	0.755	3.02564e+06	945143	1.11135e+06	1.19949e+06	1.04255e+06	857015	1.08347e+06	1.11336e+06	1.00322e+06	5.69894e+06	1.07656e+07	904167	1.00327e+06	5.27483e+06	960681	1.18447e+06	2.4164e+06
			339.792	338.785	0.721	5.19071e+06	2.53833e+06	1.18599e+06	1.17618e+06	2.78912e+06	1.75238e+06	2.82976e+06	1.48721e+06	1.66521e+06	6.72109e+06	1.0715e+07	2.82067e+06	1.26061e+06	6.45396e+06	1.71478e+06	1.3931e+06	3.96985e+06
		C7 H13 Cl N4 O16	444.002	442.995	0.791	8.67783e+06	4.73004e+06	2.30783e+06	718627	3.46791e+06	1.00367e+07	1.05072e+06	2.46897e+06	5.90215e+06	3.80575e+06	2.43457e+06	7.79724e+06	3.63234e+06	5.2732e+06	1.06972e+07	5.5319e+06	6.2102e+06
	[Similar to: Gluconic acid; ΔMass: -0.1045 Da]		195.954	176.936	1.033	6.13568e+06	6.67642e+06	8.44981e+06	4.97811e+06	6.42238e+06	7.58862e+06	7.61644e+06	6.74479e+06	6.8596e+06	1.06947e+07	3.06422e+06	6.28703e+06	8.83723e+06	4.54494e+06	5.6859e+06	7.62515e+06	6.01642e+06
	minaprine	C17 H22 N4 O	298.178	297.171	3.021	7.64559e+06	572621	6.82947e+06	6.52705e+06	7.14195e+06	1.01257e+07	1.62318e+06	3.57956e+06	1.06929e+07	5.90482e+06	4.89484e+06	6.07054e+06	9.49295e+06	4.35551e+06	3.34783e+06	8.50361e+06	992079
			210.841	209.834	0.985	1.7727e+06	1.73768e+06	1.51611e+06	1.47814e+06	1.60447e+06	1.17414e+06	1.4441e+06	1.38933e+06	1.2491e+06	1.75905e+06	1.95802e+06	1.31751e+06	1.30959e+06	1.8594e+06	1.48418e+06	1.42237e+06	1.63409e+06
		C2 H4 Cl N8 O16 P3 S	555.836	554.829	0.752	9.43895e+06	8.35937e+06	5.9021e+06	7.34739e+06	9.27199e+06	6.70553e+06	1.00884e+07	7.57001e+06	8.43929e+06	7.15785e+06	5.47616e+06	9.7178e+06	6.87287e+06	8.51693e+06	6.49427e+06	7.63803e+06	1.06214e+07
			648.933	647.925	0.779	5.50407e+06	9.72068e+06	8.17285e+06	9.9524e+06	8.84915e+06	6.06751e+06	1.06087e+07	9.08296e+06	9.30416e+06	1.74008e+06	820547	9.04407e+06	7.48976e+06	4.15101e+06	6.79137e+06	1.01489e+07	7.82355e+06
			783.207	782.2	2.395	8.34761e+06	8.77257e+06	8.84415e+06	1.00257e+07	8.15031e+06	1.06071e+07	7.06634e+06	9.03665e+06	8.89808e+06	4.87208e+06	3.54834e+06	7.96731e+06	6.8624e+06	6.09697e+06	1.04793e+07	1.04272e+07	6.80057e+06
		C11 H12 N8 O7 S4	495.972	494.965	1.294	8.69608e+06	7.74491e+06	7.84265e+06	9.87297e+06	8.19426e+06	7.59397e+06	1.05852e+07	7.40674e+06	9.45066e+06	7.058e+06	6.06894e+06	1.0431e+07	8.65749e+06	8.27135e+06	8.23799e+06	8.39697e+06	1.01901e+07
	4-Dodecylbenzenesulfonic acid	C18 H30 O3 S	326.192	325.184	0.781	1.07659e+06	1.23282e+06	1.66796e+06	1.59263e+06	1.35987e+06	1.20984e+06	1.41324e+06	1.45224e+06	1.4013e+06	1.08456e+06	1.1657e+06	1.28989e+06	1.36946e+06	1.07478e+06	1.25308e+06	1.57284e+06	1.20146e+06
			2811.51	1404.75	0.654	8.27474e+06	3.29438e+06	978867	2.3183e+06	6.91296e+06	4.57473e+06	3.9525e+06	2.59979e+06	4.00827e+06	9.27926e+06	1.05574e+07	6.03602e+06	4.04097e+06	9.11466e+06	1.68684e+06	3.17541e+06	7.66839e+06
		C21 H28 N5 O4 P	445.189	444.181	9.855	7.3237e+06	381737	7.64998e+06	8.6056e+06	5.69313e+06	5.05254e+06	1.62065e+06	2.74915e+06	2.58142e+06	1.05524e+07	3.10085e+06	3.36959e+06	1.25641e+06	7.17198e+06	1.3325e+06	2.08519e+06	3.96713e+06
		C H Cl N3 P S3	216.876	215.869	1.051	631605	564901	1.2023e+06	1.60159e+06	2.44464e+06	389516	1.69159e+06	1.84847e+06	1.28113e+06	2.59051e+06	451973	574518	1.44924e+06	703091	1.27783e+06	1.17047e+06	522308
		C5 H10 Cl4 N4 O14 S2	553.839	552.831	0.757	9.40283e+06	8.35937e+06	5.9021e+06	7.34739e+06	9.27199e+06	6.70553e+06	9.36302e+06	7.57001e+06	8.43929e+06	7.11172e+06	5.52863e+06	9.7178e+06	7.15896e+06	8.46982e+06	6.49427e+06	7.63803e+06	1.05443e+07
		C4 H14 N7 O15 P3	492.977	491.97	1.279	8.6573e+06	7.03481e+06	8.41252e+06	3.50592e+06	7.74206e+06	559649	1.05243e+07	1.02178e+07	9.2089e+06	6.49258e+06	4.82765e+06	1.04147e+07	1.61659e+06	7.60739e+06	2.82172e+06	2.17022e+06	1.0106e+07
	HOQUIZIL	C19 H26 N4 O5	390.189	389.181	2.654	1.11548e+06	1.05739e+06	1.13567e+06	495546	708996	926233	169333	525336	507694	211126	1.052e+07	663260	560230	190148	532414	772836	515702
		C21 H27 N2 O2 P	370.181	369.174	11.729	4.80984e+06	4.81093e+06	3.58639e+06	7.69213e+06	4.7815e+06	4.88779e+06	5.33009e+06	2.99336e+06	3.65239e+06	3.7524e+06	4.8497e+06	3.65744e+06	4.65864e+06	4.03552e+06	4.8503e+06	5.13e+06	3.04913e+06
		C19 H5 N8 O15 P3 S2	741.854	740.846	0.658	5.47496e+06	9.55815e+06	1.04859e+07	6.89244e+06	9.54566e+06	1.04165e+07	5.0771e+06	7.07375e+06	7.7913e+06	4.0201e+06	3.25296e+06	7.49461e+06	4.13473e+06	4.10505e+06	7.40093e+06	7.26964e+06	5.46443e+06
			411.748	410.741	0.763	1.04846e+07	5.13105e+06	1.48481e+06	2.15902e+06	5.03828e+06	5.12211e+06	7.46113e+06	2.8862e+06	2.91812e+06	8.78228e+06	6.98234e+06	6.11219e+06	3.99266e+06	8.42569e+06	4.63187e+06	3.27465e+06	8.5695e+06
	17-(1-Hydroxyethyl)-10-methyl-13-[(methylamino)methyl]-1,2,4,7,8,9,10,11,12,13,14,15,16,17-tetradecahydrospiro[cyclopenta[a]phenanthrene-3,2'-[1,3]dioxolan]-11-yl acetate	C26 H41 N O5	447.298	446.291	3.19	7.15461e+06	6.91409e+06	3.97516e+06	5.12344e+06	2.43598e+06	8.79559e+06	8.08543e+06	9.02726e+06	9.01704e+06	3.30008e+06	6.55071e+06	2.9045e+06	1.04656e+07	5.87626e+06	1.0469e+07	7.20829e+06	6.11024e+06
		C26 H55 N9 O3	541.442	540.435	10.921	8.21356e+06	9.71526e+06	6.30161e+06	8.70767e+06	7.51047e+06	7.80121e+06	8.12993e+06	3.82507e+06	7.37415e+06	8.14137e+06	7.93968e+06	1.04389e+07	6.54652e+06	7.49829e+06	4.14063e+06	8.26492e+06	7.30383e+06
		C16 H5 Cl N4 O15	527.943	526.936	1.279	1.0263e+07	8.66989e+06	6.24991e+06	7.57733e+06	9.10618e+06	3.98678e+06	9.12007e+06	7.05958e+06	5.36464e+06	9.39582e+06	9.23152e+06	1.01039e+07	5.45971e+06	1.03874e+07	4.64594e+06	5.40042e+06	8.78981e+06
			467.71	466.703	0.784	1.0367e+07	3.20115e+06	2.36467e+06	2.25788e+06	4.38003e+06	4.08565e+06	5.78665e+06	2.35621e+06	2.66089e+06	9.78046e+06	8.3699e+06	6.18699e+06	2.77639e+06	9.53259e+06	3.36279e+06	2.30705e+06	8.96716e+06
		C4 H7 Cl N O5 P S4	342.864	341.857	0.556	3.05605e+06	2.15228e+06	1.70354e+06	2.26707e+06	2.67097e+06	1.90287e+06	3.01073e+06	2.58962e+06	2.72164e+06	2.83303e+06	3.08727e+06	2.29575e+06	2.55253e+06	2.96363e+06	2.60076e+06	2.67034e+06	2.82733e+06
		C14 H7 Cl2 N2 O17 P3	637.835	636.827	0.678	4.99594e+06	3.94844e+06	1.68145e+06	3.09842e+06	4.88737e+06	3.09407e+06	3.79733e+06	3.15742e+06	3.2289e+06	7.35434e+06	1.03336e+07	4.16701e+06	2.9733e+06	5.52972e+06	3.54088e+06	4.11086e+06	4.73919e+06
		C H Cl3 N O2 P3	256.829	255.822	1.203	8.1257e+06	8.62537e+06	4.2996e+06	6.07505e+06	9.6069e+06	3.67844e+06	7.44989e+06	6.47605e+06	4.76057e+06	1.03064e+07	9.78043e+06	6.92864e+06	5.97076e+06	1.01524e+07	4.81022e+06	4.76262e+06	7.5521e+06
	NP-008095	C15 H24 O3	298.178	297.171	3.028	7.57639e+06	1.91168e+06	7.40916e+06	6.23197e+06	6.91675e+06	1.00123e+07	1.38491e+06	3.44234e+06	1.02959e+07	5.86676e+06	4.93743e+06	5.71427e+06	9.30975e+06	4.5295e+06	3.65393e+06	8.42339e+06	6.53739e+06
			310.864	309.857	2.439	5.11592e+06	5.51879e+06	4.97518e+06	5.51314e+06	5.70892e+06	4.12622e+06	5.75727e+06	5.65465e+06	4.91253e+06	5.53866e+06	5.63863e+06	5.38888e+06	5.1298e+06	5.50796e+06	4.91139e+06	5.03957e+06	5.18526e+06
		C47 H92 O11	832.665	831.658	11.828	5.15541e+06	5.04577e+06	4.3403e+06	4.02585e+06	3.53759e+06	3.02132e+06	2.73656e+06	2.58054e+06	278446	2.06317e+06	1.87747e+06	2.03174e+06	1.61421e+06	1.83227e+06	1.69589e+06	1.11946e+06	1.36318e+06
	MFCD03933179	C27 H24 N4 O5 S2	548.12	547.113	2.293	5.11899e+06	4.66569e+06	3.53391e+06	4.85171e+06	3.24357e+06	5.3439e+06	5.30393e+06	5.78358e+06	5.20477e+06	2.35063e+06	6.08687e+06	1.02324e+07	4.21294e+06	4.2412e+06	750398	4.74164e+06	6.46212e+06
		C15 H15 Cl3 N6 O3 P2 S	525.946	524.939	1.089	4.253e+06	4.51299e+06	3.75739e+06	6.80161e+06	6.01716e+06	1.53079e+06	1.02183e+07	5.38117e+06	3.41902e+06	2.81923e+06	3.42802e+06	2.90341e+06	3.60465e+06	4.06466e+06	3.39665e+06	3.60177e+06	4.73537e+06
		C19 H27 N O4 P2	395.14	394.133	1.439	3.64019e+06	1.37242e+06	738770	727351	559166	707409	381847	1.13416e+06	616769	280720	370885	384520	405640	330898	281513	217821	302532
		C46 H77 N10 P3	862.556	861.549	11.57	1.00667e+06	1.15292e+06	1.47403e+06	2.01823e+06	2.40016e+06	4.69735e+06	4.31412e+06	5.41764e+06	6.75119e+06	8.49217e+06	8.9404e+06	7.91755e+06	7.41455e+06	7.12365e+06	6.20181e+06	6.09319e+06	5.89882e+06
		C18 H32 O10	408.199	389.181	2.598	1.04556e+06	1.56165e+06	943719	640704	940757	789568	191690	525336	547744	179388	1.01522e+07	792456	560230	167536	563557	1.12864e+06	396401
	8-(4-Sulfophenyl) octanoic acid	C14 H20 O5 S	300.103	299.096	3.097	4.61595e+06	5.94875e+06	562931	642751	2.73687e+06	1.01328e+07	985655	810522	751825	449736	860489	6.39709e+06	2.0203e+06	875116	2.41227e+06	1.30083e+06	852051
		C35 H45 N O8 S	639.284	638.277	8.043	2.74452e+06	1.5756e+06	1.56811e+06	2.32856e+06	3.10802e+06	3.52122e+06	1.01107e+07	3.16292e+06	2.99825e+06	2.29555e+06	3.37554e+06	5.09013e+06	3.26113e+06	2.8612e+06	3.89638e+06	3.90173e+06	2.2085e+06
		C34 H76 N7 O3 P3	723.521	722.513	11.975	1.37858e+06	178165	152105	136591	145496	133456	140743	3.19062e+06	5.77367e+06	6.30492e+06	6.24454e+06	6.08073e+06	4.9928e+06	5.26409e+06	1.01068e+07	6.27727e+06	6.15815e+06
		C4 H10 Cl3 N4 O16 P S2	569.834	568.826	0.788	7.6292e+06	3.23752e+06	5.14561e+06	4.32132e+06	7.43841e+06	8.59909e+06	9.57201e+06	7.50024e+06	7.72789e+06	3.81619e+06	1.18215e+06	8.01497e+06	8.4933e+06	4.93619e+06	7.00937e+06	7.34275e+06	8.36343e+06
		C9 H4 Cl3 N2 O10 P3 S5	657.675	656.668	0.705	4.71463e+06	2.6081e+06	531840	823059	2.80906e+06	785810	2.48128e+06	1.26352e+06	1.08723e+06	6.30661e+06	1.0076e+07	2.91787e+06	1.31705e+06	6.5106e+06	1.62455e+06	1.17081e+06	2.22672e+06
			403.786	402.778	0.722	5.845e+06	3.44084e+06	774666	1.9404e+06	4.0288e+06	2.71563e+06	3.64741e+06	2.466e+06	2.44019e+06	7.83933e+06	1.00739e+07	4.04323e+06	2.81109e+06	7.62678e+06	3.0098e+06	2.66182e+06	5.15257e+06
		C H Cl2 N6 O15 P3 S5	659.673	658.665	0.707	4.51994e+06	2.05173e+06	550696	928648	2.88738e+06	840559	2.48128e+06	1.55462e+06	1.25657e+06	6.7246e+06	1.00685e+07	3.11615e+06	1.31705e+06	6.11404e+06	1.62455e+06	1.48854e+06	3.97754e+06
		C10 H6 Cl3 N8 O5 P3 S5	675.737	674.73	0.69	4.66347e+06	2.87213e+06	819961	2.17867e+06	3.23748e+06	1.91822e+06	3.18875e+06	2.3063e+06	2.01371e+06	7.70682e+06	1.00596e+07	3.51983e+06	2.3241e+06	6.33225e+06	2.63118e+06	2.03168e+06	4.33897e+06
	[Similar to: 2-(acetylamino)-3-(1H-indol-3-yl)propanoic acid; ΔMass: 67.9874 Da]	C10 H15 N6 O4 P	314.088	313.081	2.201	7.1166e+06	7.39641e+06	7.17241e+06	6.64673e+06	7.62155e+06	5.88695e+06	7.14969e+06	7.09076e+06	6.7313e+06	8.09188e+06	1.00577e+07	6.70681e+06	6.70251e+06	8.9407e+06	6.61699e+06	5.32898e+06	6.59235e+06
			136.902	135.895	1.261	9.3075e+06	9.27645e+06	9.67525e+06	8.8578e+06	9.36525e+06	8.18124e+06	8.55101e+06	8.40783e+06	7.08311e+06	7.48226e+06	5.11925e+06	8.84928e+06	7.6996e+06	8.4833e+06	8.15112e+06	8.84581e+06	8.25515e+06
		C11 H22 N3 O8 P S	387.086	386.079	1.283	6.73785e+06	6.18657e+06	8.51872e+06	9.14386e+06	5.88768e+06	9.2352e+06	8.98674e+06	9.24689e+06	1.00019e+07	4.64577e+06	3.62506e+06	8.63629e+06	7.77327e+06	6.13719e+06	9.84565e+06	9.49752e+06	8.00384e+06
		C7 H10 N8 O5 P2	348.025	347.017	2.296	6.54141e+06	9.42055e+06	8.07331e+06	9.20837e+06	7.90269e+06	9.01924e+06	6.14159e+06	5.66473e+06	6.99981e+06	8.14199e+06	8.8082e+06	9.98871e+06	7.38416e+06	4.63296e+06	8.15735e+06	8.18863e+06	4.35821e+06
	MFCD02671713	C22 H16 N4 O4	400.119	399.111	2.91	4.61628e+06	2.05471e+06	5.49656e+06	4.34407e+06	3.72182e+06	9.96644e+06	297273	2.42965e+06	5.37833e+06	4.51789e+06	2.5534e+06	2.52521e+06	3.74719e+06	2.83563e+06	3.19453e+06	3.87923e+06	3.8448e+06
		C3 H N2 O18 P S5	543.755	542.748	0.702	5.45137e+06	3.15288e+06	1.28396e+06	1.61592e+06	4.28941e+06	2.36943e+06	3.4069e+06	2.58099e+06	1.95256e+06	7.97893e+06	9.93295e+06	4.19252e+06	2.51101e+06	6.45687e+06	3.14085e+06	2.02119e+06	4.50462e+06
		C26 H50 N5 O4 P	527.359	526.352	8.247	3.27446e+06	1.07153e+06	3.19999e+06	3.1602e+06	2.47522e+06	1.56705e+06	9.92213e+06	3.01911e+06	4.10283e+06	3.61209e+06	3.1181e+06	4.5434e+06	2.15054e+06	2.64759e+06	3.86321e+06	3.33747e+06	1.78239e+06
			805.459	804.451	0.732	3.55083e+06	814134	1.10926e+06	1.05832e+06	947800	878924	984355	920701	988735	5.42179e+06	9.9192e+06	903485	1.04298e+06	5.20179e+06	970142	1.04914e+06	2.49341e+06
		C10 H19 N6 O3 P	302.127	301.119	1.052	7.36746e+06	5.37419e+06	4.93168e+06	9.53402e+06	4.66195e+06	5.4248e+06	9.88809e+06	9.89352e+06	7.7703e+06	4.39364e+06	3.90355e+06	7.06553e+06	6.47932e+06	5.44645e+06	9.17091e+06	8.07147e+06	7.27053e+06
		C29 H42 N4 O10	606.289	605.281	3.132	32250	30545.3	32310	28627.2	28492.6	35632.1	27778.5	29041	30064.9	30244.5	9.88955e+06	29768.8	28743.8	30518.9	28178.9	29274.6	31422.1
		C27 H41 N10 O15 P	776.248	775.241	2.256	8.22368e+06	9.15394e+06	9.8859e+06	8.56468e+06	4.6419e+06	4.85127e+06	8.33763e+06	7.86874e+06	7.27234e+06	9.21705e+06	9.2914e+06	3.46704e+06	8.52143e+06	7.64805e+06	8.06913e+06	6.68392e+06	9.80099e+06
			606.137	605.13	1.069	5.22054e+06	56865.5	90938.1	7.74804e+06	595314	58884.2	9.88205e+06	4.0611e+06	6.90496e+06	2.46013e+06	40915.1	74010.4	6.92992e+06	5.58041e+06	2.12821e+06	6.25049e+06	67395.7
	MFCD03092848	C19 H26 N4 O	326.209	325.202	3.274	4.08799e+06	545457	4.18641e+06	1.69031e+06	2.8051e+06	9.8666e+06	165323	850716	3.64654e+06	5.03199e+06	1.50464e+06	2.06653e+06	1.56036e+06	1.29466e+06	1.27202e+06	2.63943e+06	3.93952e+06
	Glycerophospho-N-palmitoyl ethanolamine	C21 H44 N O7 P	453.285	452.278	3.414	594907	51910.3	2.03664e+06	3.05304e+06	616543	1.06225e+06	1.21338e+06	398230	975600	9.86519e+06	299144	2.4695e+06	1.059e+06	3.26123e+06	1.07039e+06	582633	1.51002e+06
		C8 H3 Cl4 N2 O8 P3 S5	647.647	646.64	0.723	4.75563e+06	1.65951e+06	800679	669336	2.23668e+06	647375	1.46485e+06	1.34268e+06	1.05187e+06	5.85896e+06	9.85857e+06	1.80879e+06	799042	5.75688e+06	688180	808146	3.32623e+06
	MFCD28359685	C19 H17 F4 N O4	399.11	398.103	2.907	4.60002e+06	2.06347e+06	1.8809e+06	4.34315e+06	3.66966e+06	9.84662e+06	297273	2.40549e+06	5.26787e+06	4.48743e+06	2.53093e+06	2.49639e+06	3.69635e+06	2.80433e+06	3.14022e+06	3.84979e+06	3.8448e+06
			311.861	310.854	2.565	5.05491e+06	5.44837e+06	4.9354e+06	5.34147e+06	5.5604e+06	4.07166e+06	5.57522e+06	5.54869e+06	4.85516e+06	5.3744e+06	5.47529e+06	5.27978e+06	5.01024e+06	5.43932e+06	4.85061e+06	4.96636e+06	5.05777e+06
		C5 H7 Cl2 N10 O10 P S5	627.806	626.799	0.683	4.0216e+06	3.0468e+06	1.12641e+06	1.97609e+06	3.39115e+06	2.06342e+06	2.74733e+06	2.87847e+06	2.45691e+06	6.70785e+06	9.83474e+06	3.69168e+06	1.49544e+06	5.1591e+06	2.95961e+06	2.77428e+06	3.80945e+06
		C4 H N5 O4 S5	342.864	341.857	2.164	4.44529e+06	6.8764e+06	8.02282e+06	8.04791e+06	7.1288e+06	7.53793e+06	8.45084e+06	7.83306e+06	7.76441e+06	6.08892e+06	5.60445e+06	7.68338e+06	9.82398e+06	6.17932e+06	8.56033e+06	8.26e+06	7.85673e+06
			649.644	648.636	0.715	4.94878e+06	1.49242e+06	942725	788081	1.93473e+06	762225	1.69321e+06	1.34268e+06	1.05187e+06	6.23562e+06	9.80599e+06	2.47848e+06	799885	5.94326e+06	749818	887635	3.50135e+06
		C7 H6 O4 P2 S4	343.862	342.855	2.164	3.77115e+06	6.85602e+06	7.99904e+06	8.02406e+06	7.10766e+06	7.51559e+06	8.42579e+06	7.80984e+06	7.7414e+06	6.07087e+06	5.58783e+06	7.6606e+06	9.79486e+06	6.161e+06	8.53495e+06	8.23552e+06	7.83344e+06
		C5 H4 N2 O9 S5	395.853	394.846	0.909	4.68798e+06	5.58804e+06	8.31536e+06	8.85065e+06	6.10114e+06	5.00148e+06	8.9486e+06	6.73207e+06	7.7858e+06	2.34604e+06	851676	5.89113e+06	9.78773e+06	2.331e+06	8.60314e+06	8.82449e+06	5.56374e+06
		C38 H81 N8 O13 P	888.566	887.559	11.28	248034	240144	245256	245616	1.18006e+06	5.73737e+06	5.39102e+06	5.04563e+06	4.7436e+06	4.56984e+06	3.57771e+06	3.55221e+06	2.81079e+06	2.7955e+06	1.79211e+06	3.24079e+06	3.73457e+06
		C17 H35 Cl2 N6 O16 P3 S2	806.015	805.007	0.794	1.35326e+06	6.872e+06	6.88422e+06	7.80679e+06	5.03237e+06	1.86867e+06	4.29924e+06	9.76164e+06	1.80906e+06	572238	570038	5.25511e+06	5.96264e+06	539961	4.4221e+06	8.27222e+06	2.99096e+06
		C3 H7 N3 O13	292.999	291.992	1.708	7.48049e+06	3.24701e+06	5.31935e+06	7.24177e+06	3.19055e+06	9.75796e+06	5.14417e+06	5.94209e+06	7.16908e+06	2.89394e+06	4.66128e+06	3.75462e+06	5.99379e+06	4.04388e+06	5.63765e+06	9.63558e+06	3.60906e+06
	(+/-)17(18)-DiHETE	C20 H32 O4	336.23	335.223	4.448	9.67901e+06	212358	3.49388e+06	2.40508e+06	5.33095e+06	7.01556e+06	842652	2.85416e+06	894232	9.75742e+06	3.48201e+06	2.66291e+06	1.30688e+06	2.77455e+06	1.62326e+06	2.90818e+06	2.30364e+06
	NP-012534	C15 H24 O5	266.156	265.149	3.737	3.43864e+06	7.79781e+06	6.83815e+06	7.6356e+06	7.41562e+06	7.26671e+06	7.31162e+06	7.60872e+06	8.01109e+06	7.0973e+06	7.74443e+06	9.51394e+06	7.51099e+06	7.13211e+06	7.56246e+06	7.8375e+06	7.05423e+06
		C4 H5 Cl N P3 S	226.905	225.897	1.022	1.77733e+06	5.08947e+06	3.66139e+06	4.65023e+06	5.38591e+06	3.04562e+06	4.82251e+06	4.31461e+06	3.50491e+06	5.38193e+06	6.92902e+06	4.61116e+06	3.8579e+06	5.52955e+06	3.573e+06	3.66227e+06	4.50687e+06
			803.462	802.455	0.745	3.55083e+06	893047	1.0863e+06	1.16351e+06	984117	824759	999752	1.13584e+06	1.01169e+06	4.55474e+06	9.6776e+06	911158	1.00223e+06	4.97621e+06	930489	1.20838e+06	1.73699e+06
	MFCD04120930	C29 H21 Br N2 O6	572.056	571.049	0.783	1.90702e+06	6.65248e+06	9.67378e+06	8.83865e+06	5.81952e+06	5.47369e+06	5.81455e+06	7.75804e+06	7.81553e+06	944755	1.01543e+06	4.75466e+06	7.2435e+06	936238	4.66751e+06	7.18867e+06	2.81158e+06
		C6 H2 O9 P2 S2	343.862	342.855	0.573	2.29959e+06	1.46051e+06	1.15655e+06	1.50839e+06	1.97985e+06	1.37189e+06	2.07975e+06	1.8508e+06	1.8409e+06	2.01754e+06	1.99932e+06	1.61423e+06	1.71661e+06	2.03363e+06	1.71451e+06	1.84998e+06	1.82789e+06
		C8 H15 N9 O2 P2 S2	395.028	394.021	2.315	7.12924e+06	8.10057e+06	9.15431e+06	8.79776e+06	1.24515e+06	8.81382e+06	8.34917e+06	9.66203e+06	8.63758e+06	7.99355e+06	8.12574e+06	7.85182e+06	8.83993e+06	8.16452e+06	8.67004e+06	9.1581e+06	8.77037e+06
		C2 H4 Cl N8 O17 P3 S	571.831	570.823	0.793	6.97452e+06	3.90551e+06	4.26699e+06	6.40678e+06	7.10559e+06	7.34147e+06	9.65095e+06	6.91833e+06	6.88081e+06	3.78751e+06	683602	7.49374e+06	7.5425e+06	4.37023e+06	6.54552e+06	6.30574e+06	8.84675e+06
	MFCD01412578	C19 H16 N4 O6 S	428.078	427.07	0.801	605340	2.70356e+06	9.64461e+06	5.07574e+06	1.52459e+06	1.09655e+06	736703	3.64366e+06	3.77724e+06	573024	516585	795380	2.77066e+06	550230	2.77926e+06	5.631e+06	686477
		C12 H24 N3 O10 P S	433.092	432.084	0.727	4.27671e+06	4.8144e+06	6.5155e+06	7.96863e+06	5.27464e+06	6.68665e+06	6.25946e+06	7.86528e+06	7.88763e+06	3.34422e+06	2.281e+06	3.77563e+06	6.0124e+06	3.95851e+06	9.64147e+06	7.67154e+06	3.24058e+06
	NP-019483	C19 H32 O7	418.22	417.213	3.11	5.16122e+06	993042	3.07827e+06	2.38994e+06	1.44728e+06	9.63194e+06	919061	1.77357e+06	1.92734e+06	1.24365e+06	1.60099e+06	1.70427e+06	2.06338e+06	1.04769e+06	2.56601e+06	2.5269e+06	1.86709e+06
	MFCD09869657	C11 H18 O4	214.121	213.113	2.858	7.6357e+06	4.94869e+06	7.41162e+06	3.1388e+06	4.97681e+06	9.61303e+06	1.15658e+06	4.67727e+06	4.8815e+06	2.83488e+06	4.3092e+06	5.28308e+06	5.19239e+06	2.66766e+06	3.66035e+06	7.43447e+06	6.5038e+06
		C2 H Cl N10 O16 P2 S5	677.733	676.726	0.693	4.47849e+06	2.87213e+06	819961	2.17867e+06	3.45153e+06	1.91822e+06	2.52354e+06	2.22092e+06	1.83873e+06	7.7497e+06	9.61061e+06	3.18078e+06	1.31382e+06	4.53856e+06	1.52803e+06	2.03168e+06	4.11523e+06
		C21 H17 N7 S	399.126	398.119	1.042	3.5061e+06	3.06581e+06	3.62412e+06	7.7029e+06	3.50901e+06	5.44383e+06	9.56842e+06	8.05617e+06	6.95005e+06	3.58329e+06	2.66875e+06	5.46399e+06	5.6947e+06	5.00359e+06	7.78843e+06	7.25349e+06	7.20861e+06
		C21 H51 N6 O16 P3 S	768.231	767.223	1.054	1.56197e+06	1.57321e+06	9.56527e+06	2.16112e+06	4.04072e+06	247473	3.73844e+06	2.61067e+06	1.89455e+06	1.44752e+06	606798	221698	2.11802e+06	1.95e+06	971284	9.31078e+06	2.23797e+06
		C25 H50 N O9 P	539.322	538.315	5.514	3.35569e+06	1.63483e+06	1.72631e+06	609298	3.64245e+06	2.61211e+06	9.55109e+06	2.98522e+06	1.26278e+06	2.68502e+06	3.40913e+06	4.86117e+06	2.42048e+06	2.8338e+06	4.06764e+06	3.36847e+06	1.74817e+06
		C6 H O2 P S5	295.832	294.824	0.849	9.54651e+06	2.44829e+06	1.52915e+06	1.78159e+06	2.40508e+06	3.3394e+06	4.12511e+06	2.41128e+06	2.54315e+06	3.14763e+06	1.46818e+06	2.87283e+06	2.39222e+06	3.28274e+06	3.06794e+06	2.5578e+06	3.77683e+06
		C8 H16 Cl N4 O10 P	394.031	393.023	2.317	7.31167e+06	7.6377e+06	9.36744e+06	4.44614e+06	9.47463e+06	9.08686e+06	8.51979e+06	4.77973e+06	8.83407e+06	8.36974e+06	8.20127e+06	4.39042e+06	5.12627e+06	8.16069e+06	8.52098e+06	9.42896e+06	9.0016e+06
		C18 H43 N8 O18 P3	752.19	751.183	1.063	6.07445e+06	4.71148e+06	4.3713e+06	9.51976e+06	5.06767e+06	3.2392e+06	6.62592e+06	7.38618e+06	5.15667e+06	2.81828e+06	4.23886e+06	4.93339e+06	2.53494e+06	4.11125e+06	5.05483e+06	4.34379e+06	4.07357e+06
		C5 H2 Cl4 O7 S	345.827	344.82	0.709	5.82074e+06	687116	825959	3.1688e+06	763183	774980	702714	789466	2.15627e+06	685287	706574	697309	723315	9.51836e+06	715948	766897	701175
	Kynurenic acid	C10 H7 N O3	189.043	188.035	1.196	6.13492e+06	6.22457e+06	6.65848e+06	5.16201e+06	5.8188e+06	6.26561e+06	5.52191e+06	5.59665e+06	6.75289e+06	4.81797e+06	3.9341e+06	4.987e+06	5.29259e+06	4.94181e+06	9.51053e+06	5.75222e+06	5.2876e+06
		C46 H20 N3 O2 P	677.13	676.123	1.215	1.24747e+06	6.95139e+06	609726	1.23684e+06	372298	9.19689e+06	3.9314e+06	5.32566e+06	4.07326e+06	1.5506e+06	235917	780770	4.35578e+06	1.47234e+06	9.50892e+06	4.54574e+06	4.21805e+06
	Indole-3-pyruvic acid	C11 H9 N O3	203.058	202.051	3.118	7.3313e+06	4.31102e+06	3.98818e+06	4.48074e+06	3.57057e+06	2.818e+06	3.82949e+06	1.87324e+06	5.13119e+06	3.69222e+06	9.50399e+06	3.75199e+06	5.56893e+06	7.20933e+06	4.62659e+06	6.9915e+06	7.50369e+06
			341.867	340.859	0.559	2.64204e+06	1.74575e+06	1.31871e+06	1.86744e+06	2.25757e+06	1.46977e+06	2.57622e+06	2.16505e+06	2.25502e+06	2.41665e+06	2.64463e+06	1.82451e+06	2.09173e+06	2.48151e+06	2.16177e+06	2.20909e+06	2.36351e+06
	4-Fluoro-N-{[(1S,4S,6S)-6-isopropyl-3-methyl-4-(2-{[2-(4-morpholinyl)ethyl]amino}-2-oxoethyl)-2-cyclohexen-1-yl]methyl}benzamide	C26 H38 F N3 O3	495.265	494.258	3.588	5.20337e+06	1.92759e+06	1.88252e+06	5.4084e+06	2.68281e+06	2.4502e+06	9.47549e+06	9.30091e+06	4.06352e+06	2.4821e+06	6.20262e+06	2.08681e+06	6.197e+06	5.13833e+06	4.44168e+06	4.49444e+06	2.75662e+06
		C26 H37 N O4	427.272	426.265	4.472	9.4724e+06	3.89217e+06	6.54569e+06	7.3357e+06	5.21075e+06	6.38871e+06	6.02901e+06	5.66746e+06	6.05395e+06	7.13435e+06	8.16738e+06	4.13976e+06	5.94894e+06	5.72529e+06	6.61938e+06	7.46264e+06	5.57987e+06
			611.743	610.735	0.698	4.55013e+06	2.72635e+06	924272	1.66207e+06	3.82909e+06	1.51332e+06	3.21402e+06	2.23293e+06	2.00348e+06	6.76707e+06	9.44937e+06	3.42711e+06	2.31368e+06	6.44549e+06	2.69739e+06	1.90526e+06	3.88123e+06
		C4 H12 N O7 P3	278.983	277.976	1.469	7.30254e+06	5.01837e+06	8.23262e+06	5.72368e+06	5.10765e+06	8.47792e+06	4.94616e+06	7.07508e+06	9.43142e+06	1.34711e+06	1.60257e+06	4.92433e+06	5.39962e+06	1.21808e+06	8.37618e+06	6.82167e+06	4.45444e+06
	(+/-)5-iPF2α-VI	C20 H34 O5	336.23	335.223	6.689	6.95731e+06	492722	3.39345e+06	5.06547e+06	3.77593e+06	2.37934e+06	3.08799e+06	3.29866e+06	2.89529e+06	9.3861e+06	4.59741e+06	1.94372e+06	1.27943e+06	4.35081e+06	931411	1.84073e+06	2.46079e+06
		C18 H16 N10 O14 P2 S	690.005	688.998	0.635	4.05067e+06	4.70048e+06	3.66168e+06	5.82146e+06	6.11561e+06	3.69779e+06	9.3821e+06	5.50706e+06	6.2868e+06	6.27135e+06	5.07241e+06	5.5725e+06	6.75652e+06	8.80202e+06	4.49083e+06	4.39726e+06	5.66348e+06
	(−)-Diisopropyl D-tartrate	C10 H18 O6	234.11	233.103	1.194	482164	425526	857146	630793	809474	486743	267447	101999	304591	160990	9.38192e+06	541096	451216	303787	235518	170720	195316
	2-{2-[2-(Nonyloxy)ethoxy]ethoxy}ethyl acetate	C17 H34 O5	318.241	317.233	3.959	2.54711e+06	72567.1	2.40178e+06	1.15481e+06	1.02478e+06	1.99078e+06	597308	1.07771e+06	785814	9.37604e+06	676998	1.84149e+06	885851	4.20509e+06	711473	209176	2.05317e+06
	3,3-Bis(iodomethyl)oxetane	C5 H8 I2 O	337.866	336.859	0.561	8.17475e+06	6.36432e+06	5.11392e+06	5.11579e+06	6.70412e+06	6.29309e+06	9.32435e+06	6.45467e+06	7.07507e+06	7.63746e+06	9.36375e+06	7.08801e+06	6.09053e+06	8.46291e+06	6.66404e+06	5.92485e+06	6.66446e+06
			163.85	162.843	0.991	7.02855e+06	6.28518e+06	4.37137e+06	7.41193e+06	7.03052e+06	4.90862e+06	5.6748e+06	6.44216e+06	5.92335e+06	9.35342e+06	2.18169e+06	5.77084e+06	4.53697e+06	9.28345e+06	5.62719e+06	4.79605e+06	7.91399e+06
		C2 H4 Cl4 O4 P2	293.835	292.827	0.835	7.89556e+06	4.6121e+06	1.78326e+06	2.77171e+06	6.56053e+06	5.92068e+06	9.34736e+06	3.96473e+06	5.6029e+06	7.26454e+06	1.68658e+06	5.76808e+06	3.98223e+06	7.39901e+06	6.02627e+06	5.37278e+06	7.95191e+06
	MFCD03417614	C34 H26 Cl N3 O2 S2	607.115	606.108	1.094	2.11055e+06	6.85322e+06	9.34647e+06	80257.7	5.07738e+06	256770	162584	59064.3	2.04819e+06	2.08319e+06	35817.1	6.25934e+06	3.0225e+06	340664	3.05077e+06	3.15864e+06	4.326e+06
	(2E)-4-Hydroxy-4-{4-hydroxy-2-[(1E)-6-hydroxy-1-hepten-1-yl]cyclopentyl}-2-butenoic acid	C16 H26 O5	298.178	297.171	2.811	1.04897e+06	1.09146e+06	7.05938e+06	3.7079e+06	4.03605e+06	9.34293e+06	756965	2.72958e+06	7.4753e+06	4.78041e+06	2.85341e+06	3.43534e+06	4.38809e+06	3.47004e+06	2.27593e+06	6.73815e+06	4.78494e+06
		C26 H55 N9 O3	541.442	540.435	11.512	8.0214e+06	8.11316e+06	6.01407e+06	7.5438e+06	6.78247e+06	7.49273e+06	7.65996e+06	4.37302e+06	6.6336e+06	7.7147e+06	7.17301e+06	9.33773e+06	6.08252e+06	6.96595e+06	4.647e+06	7.84441e+06	6.93621e+06
		C29 H39 Cl N O6 P	563.218	544.201	3.372	7.1636e+06	4.44288e+06	2.87538e+06	5.61564e+06	2.44187e+06	6.13161e+06	6.46965e+06	4.88441e+06	9.3059e+06	3.20424e+06	7.96938e+06	3.56158e+06	5.78947e+06	3.92083e+06	7.45525e+06	7.66067e+06	4.39814e+06
		C32 H27 N5 O4	545.208	544.201	3.372	7.1636e+06	4.44288e+06	2.87538e+06	5.61564e+06	2.44187e+06	6.13161e+06	6.46965e+06	4.88441e+06	9.3059e+06	3.20424e+06	7.96938e+06	3.56158e+06	5.78947e+06	3.92083e+06	7.45525e+06	7.66067e+06	4.39814e+06
			707.887	706.879	0.767	5.20329e+06	8.42483e+06	5.20079e+06	7.16462e+06	7.67925e+06	4.46104e+06	8.68477e+06	8.13089e+06	8.03606e+06	1.87238e+06	1.46456e+06	8.33523e+06	5.73763e+06	3.94046e+06	5.19454e+06	8.3602e+06	7.74717e+06
			706.89	705.883	0.778	5.29155e+06	8.57426e+06	5.28627e+06	7.38355e+06	7.60557e+06	4.46104e+06	8.88416e+06	8.48857e+06	8.20126e+06	1.87238e+06	1.46456e+06	8.4527e+06	5.90975e+06	4.0111e+06	5.19454e+06	8.45048e+06	7.89309e+06
	(+/-)8(9)-DiHET	C20 H34 O4	338.246	337.238	8.212	9.28577e+06	1.224e+06	3.96451e+06	5.86382e+06	4.43529e+06	4.85996e+06	3.58713e+06	4.34069e+06	3.16351e+06	6.88905e+06	6.55637e+06	2.72292e+06	2.67455e+06	6.74881e+06	2.44333e+06	3.26113e+06	4.27613e+06
	Valganciclovir	C14 H22 N6 O5	354.168	353.16	1.766	3.13091e+06	392826	1.6413e+06	1.38245e+06	1.30498e+06	1.22079e+06	3.24579e+06	2.5002e+06	9.26444e+06	901762	1.73045e+06	2.39595e+06	3.62814e+06	1.20229e+06	4.17335e+06	6.36228e+06	2.25443e+06
		C5 H15 N8 O P S2	298.054	297.047	11.06	6.69372e+06	7.09602e+06	8.0762e+06	8.91588e+06	8.1975e+06	7.95093e+06	6.89982e+06	7.57816e+06	7.16556e+06	8.56901e+06	9.24797e+06	8.94606e+06	6.65655e+06	8.73117e+06	6.69976e+06	7.85103e+06	8.15463e+06
	10-Methoxy-1,5,9-trimethyl-11,14,15,16-tetraoxatetracyclo[10.3.1.0~4,13~.0~8,13~]hexadecane	C16 H26 O5	298.177	297.17	2.808	6.00124e+06	1.10815e+06	6.51278e+06	3.52342e+06	3.63748e+06	9.2421e+06	595990	2.50951e+06	6.38833e+06	4.42889e+06	2.75424e+06	3.32279e+06	3.53776e+06	3.24867e+06	2.20582e+06	6.01343e+06	4.45316e+06
			414.657	413.65	0.955	92172.2	105757	121483	133715	120654	110277	126620	119951	125958	83375.4	95375.5	106796	112911	97516.1	108704	146633	96095.2
	3-Hydroxy-3,5,5-trimethyl-4-(3-oxo-1-buten-1-ylidene)cyclohexyl β-D-glucopyranoside	C19 H30 O8	432.199	431.192	2.497	1.70811e+06	74687.5	1.80845e+06	412594	161145	9.2357e+06	143980	745240	869777	81159	32426	309980	743918	33805.9	878515	795745	374501
	DEEMM	C10 H16 O5	216.1	431.192	2.492	1.70811e+06	74687.5	1.80845e+06	389128	161145	9.2357e+06	128746	745240	869777	81159	27337.8	294220	651783	28501.1	878515	795745	325117
		C14 H24 N5 O12 P S	517.09	516.082	1.057	9.23347e+06	5.6545e+06	3.77967e+06	7.30344e+06	4.49481e+06	1.47294e+06	8.99332e+06	7.6695e+06	2.07069e+06	2.96372e+06	4.9918e+06	8.89029e+06	2.11796e+06	5.69974e+06	2.89646e+06	7.35053e+06	7.49377e+06
			199.816	198.808	0.903	7.05341e+06	6.26397e+06	3.85205e+06	4.48317e+06	6.19897e+06	4.46125e+06	4.40119e+06	4.97577e+06	4.62072e+06	4.06305e+06	9.22879e+06	5.90217e+06	4.70764e+06	7.85154e+06	4.83759e+06	4.29755e+06	6.221e+06
			2200.62	1099.3	0.648	8.08588e+06	4.90127e+06	2.22124e+06	2.43674e+06	7.36796e+06	4.63396e+06	4.49117e+06	3.34734e+06	4.11481e+06	9.20061e+06	8.87284e+06	6.49011e+06	4.72223e+06	8.84581e+06	4.43954e+06	4.12347e+06	7.74373e+06
			669.701	668.694	0.701	4.5493e+06	2.08814e+06	374300	912708	2.43063e+06	1.30213e+06	2.27166e+06	1.61649e+06	1.12688e+06	6.58356e+06	9.19266e+06	3.19785e+06	1.4712e+06	5.5973e+06	1.73535e+06	1.0524e+06	3.04001e+06
		C10 H9 N4 P	216.057	215.05	1.283	3.12447e+06	4.40522e+06	7.272e+06	7.8914e+06	4.14356e+06	6.68054e+06	6.3367e+06	6.28516e+06	5.84239e+06	362940	1.61093e+06	3.92306e+06	5.5391e+06	3.42736e+06	9.1721e+06	7.47033e+06	4.69893e+06
			2336.6	1167.29	0.654	8.44667e+06	4.05101e+06	2.1692e+06	3.155e+06	6.77274e+06	4.15763e+06	4.8111e+06	3.18784e+06	4.71664e+06	7.89137e+06	7.51525e+06	5.94304e+06	4.15276e+06	9.14655e+06	4.41276e+06	3.49594e+06	6.52561e+06
	3,8,9-trihydroxy-10-propyl-3,4,5,8,9,10-hexahydro-2H-oxecin-2-one	C12 H20 O5	244.131	243.124	2.497	3.3957e+06	1.48493e+06	3.80085e+06	2.68323e+06	1.74474e+06	9.14369e+06	1.03133e+06	2.64811e+06	3.4843e+06	2.52246e+06	2.16521e+06	6.07645e+06	3.31444e+06	2.65243e+06	5.65961e+06	3.7458e+06	4.11842e+06
		C5 H6 N6 O3	198.05	197.043	1.818	4.45383e+06	5.82468e+06	7.48515e+06	4.30142e+06	5.47278e+06	5.47489e+06	5.73926e+06	7.15903e+06	9.14105e+06	6.66315e+06	5.17859e+06	5.2057e+06	5.80799e+06	7.59502e+06	3.57303e+06	2.56327e+06	4.87849e+06
			2064.65	1031.32	0.654	8.97633e+06	4.79011e+06	2.56823e+06	3.57847e+06	7.34046e+06	4.71068e+06	5.55543e+06	3.66912e+06	4.79967e+06	8.96356e+06	8.64632e+06	6.86379e+06	4.84299e+06	8.83592e+06	5.29381e+06	4.27645e+06	9.09425e+06
	MFCD03933179	C27 H24 N4 O5 S2	548.12	547.113	2.208	4.9392e+06	3.25277e+06	2.38739e+06	9.07487e+06	5.22893e+06	4.50884e+06	2.72305e+06	8.54406e+06	4.64915e+06	5.80896e+06	3.83809e+06	4.06998e+06	2.2008e+06	8.16665e+06	2.38648e+06	2.69519e+06	5.3959e+06
	(+/-)5-iPF2α-VI	C20 H34 O5	336.23	335.223	6.838	9.04481e+06	441662	2.97151e+06	4.14243e+06	4.10708e+06	3.32113e+06	1.16721e+06	2.68149e+06	1.33041e+06	4.66389e+06	6.57943e+06	2.85951e+06	2.08062e+06	3.3833e+06	1.47791e+06	1.60252e+06	2.14255e+06
			677.516	676.509	0.764	2.10911e+06	381867	464504	497518	420809	352668	427494	485685	432601	5.30238e+06	9.04169e+06	389612	428555	4.0603e+06	397877	516703	993935
		C21 H35 N O7 S	445.213	444.206	2.486	4.43088e+06	2.13839e+06	5.38061e+06	4.25979e+06	5.25349e+06	6.23789e+06	691685	3.80515e+06	5.5636e+06	2.84637e+06	5.61144e+06	4.94506e+06	9.02884e+06	3.07237e+06	3.75218e+06	701731	2.73545e+06
		C8 H5 Cl3 N2 O18 S3	617.777	616.77	0.691	6.31646e+06	3.886e+06	1.673e+06	2.68358e+06	4.59234e+06	2.66983e+06	4.34151e+06	3.68962e+06	2.86986e+06	9.02686e+06	8.83843e+06	4.58557e+06	3.63639e+06	8.10136e+06	2.84942e+06	3.52878e+06	5.75637e+06
	Trivalerin	C18 H32 O6	344.22	343.212	3.23	4.53664e+06	1.38425e+06	8.80437e+06	6.97261e+06	5.71769e+06	6.20746e+06	691612	5.02038e+06	6.42405e+06	3.73755e+06	3.59849e+06	3.64922e+06	9.02329e+06	3.38375e+06	2.76408e+06	4.55548e+06	3.77061e+06
			859.685	858.678	9.203	6.12805e+06	5.85766e+06	5.3484e+06	5.33174e+06	5.09748e+06	4.24807e+06	4.00608e+06	3.83805e+06	3.61517e+06	3.33541e+06	3.24899e+06	3.15137e+06	3.50623e+06	3.25737e+06	3.38502e+06	3.07713e+06	2.5169e+06
			872.056	871.048	0.794	347575	1.18599e+06	9.01369e+06	7.83184e+06	433127	3.01658e+06	2.47896e+06	4.8118e+06	4.56394e+06	329020	296613	764062	6.33579e+06	315932	2.55424e+06	5.65743e+06	394162
	Aderbasib	C21 H28 N4 O5	416.204	415.197	2.898	6.80786e+06	1.99732e+06	5.44492e+06	2.50136e+06	2.99095e+06	8.97131e+06	1.32063e+06	3.94549e+06	3.04858e+06	2.87653e+06	2.32516e+06	3.60117e+06	4.41619e+06	2.19979e+06	2.82695e+06	4.82139e+06	2.63737e+06
			646.097	645.09	2.236	6.77234e+06	6.33311e+06	8.24874e+06	1.12375e+06	8.97053e+06	3.30654e+06	2.82426e+06	7.93866e+06	1.66898e+06	1.10949e+06	6.26613e+06	8.65224e+06	7.95283e+06	6.0763e+06	5.6056e+06	7.88567e+06	6.45751e+06
	Diisobutyl azelate	C17 H32 O4	300.23	299.223	7.029	8.96301e+06	1.41816e+06	5.26487e+06	4.3076e+06	4.69663e+06	8.36982e+06	2.41642e+06	4.48368e+06	2.97945e+06	5.79627e+06	4.66308e+06	4.05756e+06	2.87768e+06	7.73585e+06	2.76609e+06	2.69461e+06	5.86258e+06
	limonoic acid	C26 H34 O10	506.215	505.208	3.533	4.05158e+06	2.72525e+06	3.68894e+06	3.52365e+06	3.20551e+06	3.35716e+06	8.15742e+06	3.2899e+06	3.71976e+06	8.15752e+06	4.68328e+06	3.03663e+06	3.5313e+06	8.9412e+06	6.51655e+06	3.65662e+06	3.88123e+06
	deoxyxylulose monophosphate	C5 H11 O7 P	214.024	213.017	0.84	1.81981e+06	7.32987e+06	8.91655e+06	8.77442e+06	7.15195e+06	5.92631e+06	7.23388e+06	8.56638e+06	7.4925e+06	3.4275e+06	3.3246e+06	6.66885e+06	7.14435e+06	4.5305e+06	5.94026e+06	7.8312e+06	5.6768e+06
		C26 H39 N O5	445.283	444.275	3.187	7.18269e+06	1.02439e+06	3.88565e+06	5.06113e+06	2.46673e+06	8.70744e+06	7.92425e+06	8.91648e+06	560692	3.26396e+06	6.29557e+06	2.8762e+06	1.35524e+06	5.90593e+06	1.55855e+06	6.95567e+06	743286
		C2 H5 N6 O18 P3	493.887	492.88	0.758	7.91247e+06	7.59412e+06	6.44337e+06	6.09026e+06	8.82486e+06	5.95158e+06	8.89519e+06	7.78321e+06	7.62946e+06	5.2072e+06	3.88932e+06	8.03421e+06	7.07023e+06	6.7586e+06	6.67658e+06	7.72688e+06	8.57266e+06
	4-Hydroxybenzaldehyde	C7 H6 O2	122.037	121.029	1.982	2.55566e+06	4.81212e+06	3.4411e+06	2.51636e+06	2.4658e+06	5.11166e+06	2.12548e+06	5.15573e+06	8.88948e+06	1.96343e+06	2.98385e+06	2.18287e+06	3.1004e+06	3.65757e+06	3.85364e+06	4.56447e+06	2.58699e+06
		C36 H48 O7 P2 S	686.26	685.253	7.212	1.79339e+06	1.00828e+06	1.27283e+06	1.53924e+06	2.11838e+06	2.00945e+06	8.87523e+06	2.05852e+06	2.04165e+06	417647	2.37069e+06	3.2565e+06	2.12069e+06	2.04454e+06	3.58288e+06	2.84698e+06	697076
	O-[{(2R)-2-[(4Z,7Z,10Z,13Z,16Z)-4,7,10,13,16-Docosapentaenoyloxy]-3-[(7Z,10Z,13Z,16Z)-7,10,13,16-docosatetraenoyloxy]propoxy}(hydroxy)phosphoryl]-L-serine	C50 H80 N O10 P	885.55	884.543	11.536	112622	110446	205815	953790	2.40488e+06	8.87311e+06	8.61228e+06	7.4073e+06	6.15656e+06	5.32084e+06	2.34887e+06	4.63445e+06	4.91928e+06	4.70937e+06	4.37091e+06	4.33986e+06	171274
		C37 H26 N5 O7 P	683.157	682.149	3.735	3.9813e+06	4.77088e+06	3.52442e+06	776998	2.63558e+06	6.25244e+06	2.11706e+06	7.19732e+06	8.86184e+06	2.9878e+06	4.57804e+06	3.91445e+06	3.74702e+06	4.20227e+06	5.08335e+06	5.10565e+06	3.66621e+06
		C26 H5 N8 O12 P3 S3	809.841	808.834	0.658	4.56551e+06	7.33853e+06	7.91952e+06	6.35628e+06	8.18498e+06	8.8523e+06	4.24465e+06	4.4488e+06	6.08963e+06	2.92953e+06	2.72093e+06	6.24899e+06	5.02817e+06	3.03614e+06	6.62536e+06	5.89561e+06	4.79574e+06
			808.829	807.822	0.631	4.56594e+06	7.33853e+06	7.97303e+06	6.35713e+06	8.18593e+06	8.8523e+06	4.16279e+06	5.27307e+06	5.94718e+06	2.98122e+06	2.72093e+06	6.25123e+06	5.6676e+06	3.22285e+06	6.62647e+06	5.80109e+06	4.79605e+06
			807.825	806.817	0.631	3.4369e+06	5.87038e+06	6.53968e+06	5.15414e+06	8.18593e+06	8.8523e+06	2.87794e+06	5.27307e+06	5.40572e+06	2.64953e+06	2.85751e+06	4.62045e+06	5.00594e+06	3.10972e+06	6.62647e+06	5.80109e+06	3.46502e+06
		C21 H48 Cl N9 O2 P2	555.309	554.302	6.182	2.37657e+06	1.48158e+06	1.27107e+06	1.37423e+06	3.02754e+06	3.5874e+06	8.84725e+06	2.61707e+06	2.49489e+06	1.79468e+06	3.02592e+06	5.95466e+06	3.12676e+06	2.26757e+06	5.3812e+06	4.73603e+06	1.81332e+06
		C18 H11 N7 O2 S2	421.04	402.022	1.064	5.47208e+06	5.02421e+06	7.38524e+06	8.84521e+06	7.45258e+06	3.33736e+06	7.88493e+06	7.79582e+06	5.37286e+06	4.2475e+06	3.73035e+06	4.56913e+06	5.82381e+06	4.74881e+06	4.84079e+06	6.25363e+06	5.38917e+06
		C27 H6 N3 P	403.029	402.022	1.066	5.47208e+06	5.02421e+06	7.38524e+06	8.84521e+06	7.45258e+06	3.33736e+06	7.88493e+06	7.79582e+06	5.37286e+06	4.2475e+06	3.73035e+06	4.57427e+06	5.82381e+06	4.74881e+06	4.84459e+06	6.25363e+06	5.38917e+06
		C8 H4 N3 P	173.015	172.007	0.781	2.44306e+06	4.90639e+06	7.69678e+06	5.34572e+06	4.78896e+06	8.83973e+06	5.50275e+06	4.79866e+06	3.45807e+06	1.87406e+06	384115	5.37586e+06	5.07322e+06	2.11702e+06	8.00827e+06	5.50283e+06	4.83871e+06
	MFCD12546077	C36 [13]C3 H72 O5	623.55	622.543	0.762	1.67557e+06	698374	821185	886314	770348	633256	800583	822675	741291	4.28099e+06	8.83879e+06	668096	741325	4.11667e+06	709855	875214	684596
	Pyrophosphoric Acid	H4 O7 P2	177.943	176.936	1.018	6.13568e+06	6.67642e+06	8.31584e+06	7.43047e+06	6.42238e+06	7.35603e+06	7.61644e+06	6.74479e+06	6.59847e+06	4.09579e+06	3.06422e+06	6.28703e+06	8.83723e+06	4.54494e+06	5.6859e+06	7.62515e+06	6.01642e+06
			457.707	456.7	0.752	2.83828e+06	588961	716413	767331	1.56386e+06	543926	1.09446e+06	749081	667209	4.39342e+06	8.83178e+06	1.16359e+06	660968	4.0028e+06	613654	796920	1.93144e+06
		C17 H12 Cl O11 P	457.979	456.972	0.69	2.91111e+06	5.9525e+06	2.09551e+06	7.60866e+06	6.44048e+06	5.14447e+06	4.47253e+06	8.35453e+06	8.60546e+06	1.86666e+06	668076	5.55921e+06	6.95354e+06	2.17675e+06	6.9669e+06	8.80239e+06	4.33219e+06
	Fusicoccin H	C26 H42 O8	482.288	481.281	4.062	7.46356e+06	4.97577e+06	7.04027e+06	7.08346e+06	5.98052e+06	7.02716e+06	4.23337e+06	6.18452e+06	7.07212e+06	3.96871e+06	8.79153e+06	6.18432e+06	6.79585e+06	4.46256e+06	3.36757e+06	6.53056e+06	6.8954e+06
	WG2920000	C18 H34 O6	346.235	327.218	3.046	4.15262e+06	401038	3.92839e+06	1.67849e+06	2.04648e+06	8.78224e+06	167835	1.25701e+06	2.54286e+06	1.74816e+06	1.37547e+06	1.77643e+06	1.81252e+06	1.22361e+06	1.28415e+06	3.39043e+06	5.00651e+06
	MFCD00228596	C19 H28 N4 O	328.225	327.218	3.05	4.15262e+06	401038	3.92839e+06	1.67849e+06	2.04648e+06	8.78224e+06	167835	1.25701e+06	2.54286e+06	1.74816e+06	1.37547e+06	1.77643e+06	1.81252e+06	1.22361e+06	1.28415e+06	3.39043e+06	5.00651e+06
	β-Muricholic acid	C24 H40 O5	426.298	407.28	3.565	627483	8.76709e+06	574056	2.41376e+06	244987	5.86099e+06	8.17032e+06	2.16755e+06	2.65793e+06	1.67389e+06	2.51968e+06	1.86423e+06	799464	826623	1.97012e+06	1.0189e+06	1.62873e+06
	4-{[5-(6-Hydroxy-5,5,8a-trimethyl-2-methylenedecahydro-1-naphthalenyl)-3-methylpentyl]oxy}-4-oxobutanoic acid	C24 H40 O5	408.287	407.28	3.565	627483	8.76709e+06	574056	2.41376e+06	244987	5.86099e+06	8.17032e+06	2.16755e+06	2.65793e+06	1.67389e+06	2.51968e+06	1.86423e+06	799464	826623	1.97012e+06	1.0189e+06	1.62873e+06
		C14 H31 Cl2 N3 O3 S3	455.089	454.082	1.079	6.64424e+06	4.58323e+06	3.88972e+06	5.21611e+06	3.7273e+06	4.23401e+06	8.76494e+06	6.49377e+06	615383	4.49864e+06	6.04882e+06	6.51112e+06	4.11648e+06	6.02492e+06	5.54441e+06	5.8912e+06	6.59671e+06
		C31 H49 N3 O8	591.354	590.346	7.401	3.33808e+06	1.55923e+06	1.72387e+06	2.43362e+06	3.19561e+06	2.77296e+06	8.75627e+06	4.10351e+06	2.20036e+06	2.50744e+06	5.49956e+06	4.37006e+06	2.7401e+06	3.27837e+06	5.32256e+06	3.23238e+06	1.82622e+06
			681.51	680.502	0.773	1.45811e+06	559232	661682	722452	616866	522922	641077	658767	635658	3.42902e+06	8.75189e+06	585119	621216	2.93836e+06	568426	700839	545009
	4-Bromo-N-{(1E)-3-[(4-methoxyphenyl)amino]-3-oxo-1-phenyl-1-propen-2-yl}benzamide	C23 H19 Br N2 O3	450.06	431.042	0.792	2.01445e+06	2.30386e+06	2.08799e+06	1.40275e+06	1.18094e+06	8.74309e+06	713503	1.04776e+06	4.84036e+06	671216	545457	3.8369e+06	3.90954e+06	1.09619e+06	6.62024e+06	4.0484e+06	2.18116e+06
		C8 H26 N9 O3 P3	389.137	388.13	5.773	8.73814e+06	348221	3.56769e+06	2.7679e+06	2.35823e+06	3.51806e+06	2.66424e+06	2.33218e+06	3.18418e+06	2.15519e+06	3.07962e+06	2.85599e+06	574176	3.57624e+06	3.55828e+06	2.19877e+06	5.991e+06
	MFCD00010758	C32 H44 N2 O10	616.3	615.292	2.503	3.26157e+06	3.58365e+06	3.88696e+06	7.00994e+06	4.48292e+06	5.24662e+06	6.1697e+06	8.27534e+06	6.62276e+06	3.05027e+06	1.64386e+06	3.75963e+06	8.72932e+06	3.9756e+06	4.97275e+06	7.2616e+06	4.18015e+06
	1,2-Dibromo-1-chloro-1,2,2-trifluoroethane	C2 Br2 Cl F3	273.802	272.795	0.729	4.68396e+06	2.72022e+06	606393	1.08018e+06	3.07931e+06	1.97771e+06	2.54551e+06	1.94536e+06	1.9241e+06	6.10237e+06	8.72628e+06	3.14558e+06	2.24858e+06	6.15456e+06	1.94039e+06	1.80183e+06	3.40226e+06
	MFCD00041919	C19 H32 O3 S	340.207	339.2	0.778	1.04258e+06	1.19386e+06	1.61526e+06	1.54231e+06	1.3169e+06	1.17161e+06	1.36859e+06	1.40635e+06	1.35702e+06	1.05029e+06	1.12886e+06	1.24913e+06	1.32619e+06	1.04082e+06	1.21349e+06	1.52314e+06	1.1635e+06
			206.847	205.84	1.359	2.16805e+06	1.64618e+06	196370	1.0139e+06	1.94668e+06	226130	1.62029e+06	1.00346e+06	393342	3.37616e+06	8.70551e+06	1.4536e+06	809666	3.26491e+06	326560	467358	1.59572e+06
	Dodecyl sulfate	C12 H26 O4 S	266.155	265.148	0.779	1.11751e+06	1.27967e+06	1.73135e+06	1.65316e+06	1.41155e+06	1.25582e+06	1.46695e+06	1.50743e+06	1.45455e+06	1.12578e+06	1.20999e+06	1.3389e+06	1.4215e+06	1.11563e+06	1.3007e+06	1.63261e+06	1.24712e+06
	20-hydroxy Prostaglandin F2?	C20 H34 O6	370.235	369.228	3.314	1.65413e+06	176287	3.81918e+06	2.34963e+06	1.86374e+06	8.6946e+06	60520.6	536787	865912	4.8041e+06	1.48676e+06	953500	476635	1.30811e+06	428800	1.05184e+06	2.40225e+06
			750.579	749.572	10.896	380827	402157	390571	4.15585e+06	5.50454e+06	6.26613e+06	6.64703e+06	6.50806e+06	5.18129e+06	2.97235e+06	5.27243e+06	5.56437e+06	6.02666e+06	4.18363e+06	4.50833e+06	6.43302e+06	6.4003e+06
		C19 H39 N4 O5 P	434.267	433.259	4.295	1.91846e+06	2.19319e+06	1.22293e+06	1.61189e+06	399893	8.64674e+06	2.05216e+06	1.54853e+06	6.78523e+06	2.21446e+06	3.37558e+06	1.77381e+06	2.68626e+06	1.38113e+06	1.25642e+06	902748	2.37037e+06
	MFCD00068722	C15 H17 N3 O3	287.127	286.12	1.052	5.90259e+06	4.53232e+06	5.6864e+06	8.16538e+06	4.50755e+06	5.2582e+06	7.86044e+06	8.63725e+06	6.87473e+06	3.79209e+06	3.3703e+06	6.37632e+06	6.58081e+06	4.63236e+06	7.95264e+06	7.74534e+06	6.22814e+06
		C9 H20 N7 O3 P	305.138	286.12	1.055	5.90853e+06	4.53796e+06	5.6864e+06	8.1739e+06	4.50755e+06	5.2647e+06	7.86044e+06	8.63725e+06	6.87473e+06	3.79209e+06	3.37426e+06	6.38425e+06	6.58081e+06	4.63633e+06	7.95264e+06	7.74534e+06	6.22814e+06
		C H2 Cl2 N2 O5 S5	351.793	350.786	0.774	8.32109e+06	4.95773e+06	1.89289e+06	2.53919e+06	5.5227e+06	6.05939e+06	8.12438e+06	2.98526e+06	4.18159e+06	8.63042e+06	4.96274e+06	6.73989e+06	4.85372e+06	6.78225e+06	5.0926e+06	4.92622e+06	8.31255e+06
			665.719	664.711	0.771	7.36704e+06	4.44873e+06	1.44856e+06	2.27204e+06	5.16284e+06	1.93506e+06	5.80483e+06	2.51853e+06	3.48862e+06	7.21485e+06	6.99573e+06	5.7147e+06	1.45964e+06	8.62943e+06	1.77669e+06	2.67662e+06	7.54341e+06
			784.206	783.199	2.33	6.358e+06	6.76025e+06	6.9117e+06	7.68125e+06	6.48403e+06	7.72844e+06	5.46911e+06	6.93628e+06	6.48545e+06	3.68061e+06	2.39601e+06	5.79656e+06	4.98347e+06	62332.9	8.62912e+06	4.46762e+06	4.76218e+06
		C19 H32 O3 P2	370.182	369.174	4.492	4.73972e+06	3.53804e+06	1.41292e+06	4.79967e+06	3.34767e+06	6.55485e+06	3.64181e+06	3.35125e+06	1.48831e+06	3.3451e+06	3.92024e+06	4.00556e+06	3.93529e+06	3.19746e+06	6.22031e+06	5.69582e+06	4.94073e+06
			598.003	596.996	0.764	1.58518e+06	5.23677e+06	8.61496e+06	6.68482e+06	4.05032e+06	3.82649e+06	3.42614e+06	6.46923e+06	4.55077e+06	1.01038e+06	1.08596e+06	3.21065e+06	5.17911e+06	1.00127e+06	2.82899e+06	7.16133e+06	3.41062e+06
		C25 H42 O7	454.293	453.286	3.565	567333	8.60057e+06	593180	2.23174e+06	261687	5.34776e+06	8.49273e+06	2.07605e+06	2.5962e+06	1.59759e+06	2.19283e+06	1.88978e+06	692562	781768	1.9338e+06	868700	1.64263e+06
		C6 H5 Cl N4 O18 P2 S	549.848	548.841	0.826	5.06207e+06	5.97251e+06	4.28615e+06	5.16947e+06	6.00962e+06	5.56105e+06	8.59655e+06	6.73591e+06	6.33745e+06	1.92134e+06	577755	6.86409e+06	5.59579e+06	2.37156e+06	5.63437e+06	795233	6.19557e+06
		C7 H14 Cl3 N2 O15 P3	563.868	562.86	0.731	4.18228e+06	5.14497e+06	5.28063e+06	5.65847e+06	5.408e+06	4.85737e+06	5.90634e+06	5.73669e+06	6.35752e+06	1.3652e+06	1.7757e+06	5.08538e+06	5.07593e+06	3.05197e+06	4.44669e+06	4.64176e+06	5.45116e+06
	MFCD02328881	C31 H23 N3 O3 S2	549.118	548.111	2.295	3.50658e+06	4.38743e+06	2.63386e+06	4.48371e+06	4.07207e+06	3.24266e+06	5.02953e+06	8.5523e+06	4.1568e+06	4.3687e+06	4.63719e+06	4.66653e+06	993203	3.88254e+06	4.55066e+06	1.86882e+06	2.28528e+06
		C7 H13 N2 O16 P3 S2	537.891	536.884	0.658	4.76538e+06	7.2329e+06	8.54684e+06	5.4127e+06	7.12924e+06	8.19848e+06	4.34297e+06	5.63843e+06	5.67129e+06	3.1323e+06	2.38659e+06	5.78564e+06	5.6635e+06	3.09944e+06	6.38218e+06	5.85018e+06	4.10335e+06
			412.66	411.653	0.96	80851.7	92768.3	106563	98834.4	95069.8	96732.8	111069	105219	105551	73135.3	76187.7	92516.1	99042.9	85539.2	89853.8	128624	84292.8
	Indoxyl sulfate	C8 H7 N O4 S	213.01	212.002	2.267	5.1461e+06	2.98463e+06	947684	1.35363e+06	1.15859e+06	4.17868e+06	2.4746e+06	2.17013e+06	2.4177e+06	2.06357e+06	3.18246e+06	2.12475e+06	4.27634e+06	1.78336e+06	1.01118e+06	3.71527e+06	2.76962e+06
		C3 H4 Cl4 O5 S4	387.77	386.762	0.851	8.50079e+06	4.15821e+06	1.37118e+06	1.38387e+06	4.70471e+06	4.69627e+06	5.62508e+06	3.32671e+06	3.47482e+06	6.95888e+06	5.36294e+06	6.38581e+06	2.64293e+06	6.82669e+06	1.95548e+06	3.60086e+06	6.17822e+06
			165.844	164.836	1.034	4.27104e+06	4.74036e+06	8.49655e+06	4.30524e+06	4.34784e+06	3.2665e+06	3.63773e+06	4.11902e+06	2.97652e+06	4.64683e+06	5.13721e+06	3.83648e+06	3.29659e+06	4.43788e+06	3.46415e+06	3.07431e+06	3.71116e+06
		C12 H4 Cl N10 O14 P S4	705.822	704.815	0.674	3.4901e+06	3.11001e+06	1.48344e+06	1.84741e+06	3.90331e+06	2.11388e+06	2.81834e+06	2.54868e+06	2.21172e+06	5.97594e+06	8.48488e+06	3.47362e+06	2.21981e+06	4.55616e+06	2.69914e+06	2.62547e+06	3.16833e+06
		C25 H28 N O12 P	565.133	564.126	1.061	8.43591e+06	2.48296e+06	1.2473e+06	1.62315e+06	2.09831e+06	5.64936e+06	2.16523e+06	2.02824e+06	3.69186e+06	5.16575e+06	5.85382e+06	6.78361e+06	2.808e+06	5.3582e+06	8.45704e+06	4.09169e+06	5.88575e+06
		C25 H30 N O13 P	583.144	564.126	1.065	8.43591e+06	2.48296e+06	1.2473e+06	1.62856e+06	1.90898e+06	5.70811e+06	2.16523e+06	2.02824e+06	3.69186e+06	5.16575e+06	5.85382e+06	6.78361e+06	2.808e+06	5.3582e+06	8.45704e+06	4.09169e+06	5.88575e+06
		C12 H29 N4 O4 P	324.194	323.186	3.289	3.93783e+06	396685	3.7775e+06	1.40654e+06	2.43335e+06	8.44277e+06	116217	733367	3.17459e+06	4.39102e+06	1.23706e+06	777492	1.03732e+06	1.08402e+06	1.01942e+06	2.56789e+06	3.20484e+06
			475.767	474.76	0.708	5.14322e+06	3.03059e+06	689690	1.04906e+06	3.48035e+06	2.29052e+06	3.02478e+06	2.36728e+06	1.96342e+06	6.59167e+06	8.43553e+06	3.54116e+06	2.10851e+06	6.20532e+06	2.7639e+06	1.95389e+06	4.44831e+06
		C6 H12 Cl N6 O9 P3 S	471.93	470.923	0.744	6.68592e+06	7.4283e+06	5.77118e+06	5.73554e+06	7.46375e+06	7.64598e+06	7.85532e+06	7.02662e+06	7.2529e+06	5.31803e+06	2.82138e+06	7.64528e+06	5.86381e+06	5.37696e+06	6.72662e+06	6.46948e+06	6.90801e+06
	1,2,4,5,5,6,7,9,10,10-Decachloropentacyclo[5.3.0.0~2,6~.0~3,9~.0~4,8~]decane	C10 H2 Cl10	471.705	470.698	0.759	8.42825e+06	2.68934e+06	2.28161e+06	2.17857e+06	2.89841e+06	2.70553e+06	5.19911e+06	1.98653e+06	1.91684e+06	7.70284e+06	6.24747e+06	4.66662e+06	2.37708e+06	7.71521e+06	2.4858e+06	2.15149e+06	7.00248e+06
	NP-007966	C14 H22 O4	254.152	253.145	3.41	6.54585e+06	964097	3.48057e+06	2.44282e+06	1.68468e+06	8.42745e+06	710656	2.02006e+06	2.2208e+06	2.55552e+06	2.17413e+06	5.29622e+06	2.85516e+06	3.61303e+06	3.95071e+06	3.05085e+06	4.49159e+06
	15-keto Prostaglandin E1	C20 H32 O5	334.214	333.207	3.641	3.70397e+06	473478	3.23782e+06	1.01514e+06	1.89884e+06	8.4273e+06	171400	898476	1.97187e+06	4.06954e+06	1.17287e+06	1.68126e+06	887076	1.17604e+06	771219	1.7625e+06	3.18043e+06
			551.893	550.886	0.852	2.60951e+06	4.56825e+06	8.41162e+06	2.29266e+06	2.35518e+06	7.78803e+06	7.61721e+06	6.66865e+06	6.52464e+06	822960	750656	5.18478e+06	7.62358e+06	968828	6.55648e+06	6.88883e+06	3.48625e+06
		C34 H62 Cl N6 O4 P	684.429	683.421	11.962	7.25315e+06	6.23272e+06	7.48896e+06	6.33113e+06	5.8489e+06	4.74925e+06	4.92005e+06	4.70807e+06	4.40929e+06	4.36561e+06	2.62373e+06	3.85139e+06	2.71293e+06	3.03476e+06	1.90017e+06	214112	221291
		C10 H2 Cl3 N10 O10 P S4	685.765	684.758	0.686	3.28889e+06	2.31394e+06	1.00404e+06	1.29428e+06	2.74201e+06	1.48512e+06	2.3647e+06	2.21396e+06	1.87811e+06	6.1602e+06	8.39543e+06	2.65717e+06	1.92803e+06	4.67482e+06	2.06302e+06	1.74812e+06	3.03489e+06
			687.762	686.755	0.688	3.36716e+06	2.31394e+06	1.00404e+06	1.29428e+06	2.74201e+06	1.48512e+06	2.3647e+06	2.21396e+06	1.87811e+06	5.82512e+06	8.39543e+06	3.0705e+06	1.92803e+06	4.56577e+06	2.06302e+06	1.74812e+06	3.37548e+06
			102.941	101.934	0.763	2.85311e+06	2.96625e+06	4.01324e+06	3.83199e+06	3.27195e+06	2.91097e+06	3.40037e+06	3.4942e+06	3.37162e+06	2.60953e+06	2.80475e+06	3.10356e+06	3.29502e+06	2.62444e+06	3.01502e+06	3.78437e+06	2.89081e+06
		C20 H18 N O4 P	367.098	366.091	1.295	1.13377e+06	5.28428e+06	4.73671e+06	2.55993e+06	4.13446e+06	2.50705e+06	5.0737e+06	3.20052e+06	4.86072e+06	2.96893e+06	3.35198e+06	8.37849e+06	7.15302e+06	4.57052e+06	7.12542e+06	5.93202e+06	1.69957e+06
		C6 H15 Cl3 N4 O10 P2	469.933	468.925	0.734	6.21601e+06	6.9475e+06	5.9573e+06	5.63078e+06	6.22562e+06	7.21878e+06	7.55288e+06	7.049e+06	7.17233e+06	5.12698e+06	2.82138e+06	7.52293e+06	7.24167e+06	4.99667e+06	2.77046e+06	6.42187e+06	5.3006e+06
			369.787	368.78	1.113	1.59304e+06	2.17865e+06	1.29635e+06	1.46583e+06	1.93326e+06	1.21449e+06	2.08537e+06	1.87854e+06	1.48987e+06	2.40863e+06	2.397e+06	2.06036e+06	1.88125e+06	2.27679e+06	1.90363e+06	1.49825e+06	2.04131e+06
	Phloionolic acid	C18 H36 O5	332.256	331.249	4.917	7.31566e+06	2.55726e+06	8.35309e+06	6.80829e+06	1.66878e+06	3.36853e+06	1.55168e+06	2.39716e+06	1.53548e+06	7.21641e+06	3.55531e+06	1.55887e+06	2.2335e+06	7.48872e+06	1.85667e+06	1.18183e+06	4.33362e+06
		C25 H57 N5 O8 P2	617.369	616.362	8.481	2.35369e+06	2.06232e+06	1.78439e+06	1.79897e+06	2.73339e+06	2.62503e+06	8.35136e+06	5.28669e+06	3.64139e+06	1.68419e+06	3.80667e+06	3.84463e+06	3.71585e+06	3.01397e+06	4.73942e+06	5.90321e+06	2.58975e+06
	11,12-Epoxy-(5Z,8Z,11Z)-icosatrienoic acid	C20 H32 O3	320.235	319.228	8.094	5.27174e+06	615938	8.16089e+06	4.99436e+06	3.78941e+06	7.31326e+06	413658	2.4091e+06	2.13454e+06	8.34492e+06	3.20797e+06	2.17193e+06	1.79505e+06	3.67145e+06	794864	1.70231e+06	3.92848e+06
			1671.7	834.84	0.657	4.7637e+06	6.29433e+06	5.35991e+06	4.85459e+06	8.34399e+06	7.26333e+06	3.9001e+06	4.01141e+06	5.16745e+06	3.59766e+06	2.71656e+06	5.84403e+06	4.67163e+06	4.59454e+06	4.26979e+06	5.03926e+06	5.24895e+06
			834.839	833.831	0.651	4.21557e+06	6.29433e+06	5.43849e+06	4.85459e+06	8.34399e+06	7.03689e+06	3.67862e+06	4.01141e+06	5.16745e+06	3.59766e+06	2.71656e+06	5.31107e+06	4.67163e+06	4.3672e+06	5.23968e+06	5.2829e+06	4.87317e+06
		C37 H49 N4 O7 P3 S2	818.225	817.218	1.275	5.20096e+06	4.02212e+06	8.33278e+06	8.14317e+06	4.30942e+06	6.78744e+06	6.02668e+06	6.91613e+06	7.52864e+06	2.02809e+06	1.59563e+06	5.00246e+06	4.40386e+06	3.59889e+06	7.64091e+06	8.2136e+06	5.11647e+06
	1,2-Bis[2-(hexyloxy)ethoxy]benzene	C22 H38 O4	366.277	365.269	10.352	3.9886e+06	2.57507e+06	3.2643e+06	3.01936e+06	2.72392e+06	3.23614e+06	7.67595e+06	3.03234e+06	3.5493e+06	7.38438e+06	4.19838e+06	2.68973e+06	2.6129e+06	8.33047e+06	5.73338e+06	3.11761e+06	3.42377e+06
	(±)9(10)-DiHOME	C18 H34 O4	296.235	295.228	7.315	4.65316e+06	1.0383e+06	6.30402e+06	3.71508e+06	3.63842e+06	8.32226e+06	777584	2.56955e+06	2.03925e+06	5.6241e+06	3.2764e+06	3.01807e+06	3.122e+06	2.74891e+06	1.45802e+06	2.39742e+06	3.72947e+06
	(±)9(10)-DiHOME	C18 H34 O4	314.246	295.228	7.317	4.65316e+06	1.0251e+06	6.30402e+06	3.71508e+06	3.63842e+06	8.32226e+06	777584	2.56955e+06	2.03925e+06	5.6241e+06	3.2764e+06	3.01807e+06	3.122e+06	2.74891e+06	1.45082e+06	2.39742e+06	3.72947e+06
		C17 H45 N7 O11 P2	585.267	584.259	11.303	2.02513e+06	1.81634e+06	4.724e+06	199856	193181	2.81871e+06	2.17031e+06	1.30294e+06	8.31971e+06	202566	6.88901e+06	2.20685e+06	4.91309e+06	3.78359e+06	5.44176e+06	3.18023e+06	2.27813e+06
		C20 H44 N5 O4 P3	511.26	510.253	5.819	7.31379e+06	4.99114e+06	6.345e+06	5.67958e+06	5.52064e+06	6.55124e+06	7.29767e+06	5.79777e+06	6.44184e+06	7.55789e+06	8.31903e+06	5.14585e+06	5.74268e+06	8.19433e+06	6.09576e+06	6.08254e+06	6.94479e+06
			1668.68	833.331	0.655	4.74244e+06	6.29097e+06	5.51394e+06	4.85268e+06	8.31329e+06	556466	3.89894e+06	4.00996e+06	5.16519e+06	3.5743e+06	2.7141e+06	5.84322e+06	4.64271e+06	4.59454e+06	5.20675e+06	5.52564e+06	5.22943e+06
		C29 H54 S2	466.366	465.358	11.157	3.93903e+06	2.96875e+06	3.06916e+06	3.29224e+06	2.96072e+06	3.44362e+06	8.2898e+06	3.47638e+06	3.37033e+06	4.89017e+06	4.1034e+06	263701	365222	5.14427e+06	4.23673e+06	3.3279e+06	3.45259e+06
			591.969	590.962	0.794	4.84256e+06	6.90809e+06	5.80234e+06	6.7906e+06	6.8078e+06	4.93559e+06	7.80745e+06	8.28629e+06	7.18237e+06	1.48126e+06	345552	6.8519e+06	6.04268e+06	2.98338e+06	5.23084e+06	8.11428e+06	4.65384e+06
	NP-004987	C15 H22 O5	282.15	281.143	3.815	3.16337e+06	2.65965e+06	1.54024e+06	1.27414e+06	3.21665e+06	8.27758e+06	733444	1.10317e+06	1.71782e+06	1.94523e+06	3.00882e+06	4.10663e+06	729795	1.45575e+06	1.16127e+06	2.77299e+06	1.60781e+06
	2-Hydroxymyristic acid	C14 H28 O3	244.204	243.197	4.565	8.27555e+06	250585	5.18335e+06	2.63465e+06	2.35926e+06	4.68477e+06	949524	2.18534e+06	1.05745e+06	3.5471e+06	1.54855e+06	2.30331e+06	895056	3.24868e+06	1.19244e+06	910283	4.36209e+06
		C23 H32 S	340.222	339.214	11.743	2.21495e+06	172449	3.70553e+06	3.02123e+06	1.19331e+06	2.9598e+06	174728	424552	724476	8.27219e+06	2.19114e+06	678886	919478	4.48576e+06	186370	171612	2.23646e+06
		C35 H78 N10 O3 P2	748.573	747.566	10.727	28797.1	28197.5	29353.2	4.50694e+06	5.67588e+06	6.36157e+06	6.39227e+06	6.11292e+06	4.56199e+06	4.77859e+06	5.24339e+06	5.75344e+06	6.44072e+06	4.55213e+06	3.91708e+06	6.62707e+06	5.99748e+06
		C45 H84 N7 O P3	831.599	830.591	7.406	1.80227e+06	1.59363e+06	1.36871e+06	1.42858e+06	1.59639e+06	1.75918e+06	2.15118e+06	2.13527e+06	2.28522e+06	2.26798e+06	2.0265e+06	2.14351e+06	1.84771e+06	2.0799e+06	2.01505e+06	2.08811e+06	2.0662e+06
			1667.68	832.832	0.639	2.23211e+06	6.23174e+06	5.47357e+06	4.85459e+06	8.24829e+06	7.13791e+06	3.77743e+06	3.93677e+06	972445	3.59766e+06	1.68815e+06	5.54883e+06	653327	4.46862e+06	5.23968e+06	5.39165e+06	5.04081e+06
			723.677	722.67	0.764	7.48774e+06	2.16826e+06	680090	2.08474e+06	4.85615e+06	1.99154e+06	5.61941e+06	3.50381e+06	3.58499e+06	6.47086e+06	7.5411e+06	5.75982e+06	2.36391e+06	8.23469e+06	2.28606e+06	2.11444e+06	7.04815e+06
		C29 H27 N9 O6 P2 S	691.129	690.122	1.058	1.49338e+06	4.87976e+06	5.55289e+06	3.84436e+06	3.98352e+06	8.21864e+06	3.26899e+06	2.1318e+06	2.51564e+06	1.56935e+06	199566	3.45299e+06	4.36007e+06	1.22237e+06	4.00069e+06	3.97556e+06	3.12983e+06
	3,6,9,12,15,18-Hexaoxaicosane-1,20-diyl diacetate	C18 H34 O10	410.215	409.208	2.59	5.61717e+06	6.12569e+06	2.35858e+06	3.76563e+06	2.31024e+06	527228	882766	4.58147e+06	1.52681e+06	131983	1.67479e+06	5.69512e+06	3.72414e+06	258576	1.454e+06	8.21594e+06	3.55083e+06
		C20 H42 N5 O4 P	447.299	446.292	3.353	6.09582e+06	5.41828e+06	8.20798e+06	1.0353e+06	4.58821e+06	2.09318e+06	613284	2.18771e+06	1.89977e+06	3.51149e+06	3.43942e+06	711736	515705	3.17807e+06	1.18733e+06	1.50883e+06	508611
		C57 H89 N7 O17 P2	1205.58	1204.57	3.728	4.43613e+06	2.26894e+06	2.40535e+06	2.6313e+06	2.32592e+06	2.77632e+06	2.31392e+06	2.80031e+06	2.27424e+06	3.19854e+06	8.203e+06	2.72559e+06	3.48042e+06	4.49011e+06	2.4237e+06	2.87028e+06	2.56532e+06
	2,3-dinor-8-iso Prostaglandin F2?	C18 H30 O5	326.209	325.202	2.884	1.33132e+06	2.35397e+06	2.15293e+06	3.22168e+06	1.11007e+06	5.65392e+06	1.14087e+06	481665	3.77874e+06	846470	2.86758e+06	1.3491e+06	3.84441e+06	761872	1.32287e+06	8.20175e+06	2.10909e+06
	1,6-Diisopropyl-4-methyl-5-phenylhexahydropyrimido[4,5-d]pyrimidine-2,7(1H,3H)-dione	C19 H28 N4 O2	344.22	325.202	2.889	215950	2.35397e+06	2.15293e+06	3.22168e+06	1.11007e+06	5.65392e+06	1.14087e+06	481665	3.77874e+06	846470	2.86758e+06	1.27964e+06	3.84441e+06	761872	1.32287e+06	8.20175e+06	2.10909e+06
			389.767	388.759	0.85	8.19495e+06	4.18526e+06	1.45537e+06	2.28601e+06	4.88332e+06	4.92994e+06	6.22446e+06	3.1201e+06	3.47482e+06	7.08905e+06	5.40126e+06	6.11655e+06	3.58501e+06	7.12186e+06	4.47345e+06	3.39316e+06	6.25536e+06
	NP-014113	C22 H34 O3	346.25	345.243	7.918	8.18925e+06	151251	3.72859e+06	3.7268e+06	2.44863e+06	1.97189e+06	269188	1.60803e+06	568810	5.62343e+06	811490	1.02848e+06	400022	2.37597e+06	310803	599205	648234
			639.615	638.607	0.735	3.88747e+06	1.10615e+06	1.23502e+06	1.18417e+06	1.50414e+06	978567	1.35741e+06	1.15366e+06	1.10083e+06	5.30709e+06	8.18376e+06	1.50287e+06	1.18913e+06	5.16271e+06	1.08013e+06	1.16808e+06	2.88719e+06
			637.618	636.611	0.722	3.88747e+06	1.10615e+06	722883	604302	1.50414e+06	584475	1.35741e+06	595494	639533	5.30709e+06	8.18376e+06	1.50287e+06	612285	5.16271e+06	574962	680640	2.88719e+06
	(6E,8R,10Z)-8-Hydroxy-3-oxo-6,10-hexadecadienoic acid	C16 H26 O4	282.183	281.176	4.409	8.16899e+06	363608	2.60264e+06	1.64674e+06	2.36433e+06	3.71363e+06	760464	2.16395e+06	1.14657e+06	2.09585e+06	2.41381e+06	2.20917e+06	845548	2.54724e+06	1.90581e+06	1.50438e+06	2.53059e+06
	(4E)-3-Hydroxy-4-[1-(hydroxyamino)-2-(1,3-thiazol-4-yl)ethylidene]-2,5-cyclohexadien-1-one	C11 H10 N2 O3 S	250.041	249.034	1.278	4.68958e+06	4.14635e+06	6.43483e+06	6.87643e+06	3.83976e+06	6.96711e+06	6.79058e+06	7.20852e+06	7.25535e+06	2.63448e+06	2.11828e+06	6.05143e+06	5.53782e+06	3.60201e+06	6.7907e+06	8.16591e+06	5.87402e+06
		C7 H5 Cl O6 S2	283.921	282.913	0.786	8.16465e+06	950215	1.26683e+06	1.20961e+06	1.03283e+06	3.60193e+06	1.07337e+06	1.10299e+06	1.06429e+06	5.76234e+06	8.02106e+06	2.92713e+06	1.04011e+06	5.67352e+06	3.68584e+06	1.19458e+06	3.35405e+06
			2404.59	1201.29	0.635	7.22442e+06	3.84434e+06	1.40464e+06	2.42394e+06	6.37097e+06	2.89848e+06	4.39252e+06	2.66395e+06	2.73184e+06	7.91856e+06	7.63902e+06	5.47909e+06	2.72975e+06	8.16313e+06	3.76845e+06	2.93515e+06	6.34597e+06
			469.707	468.7	0.784	7.50669e+06	1.85209e+06	1.38872e+06	1.40916e+06	4.14591e+06	1.25365e+06	3.98721e+06	1.30153e+06	1.68657e+06	7.63427e+06	8.15798e+06	6.18699e+06	1.43074e+06	7.86755e+06	2.45367e+06	1.53085e+06	6.42751e+06
		C21 H43 N4 O4 P	446.303	445.296	4.601	4.66176e+06	3.3541e+06	1.96186e+06	4.21703e+06	1.70622e+06	7.04658e+06	5.00741e+06	3.84912e+06	8.15476e+06	3.32827e+06	5.84168e+06	2.73742e+06	6.46083e+06	4.50343e+06	3.89359e+06	4.06235e+06	5.1811e+06
			844.669	843.662	11.358	3.82789e+06	3.98973e+06	3.70786e+06	173436	3.67251e+06	3.74027e+06	8.15134e+06	3.75512e+06	3.8781e+06	4.12589e+06	3.9331e+06	4.2409e+06	4.65188e+06	5.05657e+06	4.73476e+06	5.33689e+06	5.42662e+06
			607.76	606.753	0.774	1.56489e+06	4.42475e+06	1.4259e+06	1.83257e+06	5.03881e+06	2.02866e+06	5.78819e+06	3.26787e+06	2.29023e+06	7.29418e+06	6.93545e+06	5.44214e+06	2.2928e+06	8.12349e+06	2.03031e+06	1.80565e+06	7.18532e+06
		C3 H9 Cl2 N3 O6 P2 S	346.905	345.898	2.686	981281	2.24243e+06	763771	1.85977e+06	5.62965e+06	514824	1.50232e+06	388876	694132	133739	8.10844e+06	1.17464e+06	936104	2.42322e+06	832552	540196	284903
			602.789	1204.57	3.729	4.43613e+06	2.26894e+06	2.40535e+06	2.6313e+06	2.32592e+06	2.77632e+06	2.31392e+06	2.80031e+06	2.27424e+06	3.19854e+06	8.10013e+06	2.72559e+06	3.48042e+06	4.49011e+06	2.4237e+06	2.87028e+06	2.56532e+06
		C46 H35 N3 O13	837.218	836.211	2.227	5.4292e+06	5.16426e+06	4.15904e+06	3.68967e+06	2.80171e+06	4.00534e+06	3.79831e+06	2.96225e+06	3.27605e+06	4.24779e+06	6.6118e+06	5.43421e+06	3.97837e+06	4.68638e+06	3.85763e+06	2.72533e+06	3.91282e+06
	2-(2,4-Dimethoxyphenyl)-5,7-dimethoxy-4-oxo-3,4-dihydro-2H-chromen-3-yl acetate	C21 H22 O8	402.131	401.124	3.188	138576	367463	67711.8	3.15817e+06	49555.3	950236	109618	1.1757e+06	246163	159170	38989.8	136519	358475	274768	8.08726e+06	1.89757e+06	369722
		C22 H17 N8 O17 P3	757.992	756.985	0.637	5.17843e+06	3.94998e+06	3.36666e+06	4.98008e+06	5.6475e+06	3.90276e+06	8.06569e+06	5.20946e+06	6.16185e+06	5.34064e+06	4.42625e+06	5.44901e+06	5.69678e+06	7.46056e+06	4.19816e+06	4.09774e+06	5.41082e+06
		C2 H6 Cl N3 O8 P2 S3	392.847	391.84	1.106	1.23245e+06	1.34627e+06	1.12466e+06	1.22731e+06	1.48694e+06	988113	1.38107e+06	1.35892e+06	1.16013e+06	1.62564e+06	1.79733e+06	1.29524e+06	1.30237e+06	1.61065e+06	1.19353e+06	1.17957e+06	1.48043e+06
			165.847	164.839	1.022	4.56158e+06	2.45591e+06	3.1244e+06	3.26538e+06	4.63494e+06	3.3255e+06	4.28238e+06	230865	1.29521e+06	2.4052e+06	8.0375e+06	4.36745e+06	3.95174e+06	5.89037e+06	1.21842e+06	3.57661e+06	2.17956e+06
		C11 H19 N4 O4 P S2	366.059	365.052	2.286	6.55316e+06	7.02475e+06	6.90023e+06	7.30307e+06	2.38147e+06	6.72547e+06	6.85254e+06	6.42288e+06	7.12852e+06	3.25206e+06	4.79862e+06	7.14451e+06	7.58284e+06	5.11623e+06	6.40744e+06	6.78436e+06	4.002e+06
			765.845	764.838	0.792	4.71851e+06	6.66655e+06	3.27707e+06	5.77522e+06	6.30267e+06	3.07016e+06	8.01365e+06	6.69244e+06	6.30179e+06	1.35247e+06	865270	6.95635e+06	5.15662e+06	4.08363e+06	3.36519e+06	5.65077e+06	7.20488e+06
		C20 H45 N5 O8 P2	545.275	544.268	8.654	5.79188e+06	2.99122e+06	3.41655e+06	5.85268e+06	3.18089e+06	3.28026e+06	4.17344e+06	4.10029e+06	4.60299e+06	5.68843e+06	7.99536e+06	3.18263e+06	1.68129e+06	4.26334e+06	3.9897e+06	3.22088e+06	5.17707e+06
			593.681	592.674	0.709	4.63945e+06	1.67005e+06	940932	870329	2.21404e+06	980401	2.28941e+06	1.31903e+06	1.36863e+06	5.44677e+06	7.98582e+06	2.16794e+06	1.03237e+06	5.31601e+06	1.44834e+06	977288	3.31487e+06
		C27 H46 N4 O8	554.33	553.323	3.079	3.32434e+06	1.68056e+06	2.87038e+06	7.96901e+06	1.20245e+06	86830.6	542896	1.57884e+06	357902	925583	2.79037e+06	2.10605e+06	2.75257e+06	456771	379243	5.42205e+06	2.59342e+06
		C12 H19 N2 O P3	300.072	299.065	1.946	7.28537e+06	2.4264e+06	3.47865e+06	6.77602e+06	3.10238e+06	7.0207e+06	3.85067e+06	4.723e+06	4.87131e+06	3.63443e+06	4.88577e+06	3.70119e+06	5.02031e+06	3.68705e+06	6.68712e+06	7.95797e+06	4.5137e+06
		C49 H102 N2 O16 P2	1036.67	1035.66	7.212	796014	189913	270100	135745	1.16937e+06	819005	7.9313e+06	964202	825081	614671	1.06844e+06	1.89309e+06	975982	669866	2.47111e+06	1.57944e+06	427128
		C15 H16 N5 O6 P S2	457.028	456.021	0.961	1.57885e+06	5.11398e+06	7.92015e+06	7.5271e+06	5.25313e+06	3.0748e+06	7.2816e+06	6.68961e+06	5.40054e+06	292840	171759	2.21294e+06	4.59263e+06	1.16052e+06	3.87652e+06	4.34527e+06	1.60835e+06
		C16 H31 N4 O6 P S	438.169	437.161	4.96	7.08511e+06	4.83809e+06	7.82005e+06	6.30845e+06	5.14116e+06	7.91661e+06	4.53317e+06	4.92836e+06	6.39147e+06	5.57042e+06	5.45321e+06	6.04697e+06	5.72325e+06	4.22092e+06	5.03198e+06	7.26819e+06	6.72685e+06
		C6 H13 Cl N6 O7 S	348.024	347.017	2.194	6.44559e+06	5.10652e+06	2.41315e+06	2.48431e+06	3.26648e+06	2.13978e+06	2.98274e+06	3.42624e+06	3.27518e+06	2.55861e+06	5.63884e+06	6.70577e+06	2.81023e+06	7.91614e+06	5.49316e+06	3.10192e+06	6.06449e+06
		C36 H53 N4 O6 P3	730.316	729.309	3.114	54642.8	42392.9	58434.5	43108.5	48966.9	77526.7	40210.1	40802.4	42850.6	53311.1	7.90386e+06	50846.3	42131.1	39319.9	44331.7	47741.3	50244.2
	Indole-3-pyruvic acid	C11 H9 N O3	203.058	202.051	2.971	5.54181e+06	1.60198e+06	984586	1.35127e+06	1.89044e+06	2.98483e+06	4.09538e+06	314061	1.54246e+06	3.99525e+06	5.43939e+06	4.69223e+06	2.57286e+06	4.1418e+06	3.9796e+06	4.56154e+06	7.88329e+06
			1022.23	1021.22	1.227	549636	1.01563e+06	5.32678e+06	614386	495967	7.87975e+06	955523	2.01444e+06	2.15766e+06	221033	223139	1.54823e+06	1.46008e+06	237000	3.79476e+06	2.13335e+06	1.70986e+06
	1-bora-2$l^{3},3$l^{2}-dinickelacyclopropene	B Ni2	126.88	125.873	1.359	3.55734e+06	2.98138e+06	1.5614e+06	1.85838e+06	3.32372e+06	1.07763e+06	2.8199e+06	1.90538e+06	1.3755e+06	4.86186e+06	7.87772e+06	2.94712e+06	1.74954e+06	4.4707e+06	1.22802e+06	1.55737e+06	2.77235e+06
	Succinic acid	C4 H6 O4	118.027	117.019	1.051	6.93648e+06	4.71116e+06	5.97213e+06	2.6995e+06	3.36046e+06	6.7674e+06	2.99678e+06	1.96182e+06	4.24517e+06	6.08346e+06	5.12505e+06	6.63629e+06	3.79937e+06	4.97867e+06	7.87725e+06	6.36902e+06	6.53519e+06
	Geranyl glucoside	C16 H28 O6	316.189	315.181	1.162	1.72287e+06	457714	1.39294e+06	981764	556774	1.57439e+06	1.52546e+06	978227	7.86276e+06	1.41797e+06	2.03795e+06	3.48494e+06	4.82542e+06	658929	3.5144e+06	5.79238e+06	2.46942e+06
	N-[2-(4-Hydroxy-4-methyl-2-oxo-1-oxa-3-azaspiro[4.5]dec-3-yl)ethyl]-1-methyl-1H-pyrazole-5-carboxamide	C16 H24 N4 O4	336.178	335.171	1.652	4.13265e+06	4.87965e+06	2.11153e+06	7.86114e+06	2.65557e+06	190168	110969	2.2029e+06	219068	95385.4	3.52082e+06	4.52626e+06	3.34552e+06	93226.6	303770	3.32088e+06	1.98954e+06
		C9 H11 Cl O S5	329.911	328.904	0.619	1.4702e+06	974256	808101	962963	1.22318e+06	986590	922932	892460	384660	1.31984e+06	1.48711e+06	1.29016e+06	1.04682e+06	1.12328e+06	1.01791e+06	980582	1.10806e+06
		C12 H24 O7 P2 S	374.073	373.066	0.674	3.93213e+06	6.24514e+06	7.25195e+06	7.71229e+06	6.37212e+06	7.26604e+06	6.32296e+06	7.26988e+06	6.92216e+06	2.23375e+06	597634	5.68862e+06	7.38066e+06	2.62012e+06	7.28416e+06	7.8596e+06	5.17116e+06
	(6E,8R,10Z)-8-Hydroxy-3-oxo-6,10-hexadecadienoic acid	C16 H26 O4	282.183	281.176	3.297	7.85394e+06	913280	7.82295e+06	6.85006e+06	4.60934e+06	6.32739e+06	503391	3.41983e+06	5.28408e+06	2.04353e+06	2.66589e+06	2.66902e+06	3.11344e+06	5.03266e+06	1.46497e+06	5.00731e+06	5.70957e+06
		C6 H16 Cl N4 O7 P S	354.016	353.008	0.749	4.00573e+06	3.47551e+06	3.45855e+06	4.75443e+06	6.25274e+06	7.85322e+06	4.85248e+06	1.69494e+06	5.27578e+06	2.44758e+06	892564	3.7126e+06	4.57454e+06	2.12193e+06	790032	4.86411e+06	3.61841e+06
	(8Z,11Z,14Z)-heptadecatrienoic acid	C17 H28 O2	264.209	263.202	3.224	2.55385e+06	473296	2.0454e+06	858911	1.08991e+06	7.85101e+06	206847	611558	2.57675e+06	2.84779e+06	922895	1.23818e+06	1.34317e+06	847272	964307	2.63879e+06	3.38037e+06
		C24 H55 N4 O4 P	494.397	493.39	11.34	7.02478e+06	7.10267e+06	4.88244e+06	6.34135e+06	5.9278e+06	7.03705e+06	6.52621e+06	7.44059e+06	5.82745e+06	6.67845e+06	7.02222e+06	7.84205e+06	5.22163e+06	5.73538e+06	7.53096e+06	7.23318e+06	6.25694e+06
	15-OxoEDE	C20 H34 O3	322.251	321.243	7.82	7.83829e+06	123402	5.54119e+06	6.42232e+06	4.07881e+06	2.63382e+06	374470	2.01744e+06	508979	6.37132e+06	2.31555e+06	2.0641e+06	965443	4.2621e+06	778092	719571	1.76245e+06
		C5 H15 N O15 P2	390.991	389.984	2.235	4.93631e+06	6.87579e+06	7.74796e+06	7.79338e+06	6.52669e+06	6.30006e+06	7.24006e+06	6.62274e+06	7.04803e+06	6.64397e+06	6.57653e+06	7.29679e+06	7.01223e+06	6.919e+06	2.64906e+06	6.07877e+06	7.78902e+06
	N-(4-cyano-1-phenyl-1H-pyrazol-5-yl)-2-(4-methylpiperazino)acetamide	C17 H20 N6 O	324.17	323.162	5.765	7.82181e+06	56890	2.28578e+06	1.49573e+06	1.32123e+06	1.99226e+06	1.35017e+06	1.26005e+06	1.91038e+06	1.05546e+06	1.72151e+06	1.67798e+06	157283	1.90252e+06	2.16781e+06	1.13725e+06	3.69075e+06
	4-Indolecarbaldehyde	C9 H7 N O	145.053	144.046	1.694	7.091e+06	5.44579e+06	5.48091e+06	5.32831e+06	5.53396e+06	6.35469e+06	5.98669e+06	4.78582e+06	6.3376e+06	5.02776e+06	6.43366e+06	5.94551e+06	6.55267e+06	6.0202e+06	7.34393e+06	7.81516e+06	7.32919e+06
			2743.52	1370.75	0.654	6.57271e+06	2.62409e+06	1.03715e+06	2.42039e+06	6.27823e+06	3.79625e+06	3.80886e+06	2.1231e+06	3.22066e+06	7.81134e+06	7.77768e+06	6.34462e+06	2.58058e+06	5.41128e+06	3.5099e+06	2.75727e+06	6.06364e+06
		C5 H12 N9 O13 P	437.028	436.021	2.314	6.77963e+06	6.47209e+06	6.15829e+06	7.3436e+06	6.95244e+06	7.10272e+06	6.90245e+06	7.80464e+06	6.90002e+06	5.95421e+06	6.11353e+06	6.48487e+06	6.771e+06	5.64493e+06	6.99035e+06	7.22413e+06	6.09117e+06
		C27 H48 N4 O5	508.361	507.354	4.95	4.71635e+06	820002	2.35675e+06	2.86842e+06	1.70343e+06	1.73804e+06	2.17877e+06	2.72757e+06	2.83362e+06	6.73475e+06	3.73147e+06	1.00913e+06	1.4581e+06	7.78653e+06	1.49015e+06	1.52492e+06	3.39845e+06
	(+/-)11(12)-DiHET	C20 H34 O4	338.246	337.238	5.618	1.20407e+06	64786.6	1.08426e+06	684143	781505	1.05621e+06	90366.1	799092	69309.7	7.76015e+06	778017	131246	66771.6	725589	70610.5	274651	155528
	PGF1?	C20 H36 O5	356.256	337.238	5.613	1.20407e+06	78909.1	1.06107e+06	684143	781505	1.05621e+06	90366.1	790107	84418.1	7.76015e+06	743675	131246	82991.3	725589	86002.4	274651	155528
			822.105	821.097	1.278	3.04188e+06	504949	4.09489e+06	956806	2.70592e+06	4.19265e+06	4.35108e+06	4.82329e+06	4.81813e+06	1.55489e+06	1.36173e+06	5.32385e+06	2.83543e+06	2.11404e+06	3.66595e+06	7.74654e+06	4.47571e+06
		C2 H2 Cl O8 P3 S4	409.751	408.744	0.782	7.7437e+06	3.73573e+06	1.19474e+06	1.34505e+06	3.88792e+06	4.10039e+06	5.63414e+06	1.46964e+06	2.27869e+06	6.62313e+06	4.65504e+06	7.03092e+06	2.88971e+06	5.95276e+06	3.20967e+06	2.14343e+06	6.45149e+06
		C16 H23 N7 O4 P2 S2	503.074	484.056	1.074	1.25143e+06	4.85031e+06	6.05827e+06	6.7057e+06	1.36139e+06	4.95023e+06	1.86482e+06	7.72108e+06	6.02242e+06	4.59849e+06	4.91664e+06	5.69549e+06	6.67984e+06	5.2463e+06	5.74703e+06	5.4979e+06	6.22285e+06
		C19 H21 N O10 P2	485.063	484.056	1.084	1.25143e+06	4.85031e+06	6.05827e+06	6.7057e+06	1.36139e+06	4.95023e+06	5.42546e+06	7.72108e+06	6.02242e+06	4.59849e+06	4.91664e+06	5.69549e+06	6.82623e+06	5.2463e+06	5.74703e+06	5.86743e+06	6.22285e+06
		C15 H23 N3 O6 P2	403.105	402.098	4.184	7.67743e+06	53120.8	2.63223e+06	982459	1.15935e+06	2.11443e+06	288665	1.04267e+06	617489	948184	1.44741e+06	1.42038e+06	205630	1.46415e+06	950209	664424	2.65108e+06
	N-(1-Piperidinylmethyl)-3-[2-(3-pyridinyl)-1-piperidinyl]propanamide	C19 H30 N4 O	330.241	329.233	4.891	946404	2.39601e+06	7.65766e+06	6.47098e+06	1.62127e+06	3.21225e+06	856016	2.28886e+06	1.55394e+06	6.78812e+06	995317	1.55107e+06	2.09e+06	965493	1.7928e+06	1.13294e+06	4.11837e+06
		C3 H10 Cl3 N8 O10 P3 S	547.852	546.844	0.793	4.32351e+06	5.6278e+06	3.95315e+06	4.99288e+06	5.59027e+06	5.12029e+06	7.65433e+06	5.45474e+06	5.33513e+06	1.59113e+06	711339	7.14582e+06	5.78173e+06	1.47807e+06	4.74019e+06	6.12293e+06	5.80755e+06
			551.846	550.839	0.755	7.64772e+06	5.44796e+06	3.63371e+06	4.00349e+06	5.66383e+06	3.9623e+06	6.27695e+06	4.36292e+06	5.07967e+06	4.61009e+06	3.35807e+06	6.20734e+06	3.44452e+06	5.10192e+06	3.74027e+06	4.51283e+06	6.0467e+06
	6-Ketoprostaglandin F1α	C20 H34 O6	370.235	369.228	2.906	2.34046e+06	753647	2.54235e+06	2.74081e+06	5.27304e+06	7.64641e+06	249482	1.89385e+06	3.10501e+06	3.70862e+06	2.76409e+06	2.14903e+06	2.19321e+06	2.83171e+06	1.46443e+06	1.58985e+06	2.91489e+06
		C4 H5 Cl N P3 S	226.905	225.897	1.32	5.77828e+06	7.64466e+06	3.44843e+06	4.1796e+06	1.95207e+06	3.05802e+06	1.577e+06	1.77446e+06	4.15999e+06	6.29734e+06	6.61512e+06	6.96361e+06	3.74059e+06	5.21635e+06	3.24814e+06	3.46664e+06	5.25808e+06
	5-[(1S,2R,4aR)-5-(Hydroxymethyl)-1,2,4a-trimethyl-1,2,3,4,4a,7,8,8a-octahydro-1-naphthalenyl]-3-methylpentanoic acid	C20 H34 O3	322.251	321.243	8.25	7.63787e+06	165459	4.63532e+06	5.05939e+06	4.01543e+06	4.15246e+06	675634	1.89517e+06	1.31029e+06	4.95219e+06	1.57696e+06	2.01947e+06	912517	2.3511e+06	823677	1.47164e+06	3.24382e+06
	Fmoc-3-amino-2-naphthoic acid	C26 H19 N O4	409.13	408.123	1.064	4.12115e+06	3.83161e+06	7.62731e+06	5.19342e+06	3.84052e+06	3.61554e+06	3.60629e+06	4.11129e+06	4.69164e+06	2.97252e+06	2.83064e+06	2.6702e+06	2.93896e+06	3.38494e+06	4.00886e+06	5.88462e+06	3.55997e+06
		C13 H21 N8 O13 P3 S	622.017	621.01	0.634	4.32562e+06	3.9349e+06	3.53735e+06	5.03576e+06	4.70211e+06	3.53444e+06	7.61272e+06	4.94201e+06	5.52281e+06	5.00077e+06	3.88497e+06	4.97659e+06	5.26892e+06	6.94028e+06	3.75307e+06	3.94374e+06	4.54595e+06
	11-Bromo-1,2,3,4-tetrahydro-9H-[1]benzothieno[2',3':4,5]pyrimido[6,1-b]quinazolin-9-one	C17 H12 Br N3 O S	384.989	383.982	3.801	2.78916e+06	3.48302e+06	3.55175e+06	3.67277e+06	3.51235e+06	3.56573e+06	3.59008e+06	4.79439e+06	3.54896e+06	3.64515e+06	4.08205e+06	4.05327e+06	3.15401e+06	3.90506e+06	3.71224e+06	3.35982e+06	3.84292e+06
			675.134	674.127	2.347	2.40025e+06	2.25021e+06	6.833e+06	5.43648e+06	4.08238e+06	7.5876e+06	3.39576e+06	1.90059e+06	4.23751e+06	1.95853e+06	2.08772e+06	5.69858e+06	3.58881e+06	2.11333e+06	4.55896e+06	4.04869e+06	555079
			713.268	712.261	6.181	1.97721e+06	1.33699e+06	1.04912e+06	1.21641e+06	2.6217e+06	3.33956e+06	7.56391e+06	2.50774e+06	2.3262e+06	1.22645e+06	2.50978e+06	5.32716e+06	2.82377e+06	2.12593e+06	4.87066e+06	4.53897e+06	1.66479e+06
		C4 H2 N5 P S5	310.864	309.856	2.131	5.43241e+06	5.24365e+06	5.59282e+06	6.53374e+06	5.38915e+06	5.09229e+06	7.56214e+06	6.44245e+06	5.75489e+06	5.4486e+06	4.21739e+06	6.2869e+06	4.94106e+06	4.19085e+06	5.7871e+06	7.11287e+06	6.07279e+06
		C11 H19 N4 O17 P	510.048	509.041	0.671	4.25557e+06	6.07613e+06	6.89779e+06	6.83023e+06	5.98843e+06	7.5489e+06	5.52793e+06	5.77211e+06	6.48017e+06	1.80283e+06	538979	5.70091e+06	7.03065e+06	2.43456e+06	6.7022e+06	6.58622e+06	5.01885e+06
		C8 H9 N10 O2 P3	370.012	369.005	1.39	3.51221e+06	3.45048e+06	5.46792e+06	4.48084e+06	2.7001e+06	5.62723e+06	4.58073e+06	5.11685e+06	6.02678e+06	2.65897e+06	1.04579e+06	5.65722e+06	4.47402e+06	1.97261e+06	7.54463e+06	7.43629e+06	4.65541e+06
		C19 H44 N2 O6 P2 S	490.241	489.234	3.089	1.68961e+06	3.30751e+06	1.83516e+06	4.7829e+06	1.46318e+06	1.39916e+06	2.13941e+06	2.50989e+06	1.59431e+06	2.15285e+06	4.90494e+06	2.23755e+06	4.23471e+06	1.25856e+06	2.00451e+06	5.36363e+06	7.53442e+06
		C19 H24 N5 O4 P	417.157	416.15	6.371	7.5243e+06	129737	3.26763e+06	4.08192e+06	3.34939e+06	1.44731e+06	2.80483e+06	1.25235e+06	3.27613e+06	5.09597e+06	2.85883e+06	4.30818e+06	336537	1.74052e+06	3.26685e+06	1.95821e+06	2.92097e+06
		C23 H33 N3 O11 S	559.183	558.176	1.094	3.71155e+06	2.8113e+06	4.23997e+06	5.93606e+06	2.40685e+06	5.33289e+06	5.75349e+06	5.94999e+06	6.12864e+06	1.95835e+06	1.52579e+06	5.39364e+06	6.30225e+06	3.38171e+06	7.48082e+06	5.96257e+06	4.7179e+06
	19(R)-Hydroxy prostaglandin F1α	C20 H36 O6	372.251	371.244	2.858	3.10917e+06	187667	2.49637e+06	1.30238e+06	2.94873e+06	7.4662e+06	29279.7	457327	1.69606e+06	4.55462e+06	1.14651e+06	1.66211e+06	609439	1.16093e+06	732410	1.52732e+06	2.27735e+06
	Androsterone sulfate	C19 H30 O5 S	370.181	369.174	5.082	6.17138e+06	4.68069e+06	4.68751e+06	6.00205e+06	3.23534e+06	7.46566e+06	4.58237e+06	4.58012e+06	6.01461e+06	5.19081e+06	1.07977e+06	5.82312e+06	5.61744e+06	4.36673e+06	4.95104e+06	7.0764e+06	6.30328e+06
	Trihexyl trimellitate	C27 H42 O6	462.298	461.291	3.261	3.29071e+06	2.96081e+06	1.09061e+06	2.03557e+06	921291	6.45091e+06	2.57362e+06	2.09577e+06	7.459e+06	1.70467e+06	2.98396e+06	1.49857e+06	4.74757e+06	2.65987e+06	2.77683e+06	2.39167e+06	3.34876e+06
			627.589	626.582	0.75	2.78823e+06	794030	965860	1.03451e+06	875003	733314	888904	1.0099e+06	899523	4.43731e+06	7.4295e+06	810133	891109	4.33032e+06	827321	1.0744e+06	1.93682e+06
		C2 H Cl2 N3 O P2	214.897	213.889	1.124	4.22608e+06	3.43486e+06	2.84139e+06	2.9257e+06	4.3202e+06	1.74337e+06	3.29504e+06	3.58871e+06	2.62827e+06	6.34118e+06	7.42919e+06	3.71029e+06	3.28301e+06	5.41641e+06	1.08976e+06	1.06599e+06	3.65173e+06
	Methyl N-[(2E)-2-butenoyl]glycinate	C7 H11 N O3	157.074	156.067	1.21	2.78385e+06	2.9555e+06	7.42623e+06	3.67088e+06	3.60829e+06	3.68751e+06	4.0303e+06	3.19247e+06	2.50998e+06	1.41234e+06	2.21764e+06	3.25581e+06	4.35754e+06	1.22983e+06	2.44242e+06	3.8768e+06	1.8704e+06
		C35 H47 O17 P S	802.227	801.22	1.06	3.99689e+06	2.52192e+06	3.86473e+06	3.00402e+06	3.10622e+06	2.03591e+06	6.34993e+06	4.45251e+06	4.3074e+06	2.98813e+06	2.20785e+06	2.61836e+06	3.29414e+06	3.73857e+06	3.67509e+06	7.42578e+06	4.51731e+06
		C26 H38 N6 O5	514.291	513.283	4.79	5.0167e+06	3.86401e+06	1.20459e+06	3.56354e+06	1.72951e+06	7.21376e+06	4.89895e+06	2.65615e+06	7.41186e+06	3.19354e+06	6.31753e+06	2.13745e+06	6.44317e+06	4.50659e+06	2.86775e+06	3.98563e+06	5.39583e+06
		C4 H8 Cl N8 O17 P S3	601.861	600.853	0.625	3.23388e+06	1.4594e+06	1.01532e+06	949682	2.16533e+06	1.46074e+06	1.69735e+06	1.16674e+06	1.64059e+06	1.9061e+06	2.3115e+06	2.00535e+06	1.05211e+06	1.90268e+06	1.09352e+06	1.34805e+06	1.74731e+06
	2-phenylpyrrole	C10 H9 N	143.073	142.066	2.245	4.53568e+06	5.62305e+06	4.27159e+06	4.0416e+06	4.29209e+06	5.56049e+06	4.74204e+06	1.39796e+06	5.06388e+06	2.0319e+06	2.48378e+06	3.44876e+06	4.49595e+06	3.44444e+06	4.75966e+06	5.51086e+06	4.4205e+06
	Corchorifatty acid F	C18 H32 O5	328.225	327.218	3.214	3.771e+06	296931	3.26895e+06	1.32394e+06	1.84271e+06	7.39785e+06	198027	801042	1.92349e+06	5.26329e+06	1.15258e+06	1.55411e+06	1.14395e+06	1.07363e+06	827546	2.0817e+06	3.22799e+06
			341.866	340.859	4.367	6.12905e+06	6.79622e+06	6.29879e+06	6.41391e+06	6.5373e+06	6.56654e+06	6.763e+06	6.73769e+06	6.91156e+06	6.85752e+06	7.22925e+06	6.90362e+06	6.81353e+06	7.04823e+06	6.94526e+06	7.01258e+06	6.80393e+06
	2-methylthio-4-chloropyrimidine	C5 H5 Cl N2 S	159.986	158.979	0.608	4.44436e+06	3.03421e+06	1.67458e+06	1.09137e+06	2.71878e+06	7.39342e+06	1.0397e+06	1.57886e+06	2.77306e+06	6.16496e+06	4.6295e+06	4.71989e+06	3.77561e+06	5.97964e+06	4.63519e+06	2.42034e+06	3.31622e+06
		C6 H2 O4 P2	199.944	198.936	0.666	2.40851e+06	2.03665e+06	2.03726e+06	1.96579e+06	2.53377e+06	1.98103e+06	1.87478e+06	1.94725e+06	2.16233e+06	2.43948e+06	2.88193e+06	2.09076e+06	1.99329e+06	2.70458e+06	2.12978e+06	2.20687e+06	2.42016e+06
			538.98	537.973	0.772	7.38782e+06	3.31619e+06	1.87047e+06	3.50619e+06	3.78797e+06	4.34334e+06	3.60764e+06	3.59162e+06	3.51645e+06	5.53935e+06	6.08559e+06	3.958e+06	2.6769e+06	6.46242e+06	4.63326e+06	2.36069e+06	5.67964e+06
		C29 H24 O13 P2	642.069	641.062	1.053	4.46835e+06	1.60824e+06	1.75142e+06	1.26372e+06	760802	6.72375e+06	1.59942e+06	2.71294e+06	4.28316e+06	2.52199e+06	1.32036e+06	4.46245e+06	3.61009e+06	2.2436e+06	7.38579e+06	3.2e+06	3.09871e+06
	NP-006255	C17 H26 O4	294.181	293.173	4.849	7.37543e+06	29213.8	2.81169e+06	30489	28556.7	2.41793e+06	30349.4	30911.3	31659.2	30165.1	31301.5	306479	30245.5	294254	303055	29458.9	3.82971e+06
		C5 H Cl3 N8 O17 P2	611.798	610.791	0.753	7.28115e+06	5.76169e+06	4.08846e+06	4.90378e+06	6.68814e+06	4.44528e+06	7.2098e+06	5.90772e+06	6.25007e+06	5.17953e+06	4.4321e+06	7.10582e+06	4.37868e+06	6.52851e+06	3.81324e+06	4.7435e+06	7.36985e+06
		C H Cl3 N O2 P3	256.829	255.822	0.912	241072	298949	430822	388350	308771	322445	364636	317056	355564	225365	209091	298623	332344	222699	300875	405519	281508
	MFCD01079796	C23 H32 N4 O2 S	428.223	427.216	4.652	3.62763e+06	2.04631e+06	4.2221e+06	3.97378e+06	3.48473e+06	4.3384e+06	3.95386e+06	3.6401e+06	4.32554e+06	3.70122e+06	5.05586e+06	3.31949e+06	3.55365e+06	2.66129e+06	3.11865e+06	3.97088e+06	7.35402e+06
			190.871	189.864	1.221	6.23031e+06	7.08214e+06	4.96516e+06	5.17033e+06	7.34181e+06	4.18767e+06	5.3665e+06	3.18133e+06	4.14824e+06	3.30951e+06	6.56223e+06	3.53626e+06	3.23063e+06	3.16327e+06	2.68357e+06	4.61147e+06	5.07486e+06
	[Similar to: 3-O-β-D-Glucopyranosylandrographolide; ΔMass: -4.0314 Da]	C23 H28 N10 O4	508.231	507.223	2.997	2.35935e+06	963400	1.96592e+06	3.8296e+06	1.77057e+06	893715	1.14968e+06	2.51366e+06	1.29801e+06	472138	1.12783e+06	918824	1.10152e+06	907065	5.36652e+06	7.32784e+06	3.0141e+06
		C14 H15 N O13 S	437.028	436.021	2.201	2.58585e+06	2.09722e+06	2.2456e+06	2.7194e+06	2.52342e+06	2.32784e+06	2.83046e+06	2.40045e+06	1.86094e+06	7.32106e+06	3.75856e+06	2.82472e+06	2.23875e+06	3.44267e+06	2.37621e+06	1.68954e+06	2.22346e+06
		C29 H48 N4 O2	484.376	483.369	11.532	801843	2.24933e+06	2.99693e+06	2.69682e+06	3.50923e+06	3.33852e+06	3.48105e+06	3.11421e+06	1.66962e+06	3.19756e+06	3.83265e+06	461798	2.86422e+06	2.71129e+06	2.4689e+06	7.31242e+06	1.49427e+06
			156.91	137.892	1.06	6.54453e+06	6.38686e+06	6.47765e+06	6.54666e+06	6.23509e+06	6.10073e+06	6.71306e+06	6.3075e+06	6.30764e+06	5.88614e+06	4.76085e+06	6.86557e+06	6.33875e+06	5.84953e+06	6.22933e+06	6.64595e+06	6.30804e+06
		C5 H8 Cl2 N8 O12 S2	505.909	504.902	0.722	4.07656e+06	5.28188e+06	6.23572e+06	5.60764e+06	4.48796e+06	4.5289e+06	6.1764e+06	6.59236e+06	6.04462e+06	885973	1.15393e+06	5.37167e+06	5.31635e+06	1.30692e+06	5.25577e+06	7.29318e+06	5.02972e+06
	D-Xylonic acid	C5 H10 O6	166.048	165.041	0.777	3.97557e+06	5.65159e+06	7.28226e+06	6.19899e+06	4.12588e+06	6.51928e+06	6.05602e+06	4.85602e+06	6.39992e+06	3.52202e+06	1.41429e+06	4.89866e+06	6.16341e+06	2.50949e+06	6.70827e+06	5.48883e+06	3.98318e+06
		C55 H57 N3 O17 S2	1095.31	1094.31	1.27	2.6815e+06	2.55092e+06	5.52293e+06	5.2995e+06	2.50427e+06	7.08989e+06	3.53934e+06	4.28224e+06	6.79402e+06	895863	437534	3.72323e+06	4.54004e+06	1.1683e+06	6.80201e+06	7.27709e+06	3.49637e+06
		C13 H24 N7 O4 P S	405.136	404.128	1.773	4.62428e+06	4.147e+06	6.20008e+06	6.6231e+06	4.23347e+06	6.07742e+06	4.77555e+06	6.01985e+06	6.50565e+06	2.81287e+06	2.40695e+06	5.0311e+06	5.72623e+06	3.25999e+06	7.26485e+06	6.6459e+06	4.30806e+06
	MFCD00154357	C14 H24 O5	272.162	271.155	3.031	4.75314e+06	168835	4.95834e+06	2.90357e+06	2.05351e+06	7.25057e+06	224305	1.11344e+06	1.12435e+06	3.22903e+06	1.78393e+06	4.13538e+06	1.00912e+06	2.24102e+06	1.63716e+06	111771	3.47241e+06
	3,5,7-trioxododecanoyl-CoA	C33 H52 N7 O20 P3 S	991.217	990.209	1.057	2.6756e+06	5.84558e+06	7.22958e+06	7.02968e+06	5.62301e+06	6.63545e+06	3.80782e+06	5.00264e+06	3.84537e+06	3.1322e+06	1.46372e+06	5.05826e+06	4.2117e+06	2.17906e+06	4.74691e+06	4.04313e+06	3.85938e+06
		C29 H43 N3 O6	529.316	528.309	6.176	1.41266e+06	1.2819e+06	998790	1.48839e+06	2.16805e+06	482726	7.22823e+06	2.70945e+06	2.4166e+06	1.25437e+06	3.42861e+06	3.02004e+06	1.70373e+06	1.83003e+06	3.87053e+06	3.51671e+06	1.74028e+06
		C19 H43 O8 P3 S	524.191	523.184	1.307	1.27666e+06	2.13549e+06	4.6533e+06	4.7041e+06	1.5019e+06	4.26423e+06	2.65909e+06	4.25967e+06	5.15755e+06	366191	271178	3.03148e+06	3.14236e+06	531650	1.8938e+06	7.21962e+06	2.86337e+06
	rac-Etomidate	C14 H16 N2 O2	244.121	243.114	1.279	3.96351e+06	3.34063e+06	5.15958e+06	5.76445e+06	3.10162e+06	5.87935e+06	5.42528e+06	5.61247e+06	5.91348e+06	2.27462e+06	1.70257e+06	4.97514e+06	4.50776e+06	3.069e+06	5.72327e+06	7.20764e+06	4.76918e+06
			800.845	799.837	0.657	4.91037e+06	5.63245e+06	5.40493e+06	4.73073e+06	6.74647e+06	7.20525e+06	3.69295e+06	3.66412e+06	4.55908e+06	3.43398e+06	2.67801e+06	6.30547e+06	4.34406e+06	3.80702e+06	5.90192e+06	4.65563e+06	4.60459e+06
			1603.71	800.847	0.658	4.91037e+06	5.1721e+06	5.40493e+06	4.73073e+06	6.74647e+06	7.20525e+06	3.69295e+06	3.66412e+06	1.86223e+06	3.43398e+06	2.67801e+06	6.24781e+06	4.34376e+06	3.80702e+06	5.90192e+06	4.65563e+06	4.879e+06
			798.844	797.837	0.657	4.81412e+06	5.63245e+06	5.40493e+06	4.73073e+06	6.74647e+06	7.2029e+06	3.69295e+06	3.66412e+06	4.55908e+06	3.43398e+06	2.67801e+06	6.30547e+06	4.33924e+06	3.80702e+06	5.89898e+06	4.65563e+06	4.879e+06
		C13 H19 N2 O13 P	442.061	441.053	0.669	3.50021e+06	5.6867e+06	6.82793e+06	6.87255e+06	5.51651e+06	7.17871e+06	6.23388e+06	6.19652e+06	5.93529e+06	1.69838e+06	492881	5.50151e+06	7.14093e+06	2.27984e+06	5.91704e+06	7.1712e+06	4.56127e+06
		C34 H46 N2 O14 P2 S	800.214	781.197	1.28	6.87604e+06	5.95341e+06	7.1671e+06	4.54067e+06	5.96719e+06	6.66041e+06	5.02674e+06	3.91808e+06	6.57868e+06	4.29667e+06	3.73896e+06	5.54833e+06	5.05685e+06	6.96063e+06	5.4714e+06	5.43309e+06	5.33862e+06
		C34 H44 N2 O13 P2 S	782.204	781.196	1.274	6.87604e+06	5.95341e+06	7.1671e+06	4.54067e+06	6.3141e+06	6.66041e+06	5.02674e+06	2.97648e+06	6.79853e+06	4.29667e+06	3.73896e+06	5.54833e+06	5.04102e+06	6.98835e+06	5.76038e+06	5.43309e+06	5.33862e+06
		C14 H32 N2 O7	340.222	339.214	6.605	7.15198e+06	77433.2	4.91044e+06	4.46586e+06	2.74862e+06	2.25261e+06	539705	975894	1.08132e+06	5.23232e+06	1.12325e+06	2.17423e+06	78104.8	2.73037e+06	830099	88833.3	3.62373e+06
			2472.57	1235.28	0.64	5.31128e+06	3.35433e+06	1.75485e+06	2.21979e+06	6.5387e+06	3.17115e+06	3.05883e+06	2.51592e+06	2.97545e+06	6.67494e+06	7.151e+06	4.33046e+06	2.92331e+06	6.83378e+06	3.76799e+06	3.04891e+06	4.67171e+06
			120.915	119.908	1.378	4.92385e+06	4.3386e+06	2.86559e+06	3.54622e+06	4.56839e+06	2.51325e+06	4.04846e+06	3.61937e+06	2.75139e+06	4.87015e+06	7.14447e+06	4.0643e+06	3.10315e+06	4.87473e+06	2.81e+06	2.87873e+06	3.96e+06
	MFCD03083861	C20 H21 N3 O3 S2	415.101	414.094	0.735	1.263e+06	5.78214e+06	7.12255e+06	5.32523e+06	4.83954e+06	2.65205e+06	2.94162e+06	4.00656e+06	7.1419e+06	478586	550464	2.50769e+06	4.54311e+06	540529	4.66134e+06	4.29837e+06	2.63321e+06
	Indole-3-acetic acid	C10 H9 N O2	175.063	174.056	2.514	5.00286e+06	2.59373e+06	1.70872e+06	1.44164e+06	2.53822e+06	3.22006e+06	2.43996e+06	1.22995e+06	2.08742e+06	2.39072e+06	7.13695e+06	2.73852e+06	2.55055e+06	2.50065e+06	3.25763e+06	5.72132e+06	4.55803e+06
		C18 H23 N7 O S	385.168	384.161	4.821	3.04846e+06	3.04817e+06	3.15635e+06	6.58579e+06	4.95213e+06	4.84169e+06	5.41011e+06	3.77835e+06	3.86694e+06	3.86534e+06	4.86377e+06	2.80363e+06	3.24567e+06	3.90991e+06	4.33112e+06	4.28168e+06	2.75807e+06
		C23 H50 Cl N3 O6 S	531.309	530.302	7.217	2.5091e+06	1.46182e+06	798532	1.63528e+06	2.75355e+06	2.45635e+06	7.11869e+06	2.45823e+06	2.04503e+06	2.23864e+06	2.53928e+06	3.43693e+06	2.3988e+06	2.23416e+06	3.83003e+06	3.15043e+06	1.67353e+06
		C24 H42 N5 O3 P	479.301	478.294	6.944	5.10823e+06	2.86265e+06	4.50104e+06	3.48697e+06	3.76489e+06	5.6574e+06	5.92092e+06	3.2293e+06	6.47146e+06	5.55543e+06	7.10191e+06	4.16213e+06	3.29949e+06	5.75027e+06	5.40001e+06	4.18192e+06	3.35698e+06
		C25 H61 N10 O18 P3 S4	1010.23	991.208	1.064	2.54931e+06	5.93969e+06	6.9669e+06	7.10121e+06	5.80987e+06	6.67874e+06	3.84753e+06	5.18132e+06	3.46583e+06	3.23657e+06	1.46372e+06	5.12114e+06	4.29296e+06	2.17906e+06	4.39677e+06	4.23139e+06	1.62945e+06
		C25 H59 N10 O17 P3 S4	992.215	991.208	1.061	2.54931e+06	5.93969e+06	6.9669e+06	7.10121e+06	5.80987e+06	6.67874e+06	3.84753e+06	5.18132e+06	3.46583e+06	3.23657e+06	1.46372e+06	5.12114e+06	4.29296e+06	2.17906e+06	4.39677e+06	4.23139e+06	1.62945e+06
			103.956	102.949	0.561	6.79225e+06	5.74583e+06	4.93248e+06	4.92933e+06	5.87728e+06	5.7283e+06	7.07104e+06	5.8713e+06	6.00987e+06	6.42233e+06	7.08523e+06	6.04825e+06	5.75723e+06	6.7921e+06	5.82159e+06	5.30315e+06	5.73264e+06
			120.915	119.908	1.163	1.34954e+06	1.68906e+06	814093	393539	1.73957e+06	740211	1.30652e+06	947642	732487	1.86497e+06	2.77021e+06	1.38923e+06	1.02482e+06	1.33642e+06	1.02391e+06	656964	877933
	13,14-Dihydro-15-keto-tetranor prostaglandin F1α	C16 H28 O5	300.194	299.186	2.524	2.33319e+06	2.35669e+06	2.97184e+06	3.64132e+06	1.67773e+06	4.55358e+06	1.55983e+06	1.34726e+06	4.498e+06	1.85786e+06	1.84611e+06	2.10917e+06	4.88156e+06	1.02764e+06	2.45561e+06	7.06506e+06	1.61682e+06
			1739.68	868.834	0.656	4.34084e+06	6.40573e+06	5.04607e+06	4.52902e+06	7.06062e+06	6.37143e+06	3.29935e+06	3.33891e+06	3.37305e+06	3.67576e+06	3.15327e+06	5.44931e+06	3.83334e+06	3.56621e+06	5.4968e+06	4.70794e+06	4.19653e+06
	14(S)-HDHA	C22 H32 O3	344.235	343.227	7.054	7.04937e+06	109646	4.09003e+06	3.55363e+06	2.2955e+06	2.57734e+06	355419	1.51271e+06	1.05707e+06	3.95915e+06	1.31195e+06	1.16696e+06	773666	4.15531e+06	629193	789714	2.60012e+06
	4-Indolecarbaldehyde	C9 H7 N O	145.053	144.045	1.386	5.78719e+06	3.94456e+06	4.85399e+06	4.09649e+06	5.06687e+06	4.2537e+06	4.53321e+06	7.03301e+06	4.46549e+06	3.38043e+06	5.39818e+06	4.21977e+06	4.66883e+06	5.31816e+06	5.41386e+06	6.23394e+06	3.14885e+06
			210.816	209.808	0.902	4.16453e+06	2.41722e+06	1.94143e+06	2.55134e+06	3.66182e+06	2.47166e+06	2.26469e+06	2.46252e+06	1.98376e+06	5.9443e+06	7.02298e+06	2.91262e+06	2.7321e+06	5.08225e+06	2.10615e+06	1.59182e+06	4.29348e+06
	Methyl 3-(3,12-diacetoxy-10,13-dimethylhexadecahydro-1H-cyclopenta[a]phenanthren-17-yl)butanoate	C28 H44 O6	476.313	475.306	7.207	2.96876e+06	3.1057e+06	1.67454e+06	2.94481e+06	118600	6.63469e+06	3.26715e+06	2.50787e+06	6.99712e+06	2.09233e+06	5.2997e+06	2.06022e+06	3.002e+06	292042	2.05288e+06	2.33326e+06	3.51843e+06
	Epitestosterone glucuronide	C25 H36 O8	464.241	463.234	2.978	5.0993e+06	3.60332e+06	2.97444e+06	2.10548e+06	4.9473e+06	6.75771e+06	2.22913e+06	1.87242e+06	1.32187e+06	1.36643e+06	4.23511e+06	5.66111e+06	6.99652e+06	1.87547e+06	4.06809e+06	5.99065e+06	3.89992e+06
			815.487	814.48	0.718	2.97083e+06	543640	653491	604457	603823	613157	555981	624619	612942	3.85895e+06	6.9957e+06	551704	572280	3.82241e+06	566452	606762	1.63068e+06
		C26 H57 N O16 P2	701.313	700.306	6.178	1.91024e+06	1.22018e+06	1.02146e+06	582446	2.39907e+06	3.02266e+06	6.98754e+06	2.24262e+06	2.22073e+06	1.62626e+06	1.54847e+06	5.00561e+06	2.66144e+06	2.04883e+06	4.32845e+06	4.18019e+06	1.64113e+06
		C7 H13 N4 O9 P3	389.99	388.983	2.219	4.21283e+06	6.18596e+06	6.65144e+06	6.33845e+06	6.09089e+06	5.36394e+06	919842	6.69266e+06	6.20812e+06	1.57856e+06	6.67852e+06	6.36464e+06	5.94605e+06	6.30117e+06	3.93599e+06	5.07917e+06	6.82013e+06
		C3 H4 N5 O6 P3 S	330.908	329.901	3.313	4.15588e+06	5.00936e+06	4.63317e+06	4.89863e+06	5.09661e+06	4.26591e+06	5.15642e+06	5.06941e+06	4.75766e+06	4.9848e+06	4.95445e+06	5.22403e+06	4.91855e+06	5.06345e+06	5.16073e+06	4.89639e+06	4.90299e+06
			1807.67	902.828	0.657	4.71974e+06	3.02248e+06	4.59952e+06	4.1227e+06	6.97081e+06	6.25846e+06	3.46215e+06	3.42064e+06	4.42753e+06	3.37677e+06	2.59004e+06	5.87998e+06	4.45723e+06	3.6025e+06	4.20937e+06	4.6238e+06	4.09071e+06
			903.835	902.828	0.654	4.42277e+06	5.51889e+06	4.66515e+06	4.1227e+06	6.97081e+06	6.13527e+06	3.17549e+06	3.27072e+06	4.42753e+06	3.27229e+06	2.59162e+06	5.61577e+06	4.45723e+06	3.49664e+06	4.20937e+06	4.464e+06	3.86032e+06
		C8 H17 N5 O3 P2	293.079	292.072	0.779	6.96018e+06	972986	3.74152e+06	1.84511e+06	796955	1.30534e+06	539802	554698	535239	6.4646e+06	3.04649e+06	2.92228e+06	5.81274e+06	4.8863e+06	665476	1.57562e+06	458911
		C7 H19 Cl N5 O15 P3	540.977	539.969	0.776	6.95409e+06	3.31508e+06	1.4495e+06	3.3099e+06	4.26803e+06	4.09584e+06	4.08952e+06	3.42714e+06	4.25683e+06	5.77024e+06	5.35356e+06	3.958e+06	3.05979e+06	6.84341e+06	4.50969e+06	3.10462e+06	5.85682e+06
		C7 H13 N4 O9 P3	389.99	388.983	2.269	167020	6.90994e+06	4.88209e+06	4.19188e+06	4.63503e+06	3.72629e+06	4.24019e+06	3.83595e+06	4.4562e+06	3.6292e+06	4.33145e+06	3.94871e+06	4.75991e+06	4.64685e+06	2.23173e+06	2.99937e+06	410498
	(+/-)11(12)-EET	C20 H32 O3	320.235	319.228	9.52	3.70075e+06	119001	3.88408e+06	2.49504e+06	2.15388e+06	4.24102e+06	113723	997308	599784	6.93585e+06	768575	777010	421453	2.00086e+06	171226	371540	1.90172e+06
		C25 H32 S	364.222	363.215	6.392	4.8398e+06	79823.6	6.89904e+06	6.15056e+06	4.69971e+06	2.97437e+06	678743	1.9782e+06	1.26528e+06	6.93308e+06	1.56139e+06	2.57363e+06	791945	4.48115e+06	732141	976473	2.73219e+06
	5-[(1S,2R,4aR)-5-(Hydroxymethyl)-1,2,4a-trimethyl-1,2,3,4,4a,7,8,8a-octahydro-1-naphthalenyl]-3-methylpentanoic acid	C20 H34 O3	322.251	321.244	8.767	4.03568e+06	124842	4.62486e+06	3.04671e+06	2.28832e+06	4.96605e+06	130657	1.06783e+06	775491	6.91573e+06	1.29584e+06	912695	748515	2.09471e+06	243134	628031	1.64388e+06
		C16 H22 N6 O3 P2	408.121	407.114	5.773	6.91247e+06	191996	2.29108e+06	1.70412e+06	1.34627e+06	2.04956e+06	1.52859e+06	1.41399e+06	2.02714e+06	1.15692e+06	1.65791e+06	1.79766e+06	326784	2.0851e+06	2.2628e+06	1.20009e+06	3.70732e+06
	Gemcabene	C16 H30 O5	302.209	301.202	4.105	6.91089e+06	399018	1.69656e+06	1.50047e+06	1.01012e+06	1.88989e+06	1.2405e+06	964049	1.9671e+06	2.57825e+06	1.59338e+06	2.09357e+06	682734	2.19742e+06	2.33671e+06	1.46623e+06	3.25153e+06
		C30 H47 N2 O16 P3	784.215	783.208	1.058	6.7074e+06	3.51447e+06	2.75795e+06	1.89789e+06	2.6425e+06	2.77443e+06	5.85274e+06	5.20774e+06	5.71646e+06	1.80176e+06	3.59422e+06	5.91629e+06	1.67076e+06	4.07677e+06	6.90938e+06	4.79352e+06	4.54374e+06
		C19 H23 N3 O7 S	437.126	436.118	1.151	4.14654e+06	5.46634e+06	3.88532e+06	5.81146e+06	6.90215e+06	4.79245e+06	5.75859e+06	6.1959e+06	4.74413e+06	4.59113e+06	3.2902e+06	3.61501e+06	5.09606e+06	4.41794e+06	5.04891e+06	2.98488e+06	3.53972e+06
	MFCD03940208	C18 H25 N3 O6 S	411.146	410.139	1.163	3.20243e+06	1.56627e+06	6.88712e+06	2.83615e+06	1.85664e+06	3.10655e+06	2.4414e+06	2.44282e+06	4.96704e+06	4.05091e+06	1.49531e+06	2.60778e+06	2.93227e+06	1.45004e+06	5.23531e+06	3.02819e+06	3.5996e+06
		C45 H20 O8 P2	750.064	749.056	1.425	712419	2.76771e+06	6.87969e+06	3.8627e+06	3.00926e+06	5.85714e+06	2.42827e+06	3.99698e+06	3.32364e+06	1.1862e+06	221109	2.75307e+06	3.22034e+06	799738	3.51319e+06	3.39452e+06	2.94479e+06
		C4 H N3 O5 P2	232.939	231.932	0.739	3.8339e+06	3.61477e+06	4.89068e+06	4.6698e+06	4.03329e+06	3.54741e+06	4.14381e+06	4.25815e+06	4.10878e+06	3.88319e+06	4.5875e+06	3.78211e+06	4.01543e+06	4.30518e+06	3.6742e+06	4.61176e+06	3.85244e+06
	Cyclopentadecanolide	C15 H28 O2	240.209	221.191	4.856	6.86832e+06	89084.5	2.05492e+06	954647	1.16677e+06	2.53771e+06	363952	1.03567e+06	789546	790096	1.20765e+06	1.2071e+06	423640	1.51689e+06	970998	665509	2.33969e+06
	5,10-Pentadecadienal	C15 H26 O	222.198	221.191	4.854	6.86832e+06	89084.5	2.05492e+06	954647	1.16677e+06	2.53771e+06	363952	1.03567e+06	789546	790096	1.20765e+06	1.2071e+06	423640	1.51689e+06	970998	665509	2.33969e+06
			502.992	501.985	0.777	4.06558e+06	5.49946e+06	6.04505e+06	3.42354e+06	3.37786e+06	6.85999e+06	1.60882e+06	1.18287e+06	1.07794e+06	2.95169e+06	849378	4.50212e+06	5.43557e+06	2.41361e+06	6.05698e+06	4.83382e+06	3.09695e+06
	Acetanilide	C8 H9 N O	135.068	134.061	1.469	6.06519e+06	3.57412e+06	5.84284e+06	3.93142e+06	3.94123e+06	5.49955e+06	3.42407e+06	5.01576e+06	6.85909e+06	1.17779e+06	1.91807e+06	3.87335e+06	4.014e+06	1.16234e+06	6.09879e+06	4.59826e+06	3.55014e+06
		C38 H51 N4 O7 P3 S2	832.241	831.233	1.268	5.32585e+06	4.07353e+06	6.43535e+06	6.62599e+06	5.03477e+06	6.85567e+06	4.6265e+06	5.19986e+06	5.86643e+06	1.99539e+06	1.92041e+06	4.78097e+06	3.85673e+06	2.95773e+06	5.29346e+06	6.58906e+06	4.70211e+06
		C38 H84 N8 O10 P2	874.58	873.573	7.525	513455	11340.8	4.40134e+06	694725	171837	207700	92710.3	227444	123292	6.85532e+06	64169.5	1.81435e+06	648275	2.09992e+06	250614	195118	428743
			669.848	668.841	0.627	2.89266e+06	1.29453e+06	798562	906979	2.28084e+06	1.44399e+06	1.48301e+06	1.2789e+06	1.46815e+06	1.62422e+06	3.31001e+06	2.29813e+06	1.79608e+06	2.24705e+06	1.27014e+06	1.35029e+06	1.81021e+06
		C16 H21 N6 O16 P3	646.023	645.016	0.669	3.8659e+06	5.41902e+06	5.75559e+06	6.52244e+06	5.2414e+06	6.83897e+06	4.95384e+06	5.1934e+06	6.24969e+06	1.83239e+06	434601	5.15166e+06	6.15854e+06	2.48127e+06	5.43803e+06	6.14445e+06	4.59216e+06
		C26 H52 O10	524.356	523.349	3.782	4.54444e+06	415009	2.11339e+06	2.45466e+06	2.11941e+06	1.89141e+06	1.17845e+06	2.29259e+06	2.3127e+06	6.27938e+06	3.0763e+06	887210	567388	6.83826e+06	872957	975513	2.51843e+06
		C39 H90 N10 O10	858.683	857.676	6.31	4.61504e+06	4.32366e+06	3.91633e+06	3.95549e+06	3.80307e+06	3.26957e+06	3.29579e+06	2.95728e+06	2.72556e+06	2.61665e+06	2.56146e+06	2.4265e+06	2.44222e+06	2.42325e+06	2.42876e+06	2.11786e+06	1.97316e+06
		C20 H3 Cl2 N8 O5 P S5	695.794	694.786	0.681	2.91819e+06	1.91098e+06	840240	1.46773e+06	2.58415e+06	1.20146e+06	2.13933e+06	2.04674e+06	1.96449e+06	4.48736e+06	6.82194e+06	2.48042e+06	1.58695e+06	3.49112e+06	1.9572e+06	2.01665e+06	2.42833e+06
	MFCD00084800	C14 H28 O4	260.199	259.191	3.873	4.36184e+06	1.55649e+06	4.72535e+06	5.8891e+06	2.60702e+06	1.72606e+06	1.92509e+06	954427	2.20857e+06	5.72885e+06	6.82146e+06	1.8721e+06	1.11448e+06	2.85305e+06	2.06895e+06	2.54364e+06	1.44256e+06
	(3S,7R,11R)-3,7,11,15-Tetramethyl-2-oxohexadecanoic acid	C20 H38 O3	326.282	325.275	10.851	4.85945e+06	120823	4.64487e+06	6.58043e+06	3.13751e+06	3.39246e+06	456387	1.89375e+06	846031	6.81884e+06	802693	1.36659e+06	865233	2.9056e+06	395786	560336	1.95586e+06
			606.11	605.102	1.165	2.03122e+06	5.50015e+06	6.81737e+06	2.28505e+06	3.43474e+06	5.61651e+06	2.04388e+06	703102	1.42578e+06	1.7773e+06	300620	4.19263e+06	2.86875e+06	1.37195e+06	3.04141e+06	2.99809e+06	2.95144e+06
			165.843	164.836	0.866	5.28201e+06	4.28339e+06	2.3178e+06	2.79385e+06	4.63325e+06	2.35928e+06	3.82188e+06	3.57358e+06	2.73961e+06	6.70024e+06	6.81678e+06	3.84099e+06	2.17155e+06	4.84588e+06	3.60534e+06	3.37303e+06	3.84383e+06
		C6 H5 O18 P3 S3	553.784	552.777	0.691	3.54343e+06	2.23957e+06	979608	1.31737e+06	3.20933e+06	1.65234e+06	2.23358e+06	1.79153e+06	1.40481e+06	5.23271e+06	6.8023e+06	2.22502e+06	1.79101e+06	4.50853e+06	2.0364e+06	2.05031e+06	2.98312e+06
	[Similar to: Amoxicillin; ΔMass: -44.0350 Da]	C6 H12 N9 O5 P	321.07	320.062	1.054	3.37312e+06	3.52731e+06	4.73899e+06	6.7945e+06	3.1689e+06	3.46758e+06	5.05831e+06	4.91671e+06	5.71244e+06	1.94845e+06	1.93116e+06	3.29873e+06	4.49456e+06	3.01751e+06	4.85031e+06	5.46311e+06	4.0523e+06
		C28 H49 N2 O15 P	684.287	683.28	2.427	2.67184e+06	3.23177e+06	2.61653e+06	4.74957e+06	3.16744e+06	2.60987e+06	3.78867e+06	4.58456e+06	4.70653e+06	2.21255e+06	1.36313e+06	2.543e+06	6.79013e+06	3.03169e+06	4.11918e+06	4.79573e+06	3.26193e+06
		C22 H38 O11	478.241	477.234	2.734	101950	22749.6	26907.3	42226.4	26243.2	339677	23297.9	144847	23931.4	24312.4	6.79e+06	96100.3	134720	23430.5	170479	121825	48990.7
	MFCD18428243	C6 H4 Br I2 Sb	529.664	528.656	0.775	6.48709e+06	1.45651e+06	1.30279e+06	1.24396e+06	2.04643e+06	1.60089e+06	2.15671e+06	1.1343e+06	1.09451e+06	6.15496e+06	5.22402e+06	2.13601e+06	1.06964e+06	6.77358e+06	1.1972e+06	1.2285e+06	5.11794e+06
	Glycochenodeoxycholic acid	C26 H43 N O5	449.314	448.307	3.118	3.28563e+06	3.97817e+06	4.07839e+06	1.84705e+06	2.53851e+06	2.8143e+06	1.58174e+06	2.04267e+06	2.84211e+06	1.9339e+06	6.76744e+06	1.11337e+06	1.4448e+06	2.06941e+06	1.44674e+06	2.21626e+06	1.01353e+06
	MFCD03087195	C38 H38 N4 O10	710.26	709.253	6.183	1.99761e+06	1.37158e+06	1.02445e+06	919747	1.61235e+06	1.11707e+06	6.76529e+06	1.87669e+06	1.87711e+06	1.24596e+06	144940	4.67566e+06	2.42828e+06	2.00351e+06	3.95325e+06	3.84142e+06	1.56548e+06
			1346.34	1345.34	2.231	6.74838e+06	4.3436e+06	3.59555e+06	5.66492e+06	5.72869e+06	4.15265e+06	5.20949e+06	5.75764e+06	3.50244e+06	6.29777e+06	5.53558e+06	5.14962e+06	5.94053e+06	5.50537e+06	4.82821e+06	5.19092e+06	5.71107e+06
			602.859	601.851	0.621	2.85675e+06	1.39386e+06	1.01532e+06	949682	2.06615e+06	1.46074e+06	1.62204e+06	1.11439e+06	1.64059e+06	2.12681e+06	2.3115e+06	1.85401e+06	1.31263e+06	1.81387e+06	1.32027e+06	1.23275e+06	1.6398e+06
		C20 H38 N O14 P S	579.173	578.166	1.073	1.14515e+06	1.58012e+06	6.74055e+06	2.76205e+06	2.55034e+06	560333	3.36206e+06	2.5129e+06	2.48048e+06	584773	240256	382213	1.75184e+06	1.06671e+06	912740	4.31903e+06	1.53462e+06
		C3 H2 Cl3 N2 O8 P3	391.811	390.804	0.88	5.11014e+06	4.8101e+06	1.72616e+06	4.0802e+06	3.64418e+06	6.73752e+06	6.23436e+06	4.41175e+06	4.50386e+06	2.81822e+06	1.59152e+06	4.35872e+06	5.36609e+06	2.92062e+06	5.77304e+06	4.47895e+06	4.67086e+06
	MFCD00084800	C14 H28 O4	260.199	259.191	3.263	6.7144e+06	172573	2.77271e+06	1.58613e+06	1.50211e+06	1.98946e+06	437273	860795	1.05355e+06	1.97531e+06	1.35633e+06	1.87044e+06	377260	1.42638e+06	1.02201e+06	750265	1.90223e+06
	Tetradecanedioic acid	C14 H26 O4	258.183	257.176	3.076	2.32039e+06	529215	2.69714e+06	4.44343e+06	1.54107e+06	6.70977e+06	634274	759495	1.46334e+06	5.17103e+06	1.86892e+06	2.03866e+06	975444	1.26639e+06	1.38465e+06	961807	1.40214e+06
		C27 H13 N O	367.098	366.091	1.072	4.09634e+06	3.73012e+06	4.59216e+06	6.70423e+06	3.77206e+06	3.5298e+06	5.20226e+06	5.95801e+06	4.9077e+06	2.71983e+06	2.72091e+06	3.92368e+06	4.70603e+06	3.43644e+06	4.33821e+06	4.36509e+06	3.96232e+06
		C12 H7 Cl2 N5 O4 S	386.96	385.953	1.322	6.26352e+06	5.98352e+06	5.51022e+06	6.6444e+06	6.70317e+06	3.41929e+06	3.60942e+06	5.55513e+06	3.92646e+06	2.10493e+06	3.42134e+06	5.47249e+06	4.5731e+06	2.42388e+06	2.16099e+06	4.75782e+06	5.05739e+06
		C22 H47 N3 O6 S	481.317	480.309	9.257	4.62095e+06	2.74428e+06	5.37163e+06	4.92006e+06	4.59366e+06	4.53734e+06	5.78288e+06	3.86679e+06	4.48683e+06	6.69957e+06	4.66966e+06	4.78567e+06	3.27978e+06	5.87814e+06	4.4589e+06	4.77087e+06	3.2614e+06
		C28 H16 N8 O14 P2 S	781.998	780.991	0.663	3.04837e+06	4.69864e+06	5.10766e+06	5.87013e+06	5.46636e+06	6.68784e+06	4.53977e+06	4.43144e+06	4.7682e+06	1.57654e+06	386845	4.83352e+06	5.93374e+06	2.35653e+06	4.63045e+06	4.7441e+06	4.7098e+06
		C10 H14 N6 O2	250.118	249.111	3.196	3.1469e+06	326658	1.47954e+06	621490	1.10603e+06	6.68365e+06	272931	861657	716629	2.54833e+06	1.82405e+06	3.12976e+06	1.03386e+06	1.58314e+06	1.49965e+06	1.34029e+06	2.06236e+06
		C24 H6 N9 P S	483.019	482.012	0.791	6.67872e+06	3.23241e+06	1.85303e+06	4.51162e+06	4.08972e+06	4.63866e+06	5.1001e+06	5.16434e+06	4.51631e+06	5.37497e+06	5.65721e+06	5.18885e+06	3.36756e+06	6.24956e+06	4.42539e+06	3.07337e+06	6.39698e+06
		C H Cl N3 P S3	216.876	215.868	1.356	2.92547e+06	2.79427e+06	1.07596e+06	2.05745e+06	2.96741e+06	884983	2.44834e+06	1.97572e+06	1.0783e+06	3.47611e+06	6.67025e+06	2.38188e+06	1.59514e+06	3.56313e+06	557158	1.40265e+06	2.463e+06
		C34 H40 N4 O11	680.269	679.262	3.309	1.40134e+06	2.17359e+06	1.6468e+06	3.31186e+06	2.05742e+06	2.20208e+06	3.82264e+06	6.01636e+06	3.89758e+06	2.04694e+06	3.1452e+06	687497	3.74762e+06	6.66037e+06	2.54526e+06	1.9883e+06	633413
			525.669	524.662	0.777	6.3107e+06	1.85785e+06	1.34403e+06	1.28333e+06	1.88174e+06	1.26747e+06	2.79115e+06	1.1702e+06	1.12915e+06	6.65092e+06	6.02617e+06	2.64117e+06	1.1035e+06	6.02732e+06	1.03691e+06	1.26738e+06	5.34553e+06
	17-(1-Hydroxyethyl)-10-methyl-13-[(methylamino)methyl]-1,2,4,7,8,9,10,11,12,13,14,15,16,17-tetradecahydrospiro[cyclopenta[a]phenanthrene-3,2'-[1,3]dioxolan]-11-yl acetate	C26 H41 N O5	447.298	446.291	3.357	6.65087e+06	3.02637e+06	1.56344e+06	503395	3.22842e+06	1.33146e+06	257932	1.24227e+06	925548	2.33873e+06	1.8596e+06	449788	472793	2.06381e+06	757626	839301	211291
		C19 H28 O4 S	352.171	351.163	2.689	3.1017e+06	4.0352e+06	5.21325e+06	4.71036e+06	5.4412e+06	3.14557e+06	5.53558e+06	4.20864e+06	5.42858e+06	5.54492e+06	5.34028e+06	3.16219e+06	5.1026e+06	5.2231e+06	6.22356e+06	5.91417e+06	5.87477e+06
			865.971	864.964	0.787	877360	4.67077e+06	5.53196e+06	6.64268e+06	4.15405e+06	2.20582e+06	4.43779e+06	6.46464e+06	5.62026e+06	564209	562040	4.23083e+06	4.11501e+06	559123	3.02673e+06	4.87128e+06	2.79535e+06
	Trinonanoin	C30 H56 O6	512.407	511.4	10.766	5.46449e+06	6.05591e+06	4.05105e+06	5.36609e+06	4.95452e+06	5.1311e+06	5.62135e+06	2.56505e+06	4.87943e+06	5.87114e+06	5.27247e+06	6.63658e+06	4.17554e+06	5.31173e+06	2.85814e+06	5.34752e+06	5.07903e+06
	1-icosanoyl-sn-glycero-3-phosphoethanolamine	C25 H52 N O7 P	509.348	508.341	10.653	2.08609e+06	1.11059e+06	1.85592e+06	2.08426e+06	2.42086e+06	2.04623e+06	6.63607e+06	2.18103e+06	3.02103e+06	2.27275e+06	2.94143e+06	3.79082e+06	1.53594e+06	2.25561e+06	2.6904e+06	3.65168e+06	1.88593e+06
	MFCD05153337	C28 H25 Cl2 N3 O7 S	617.08	616.073	2.247	4.2476e+06	3.0935e+06	3.52635e+06	5.99505e+06	3.66791e+06	3.91042e+06	6.63144e+06	4.69877e+06	4.20009e+06	1.62784e+06	3.29139e+06	4.35271e+06	5.18986e+06	3.45288e+06	5.52584e+06	4.45033e+06	3.62554e+06
		C53 H84 N2 O3 P2 S	890.565	889.558	3.367	3.79762e+06	1.67007e+06	879264	3.19573e+06	768650	3.12254e+06	4.0356e+06	2.3391e+06	6.6252e+06	1.15928e+06	6.05263e+06	1.42303e+06	3.51114e+06	1.69564e+06	4.82866e+06	5.2631e+06	1.85966e+06
	(±)12(13)-DiHOME	C18 H34 O4	314.246	313.238	4.623	6.0957e+06	839652	5.778e+06	5.91918e+06	3.77037e+06	4.45494e+06	1.77557e+06	2.39065e+06	2.58762e+06	6.62504e+06	2.45005e+06	3.25552e+06	1.83277e+06	5.39386e+06	1.85768e+06	1.058e+06	3.25292e+06
	MFCD02729075	C21 H28 N4 O	352.225	351.217	3.643	3.33685e+06	343740	2.48152e+06	802819	1.65525e+06	6.61594e+06	158052	558602	1.61166e+06	3.31131e+06	989255	1.68371e+06	788878	1.11894e+06	754237	1.52399e+06	2.99445e+06
	MFCD00084800	C14 H28 O4	260.199	259.191	3.837	3.63001e+06	4.08104e+06	4.92867e+06	5.66152e+06	2.645e+06	1.58062e+06	1.99113e+06	1.55778e+06	1.98176e+06	4.43216e+06	6.61481e+06	1.60578e+06	4.0236e+06	2.42546e+06	1.96286e+06	2.18391e+06	1.83658e+06
		C2 H2 Cl N7 O9 P2 S3	460.825	459.818	0.756	3.21979e+06	2.29033e+06	941523	1.0162e+06	1.22517e+06	1.69227e+06	917901	943231	849921	6.6126e+06	4.73234e+06	1.67376e+06	869044	4.67398e+06	684229	1.00347e+06	1.63041e+06
			877.828	876.821	0.659	3.61886e+06	5.27929e+06	6.24671e+06	4.4192e+06	6.40985e+06	6.61038e+06	2.95757e+06	3.93486e+06	4.20524e+06	2.26887e+06	2.09559e+06	4.97409e+06	3.91004e+06	2.76547e+06	5.09299e+06	3.98067e+06	3.5082e+06
		C32 H47 N3 O10	633.325	632.318	5.817	1.35283e+06	1.10823e+06	793980	990478	2.01108e+06	2.06797e+06	6.60961e+06	1.882e+06	1.56133e+06	1.34968e+06	2.04276e+06	4.06263e+06	2.13028e+06	1.47737e+06	3.6078e+06	3.50362e+06	160752
			146.938	145.931	0.723	2.98919e+06	2.81835e+06	3.81313e+06	3.64092e+06	3.14465e+06	2.76582e+06	3.23082e+06	3.31997e+06	3.20351e+06	3.02762e+06	3.57675e+06	2.94881e+06	3.13073e+06	3.35664e+06	2.86468e+06	3.59567e+06	3.00364e+06
	(+/-)8(9)-DiHET	C20 H34 O4	338.246	337.238	5.897	1.16961e+06	62581.1	772929	617388	720540	974477	84144.4	996473	73806.9	6.60766e+06	611714	79392.9	66236.8	620977	76609.9	400582	143931
			1535.72	766.853	0.657	4.75208e+06	5.4094e+06	5.20262e+06	4.46929e+06	6.60402e+06	5.72132e+06	3.75407e+06	3.77956e+06	4.51078e+06	3.6069e+06	2.83907e+06	5.04776e+06	4.62124e+06	3.32155e+06	4.53152e+06	5.07991e+06	3.25176e+06
			766.852	765.845	0.66	4.75208e+06	5.40936e+06	5.20262e+06	4.46919e+06	6.60392e+06	5.72127e+06	3.75407e+06	3.77956e+06	4.51078e+06	3.6069e+06	2.83895e+06	5.04776e+06	4.62115e+06	3.32155e+06	4.53144e+06	5.07991e+06	3.99859e+06
		C27 H12 N10 O18 P2	825.98	824.972	0.636	3.67702e+06	3.6203e+06	2.90619e+06	4.28431e+06	4.7557e+06	2.68277e+06	6.59096e+06	4.38928e+06	5.24485e+06	4.24704e+06	3.99723e+06	4.4396e+06	4.88813e+06	6.23345e+06	3.16927e+06	3.5146e+06	4.66756e+06
		C4 H7 N7 O4 P2 S	310.976	309.968	0.817	3.04235e+06	3.87039e+06	2.9482e+06	2.81505e+06	2.40363e+06	6.58813e+06	2.49797e+06	2.5669e+06	2.47685e+06	2.23137e+06	2.06042e+06	3.19972e+06	3.1264e+06	1.89973e+06	4.11361e+06	2.78006e+06	2.12364e+06
		C5 H2 N10 O2 P2	295.983	294.976	0.935	2.999e+06	5.25969e+06	6.34067e+06	6.58765e+06	4.00866e+06	3.26048e+06	5.05041e+06	4.37962e+06	5.60594e+06	1.32733e+06	1.02218e+06	3.7252e+06	5.10571e+06	2.2018e+06	4.34732e+06	5.62267e+06	3.32778e+06
		C10 H25 N6 O14 P3 S	578.036	577.028	0.665	3.63482e+06	5.26486e+06	6.48053e+06	6.00862e+06	4.9852e+06	6.58496e+06	5.09541e+06	5.0312e+06	5.55103e+06	1.32395e+06	477559	5.24972e+06	6.28418e+06	2.11951e+06	5.23721e+06	6.57639e+06	4.33552e+06
			676.137	675.13	1.797	1.02469e+06	2.4324e+06	6.58076e+06	3.74893e+06	2.77066e+06	5.19094e+06	2.3677e+06	3.55498e+06	2.85928e+06	1.20595e+06	216689	2.78177e+06	2.58235e+06	928567	3.07834e+06	2.96025e+06	2.51072e+06
		C36 H42 N6 O12 S2	814.23	813.223	2.678	3.79538e+06	2.80119e+06	2.82955e+06	2.94149e+06	2.31861e+06	4.22812e+06	4.00183e+06	4.44288e+06	4.96227e+06	2.06826e+06	1.57292e+06	4.05183e+06	2.49678e+06	2.59367e+06	6.57919e+06	6.12357e+06	4.70719e+06
	Erythorbic acid	C6 H8 O6	176.032	175.025	1.054	1.24406e+06	1.967e+06	915551	6.57656e+06	1.29251e+06	331623	2.1497e+06	3.30721e+06	1.18847e+06	230737	374095	513920	3.16101e+06	374021	4.01395e+06	4.58579e+06	1.88983e+06
	MFCD02328685	C17 H18 N4 O3	326.137	325.129	2.602	2.97122e+06	6.5759e+06	1.54539e+06	1.75635e+06	607883	57697.1	45077.4	870367	56597.1	42087.4	384189	1.04562e+06	1.63807e+06	54590.2	52749.6	916379	942658
	Indole-3-lactic acid	C11 H11 N O3	205.074	204.067	2.459	4.53599e+06	2.32266e+06	1.90692e+06	101113	2.60151e+06	4.23951e+06	3.43852e+06	101446	370445	2.72493e+06	3.35134e+06	3.81732e+06	4.54718e+06	4.41078e+06	6.56616e+06	3.64653e+06	4.10502e+06
	NP-018716	C11 H20 O4	216.136	215.129	3.105	6.53879e+06	1.50176e+06	3.86802e+06	1.80616e+06	2.9176e+06	5.16431e+06	1.34386e+06	2.20678e+06	2.00425e+06	3.64177e+06	3.82159e+06	4.52533e+06	633010	2.0249e+06	2.11513e+06	2.8983e+06	3.96176e+06
			737.471	736.463	0.767	556855	637661	754479	823772	703378	596259	730984	751156	724805	2.83133e+06	6.53552e+06	667179	708338	2.45633e+06	648144	799127	621444
		C7 H11 Cl2 P3	257.946	256.939	3.488	518577	1.65918e+06	737440	2.70824e+06	4.47004e+06	474304	894540	377315	457371	133047	6.52813e+06	580461	407522	1.86972e+06	543585	238654	281109
	NP-020632	C16 H20 O4	276.134	275.126	3.526	6.39345e+06	286445	2.7523e+06	1.77808e+06	3.03495e+06	6.52612e+06	350808	1.28857e+06	979082	4.69187e+06	3.32845e+06	4.10409e+06	867901	2.70469e+06	1.70681e+06	1.90419e+06	2.55891e+06
		C3 H2 N O6 P3	240.91	239.903	1.046	1.16885e+06	1.13249e+06	1.61337e+06	1.5351e+06	1.3173e+06	1.38101e+06	1.45673e+06	1.53685e+06	1.45107e+06	960884	853201	1.23717e+06	1.31423e+06	1.06273e+06	1.42266e+06	1.47539e+06	1.10127e+06
	13(S)-HOTrE	C18 H30 O3	294.219	293.212	5.651	6.499e+06	123350	5.10964e+06	2.97817e+06	3.78035e+06	3.79442e+06	833577	2.54714e+06	1.23167e+06	2.96484e+06	1.29536e+06	2.11176e+06	920980	2.88573e+06	945421	1.998e+06	2.57575e+06
			102.941	101.934	1.107	2.91046e+06	2.81994e+06	4.01734e+06	3.82244e+06	3.28012e+06	3.43875e+06	3.62729e+06	3.82679e+06	3.6132e+06	2.46858e+06	2.60177e+06	3.08059e+06	3.27247e+06	2.64622e+06	3.54246e+06	3.67375e+06	2.74219e+06
	(25S)-5beta-spirostan-3beta-yl beta-D-glucoside	C33 H54 O8	578.382	577.375	6.425	523744	3.39614e+06	1.5566e+06	2.69995e+06	1.21644e+06	802293	591482	2.10199e+06	706458	139428	6.48026e+06	4.05194e+06	4.34222e+06	489661	216128	5.3303e+06	4.08814e+06
		C5 H N10 O11 P3	469.904	468.896	0.667	3.16014e+06	5.81272e+06	6.283e+06	4.96985e+06	5.41218e+06	6.47367e+06	3.19345e+06	4.37818e+06	3.86009e+06	2.34962e+06	1.5138e+06	4.10005e+06	3.89021e+06	2.22641e+06	4.62422e+06	4.32762e+06	3.51943e+06
		C28 H38 N O7 P3	593.189	592.182	1.055	2.32754e+06	2.51474e+06	1.8889e+06	5.69996e+06	2.19132e+06	2.39588e+06	6.3473e+06	6.467e+06	4.46606e+06	949932	706592	3.33721e+06	3.47713e+06	1.68952e+06	4.66586e+06	4.5369e+06	3.49957e+06
			801.217	800.21	1.078	3.72121e+06	2.12572e+06	291108	2.98247e+06	2.58312e+06	1.52105e+06	5.14535e+06	3.7444e+06	3.41805e+06	2.20302e+06	1.54513e+06	2.20742e+06	2.58701e+06	3.12828e+06	3.07897e+06	6.46399e+06	3.82896e+06
	MFCD00084800	C14 H28 O4	260.199	259.191	3.823	3.42765e+06	1.57746e+06	3.90379e+06	5.53682e+06	2.56779e+06	1.06146e+06	1.95679e+06	979931	1.93779e+06	4.67737e+06	6.46193e+06	1.63453e+06	1.13531e+06	1.66984e+06	1.86338e+06	2.13042e+06	1.40142e+06
		C22 H41 N4 O4 P3	518.236	499.218	2.817	388883	755334	121461	1.61543e+06	813269	565610	1.14582e+06	1.44441e+06	6.45753e+06	289936	1.66646e+06	561209	4.79041e+06	1.01704e+06	1.53184e+06	4.19678e+06	949428
		C25 H32 N4 O7	500.226	499.218	2.813	388883	755334	116251	1.61543e+06	813269	565610	1.14582e+06	1.44441e+06	6.45753e+06	289936	1.66646e+06	561209	4.79041e+06	1.01704e+06	1.53184e+06	4.19678e+06	949428
	Tetranor 12-HETE	C16 H26 O3	266.188	265.181	4.248	5.7876e+06	176585	3.67411e+06	3.59411e+06	3.29372e+06	3.57043e+06	698191	1.67931e+06	1.19567e+06	5.01999e+06	2.89835e+06	2.97054e+06	850211	6.45445e+06	1.25485e+06	1.18263e+06	4.01254e+06
	(10S)-Juvenile hormone III diol	C16 H28 O4	284.199	265.181	4.217	5.7876e+06	176585	3.67411e+06	3.59411e+06	3.29372e+06	3.57043e+06	773821	1.67931e+06	1.19567e+06	2.02556e+06	4.2177e+06	4.12829e+06	850211	6.45445e+06	1.25485e+06	1.728e+06	4.01254e+06
		C21 H48 N6 O3 S	464.35	463.343	11.876	3.00022e+06	2.1318e+06	2.74412e+06	1.75436e+06	2.28729e+06	3.88236e+06	4.62966e+06	1.37479e+06	2.89977e+06	3.21983e+06	3.47791e+06	2.39587e+06	2.54953e+06	5.44473e+06	3.59174e+06	2.61394e+06	2.8721e+06
	N-({(2R,4S,5R)-5-[6-(3,4-Dimethoxyphenyl)-2-methyl-4-pyrimidinyl]-1-azabicyclo[2.2.2]oct-2-yl}methyl)cyclobutanecarboxamide	C26 H34 N4 O3	496.267	495.26	3.906	6.43894e+06	745562	2.94603e+06	5.76614e+06	3.81665e+06	1.52245e+06	1.01746e+06	1.76219e+06	1.4327e+06	2.56705e+06	3.75834e+06	3.60149e+06	2.01488e+06	2.71107e+06	969330	4.42773e+06	3.33061e+06
		C36 H76 N8 O10	780.571	779.564	11.17	5.11936e+06	5.22703e+06	5.49423e+06	5.54874e+06	5.30805e+06	5.28898e+06	5.35249e+06	5.64536e+06	6.28391e+06	6.42756e+06	4.98992e+06	4.86202e+06	4.78256e+06	5.11148e+06	4.64891e+06	4.75205e+06	3.83509e+06
		C4 H5 Cl N8 O17 P2 S	565.865	564.858	0.728	4.18228e+06	5.57471e+06	5.28063e+06	5.65847e+06	5.408e+06	4.8326e+06	6.00261e+06	5.73669e+06	6.4229e+06	3.06833e+06	1.7757e+06	5.08538e+06	5.07569e+06	3.05197e+06	4.44669e+06	5.38194e+06	5.45116e+06
		C45 H82 O4 P2	748.572	747.565	11.895	10772	12033.5	9966.25	3.72093e+06	4.43623e+06	4.37168e+06	4.46329e+06	4.61345e+06	4.82022e+06	4.24172e+06	3.69251e+06	4.98491e+06	5.38628e+06	3.37694e+06	3.55869e+06	4.53989e+06	4.88932e+06
		C29 H41 N10 O16 P	816.243	815.236	1.057	4.49378e+06	1.5895e+06	859560	2.48076e+06	647805	3.01095e+06	3.42684e+06	3.90496e+06	3.61671e+06	1.47036e+06	1.80733e+06	4.26523e+06	2.29825e+06	2.15909e+06	6.41751e+06	3.68611e+06	3.19388e+06
	13(S)-HpOTrE	C18 H30 O4	292.204	291.197	4.899	6.14598e+06	119391	1.65359e+06	1.86896e+06	2.19308e+06	6.30087e+06	199973	3.7933e+06	482747	6.41649e+06	2.31614e+06	1.78376e+06	1.10523e+06	4.18624e+06	784255	1.46227e+06	4.0556e+06
	13(S)-HpOTrE	C18 H30 O4	310.214	291.197	4.9	6.14598e+06	119391	1.65359e+06	1.86896e+06	2.19308e+06	6.30087e+06	199973	3.7933e+06	482747	6.41649e+06	2.31614e+06	1.78376e+06	1.10523e+06	4.18624e+06	784255	1.46227e+06	4.0556e+06
			315.867	314.86	0.513	4.3685e+06	3.81329e+06	3.29945e+06	3.7691e+06	4.78759e+06	3.86157e+06	3.81214e+06	3.66029e+06	3.69472e+06	5.16592e+06	5.82062e+06	4.08885e+06	4.09731e+06	4.39658e+06	3.98416e+06	3.8621e+06	4.33703e+06
			525.693	524.686	0.736	3.544e+06	1.34202e+06	1.42287e+06	1.524e+06	1.73121e+06	1.08029e+06	1.85455e+06	1.48775e+06	1.32515e+06	4.51042e+06	6.40732e+06	1.70542e+06	1.31275e+06	4.01717e+06	1.21878e+06	1.58277e+06	2.5949e+06
	1-(4-Chlorobenzyl)-1-cyclopentyl-3-(4-methoxyphenyl)-3-methylurea	C21 H25 Cl N2 O2	372.16	371.153	6.373	6.40666e+06	70542.8	2.67148e+06	3.35269e+06	2.65312e+06	1.14161e+06	1.98535e+06	945822	1.44268e+06	4.31737e+06	2.00813e+06	3.02932e+06	198099	1.20983e+06	2.24268e+06	1.46684e+06	2.20741e+06
		C5 H Cl3 N3 O2 P	270.886	269.879	1.095	5.71322e+06	4.13112e+06	1.32714e+06	1.05833e+06	2.60645e+06	2.62596e+06	1.0043e+06	1.05954e+06	2.56005e+06	4.20899e+06	6.40556e+06	4.55238e+06	1.5317e+06	4.75141e+06	2.46141e+06	2.47381e+06	3.4571e+06
	2-methylthio-4-chloropyrimidine	C5 H5 Cl N2 S	159.986	158.979	0.811	5.01889e+06	4.73204e+06	6.4023e+06	6.11316e+06	5.27991e+06	4.64385e+06	5.42459e+06	5.57428e+06	5.37873e+06	4.91759e+06	4.98924e+06	4.95109e+06	5.25653e+06	5.63584e+06	4.80984e+06	6.03717e+06	5.04316e+06
		C4 H14 N7 O6 P3	349.023	348.015	2.307	4.76094e+06	4.59899e+06	4.89416e+06	1.72388e+06	5.46326e+06	5.4222e+06	5.08976e+06	6.38862e+06	5.34401e+06	2.21554e+06	5.19527e+06	5.50403e+06	5.77913e+06	5.05528e+06	4.93989e+06	6.0879e+06	2.00357e+06
		C3 H7 Cl N8 O	206.043	205.035	1.054	2.27512e+06	1.63515e+06	2.58641e+06	5.44866e+06	1.99343e+06	1.13783e+06	2.10265e+06	6.38689e+06	1.97887e+06	1.15723e+06	281104	2.26896e+06	1.96752e+06	1.4971e+06	2.94359e+06	2.08959e+06	1.28284e+06
	(-)-Andrographolide	C20 H30 O5	350.209	349.202	3.603	3.10603e+06	330390	2.62842e+06	938801	1.61518e+06	6.38373e+06	134814	598319	1.55628e+06	757478	876768	1.5015e+06	758413	1.08909e+06	603579	1.45908e+06	2.58814e+06
			1454.77	726.379	0.655	5.99475e+06	4.61007e+06	2.838e+06	4.02027e+06	5.99856e+06	4.34783e+06	4.65264e+06	3.68047e+06	4.77101e+06	5.92797e+06	6.38182e+06	4.98529e+06	4.26687e+06	6.29943e+06	4.7383e+06	4.21564e+06	5.79192e+06
			863.973	862.966	0.787	690804	3.99398e+06	5.05418e+06	2.37267e+06	3.76977e+06	1.99743e+06	3.59932e+06	6.37303e+06	4.9381e+06	513825	511849	3.29368e+06	4.07436e+06	509193	3.02673e+06	3.49323e+06	1.57457e+06
		C23 H55 N5 O8 P2	591.354	590.346	6.788	1.07041e+06	610719	620229	996847	1.05354e+06	849559	6.37299e+06	1.67041e+06	1.04211e+06	1.44807e+06	1.81928e+06	2.47502e+06	834525	767431	1.54577e+06	1.83054e+06	719357
		C3 H2 Cl N3 O14 S2	402.867	401.859	0.759	3.91705e+06	1.66943e+06	1.19323e+06	1.30282e+06	1.46867e+06	1.80768e+06	1.15608e+06	1.18798e+06	1.1463e+06	6.3675e+06	3.48063e+06	2.70713e+06	1.24364e+06	5.87156e+06	2.38437e+06	1.26385e+06	2.01104e+06
	(16Z,19Z,22Z,25Z,28Z)-6-Hydroxy-6-oxido-12-oxo-5,7,11-trioxa-2-aza-6lambda~5~-phosphahentriaconta-16,19,22,25,28-pentaen-9-yl (4Z,7Z,10Z,13Z,16Z,19Z)-4,7,10,13,16,19-docosahexaenoate	C48 H74 N O8 P	823.519	822.512	0.722	2.55066e+06	618442	832666	696076	679015	673238	766181	685931	736658	3.55289e+06	6.36655e+06	894020	705272	3.2217e+06	662280	784008	1.62292e+06
		C33 H78 N10 O17	886.557	885.549	11.429	284513	357147	199664	841314	1.93798e+06	6.35285e+06	6.23416e+06	5.03142e+06	4.19459e+06	3.54861e+06	3.36032e+06	3.42764e+06	3.55163e+06	3.27945e+06	2.9648e+06	3.07716e+06	2.99769e+06
			823.803	822.796	0.791	3.9939e+06	4.74541e+06	2.38066e+06	4.07488e+06	5.45386e+06	2.35888e+06	6.3519e+06	4.22018e+06	4.02466e+06	2.46801e+06	974129	4.97718e+06	3.63903e+06	3.1584e+06	1.94794e+06	4.14915e+06	5.22036e+06
		C53 H88 N2 O5	832.665	831.658	10.883	3.34453e+06	3.04499e+06	2.68013e+06	2.52139e+06	2.30639e+06	1.76585e+06	1.67305e+06	1.43495e+06	1.40819e+06	294558	1.05302e+06	1.1102e+06	1.04464e+06	1.08043e+06	1.14824e+06	884877	923815
		C18 H23 N3 O5 S	393.136	392.128	1.151	4.1728e+06	5.37725e+06	3.22286e+06	5.4619e+06	6.33687e+06	4.3204e+06	5.29375e+06	5.54559e+06	4.39795e+06	4.00474e+06	3.06813e+06	3.26542e+06	4.62024e+06	4.01606e+06	5.74001e+06	2.514e+06	3.16517e+06
		C H3 N9 O S	189.018	188.011	2.543	4.98237e+06	4.05191e+06	5.95989e+06	5.0095e+06	3.63847e+06	5.77905e+06	4.63001e+06	4.94463e+06	6.09679e+06	3.81326e+06	5.37613e+06	4.20701e+06	5.54945e+06	5.32588e+06	4.87497e+06	6.33244e+06	5.11611e+06
	MFCD02328172	C20 H21 N3 O2 S2	399.106	398.098	0.889	1.50082e+06	207614	6.32859e+06	6.31572e+06	350119	2.63224e+06	255531	525623	252459	148672	131733	212014	3.58835e+06	514448	469542	2.1847e+06	176107
	MFCD00723046	C22 H17 Cl N2 O3 S	424.066	423.059	0.767	5.25026e+06	3.76099e+06	3.60271e+06	5.16649e+06	4.11896e+06	5.04331e+06	4.57528e+06	5.45704e+06	4.7497e+06	3.81332e+06	4.60404e+06	4.21726e+06	4.51885e+06	4.29148e+06	6.32674e+06	4.13178e+06	688023
	(2S,4R,9a'S)-4-(2-Acetyl-4-oxo-3(4H)-quinazolinyl)-1'-hydroxy-2',2'-dimethyl-1',9a'-dihydro-3H-spiro[furan-2,9'-imidazo[1,2-a]indole]-3',5(2'H,4H)-dione	C25 H22 N4 O6	474.152	473.145	2.518	6.31632e+06	1.40457e+06	3.07493e+06	2.74661e+06	1.84943e+06	2.73183e+06	668472	1.79943e+06	3.504e+06	653178	415798	2.26855e+06	2.27257e+06	573681	3.72713e+06	4.7128e+06	2.72486e+06
		C21 H41 N10 O18 P S	784.205	783.198	2.105	5.33313e+06	4.54771e+06	5.79959e+06	5.73674e+06	6.30798e+06	5.42019e+06	4.26421e+06	4.8329e+06	5.43079e+06	2.52265e+06	2.33684e+06	4.60184e+06	3.39925e+06	3.09173e+06	5.95391e+06	6.16915e+06	3.68876e+06
	Paraldehyde	C6 H12 O3	132.079	131.071	1.762	1.89271e+06	2.75862e+06	6.29663e+06	2.43534e+06	1.87842e+06	2.37545e+06	2.43941e+06	2.10796e+06	3.46716e+06	2.48085e+06	1.52968e+06	2.95668e+06	3.14121e+06	2.14206e+06	2.17212e+06	1.68795e+06	1.93651e+06
			1875.66	936.821	0.656	4.04218e+06	4.59408e+06	3.85333e+06	991357	6.29343e+06	5.3897e+06	3.24388e+06	3.18759e+06	4.18726e+06	2.81562e+06	2.2111e+06	5.15539e+06	3.42189e+06	3.21693e+06	4.5237e+06	3.82186e+06	3.95521e+06
	3-Hydroxydodecanedioic acid	C12 H22 O5	246.147	245.139	2.639	4.20253e+06	405449	4.46181e+06	2.96862e+06	2.11236e+06	6.27175e+06	461085	1.83481e+06	2.58467e+06	2.83321e+06	2.38597e+06	6.28616e+06	2.13615e+06	2.17995e+06	3.09367e+06	2.40808e+06	3.91573e+06
	carpipramine	C28 H38 N4 O	446.303	445.296	3.936	2.09688e+06	1.53731e+06	1.12858e+06	1.45455e+06	500808	5.48799e+06	1.2959e+06	1.10548e+06	6.28199e+06	1.73243e+06	3.10073e+06	1.58084e+06	1.07643e+06	865752	1.16912e+06	1.13565e+06	1.9395e+06
			810.056	809.049	0.815	259435	2.87938e+06	5.85357e+06	4.97543e+06	2.41577e+06	2.87207e+06	3.3487e+06	4.44281e+06	4.53015e+06	206267	188145	2.26064e+06	3.17026e+06	242827	3.87817e+06	6.27499e+06	877418
		C44 H73 N10 P3	834.526	833.518	10.85	6.04246e+06	5.37678e+06	5.21629e+06	6.02761e+06	5.64395e+06	5.67127e+06	5.97782e+06	5.75564e+06	6.04674e+06	5.82789e+06	5.98228e+06	5.79419e+06	5.90623e+06	5.93018e+06	5.99485e+06	6.0109e+06	5.95621e+06
		C33 H73 N10 O2 P3 S4	862.399	861.392	2.282	1.28335e+06	2.38673e+06	1.95289e+06	3.41727e+06	1.98191e+06	4.2795e+06	4.17581e+06	5.52667e+06	4.75036e+06	1.03682e+06	487170	1.58552e+06	6.25573e+06	1.84784e+06	1.97958e+06	3.41317e+06	2.05632e+06
			832.603	831.595	9.831	1.29502e+06	1.07983e+06	1.02462e+06	967179	1.12926e+06	1.35605e+06	1.50724e+06	1.61687e+06	2.21419e+06	1.61082e+06	1.6177e+06	1.52874e+06	1.57692e+06	1.65264e+06	1.55301e+06	1.48685e+06	1.57981e+06
		C23 H15 N8 O9 P S	610.043	609.036	1.278	2.94959e+06	1.86488e+06	2.76567e+06	2.01658e+06	1.29247e+06	6.241e+06	2.02606e+06	2.69649e+06	4.36951e+06	1.3252e+06	1.01073e+06	3.70438e+06	3.09153e+06	1.8394e+06	4.77231e+06	4.25395e+06	3.13261e+06
	Methyl {5-[(1,3,7-trimethyl-2,6-dioxo-2,3,6,7-tetrahydro-1H-purin-8-yl)sulfanyl]-1H-1,2,4-triazol-1-yl}acetate	C13 H15 N7 O4 S	365.092	364.085	0.797	3.36548e+06	6.2396e+06	6.18774e+06	4.02993e+06	3.7577e+06	5.99146e+06	1.78959e+06	2.87455e+06	4.75527e+06	2.15947e+06	832106	4.62279e+06	4.12554e+06	2.55776e+06	6.06987e+06	5.78097e+06	3.12994e+06
		C18 H41 N9 O2 P2	477.285	476.278	5.439	3.6045e+06	2.9752e+06	2.81102e+06	2.6587e+06	2.98394e+06	4.64786e+06	4.86789e+06	2.62437e+06	6.23642e+06	3.38547e+06	6.10544e+06	3.67076e+06	2.51639e+06	4.67696e+06	4.67576e+06	3.5255e+06	3.054e+06
		C14 H42 N9 O P3 S	477.246	476.239	5.069	1.69925e+06	141185	6.21571e+06	1.81752e+06	4.55671e+06	3.47532e+06	1.37801e+06	869199	563440	5.49233e+06	184491	5.18269e+06	1.03548e+06	3.64216e+06	1.24035e+06	586235	1.13805e+06
			260.815	259.808	1.062	5.05542e+06	5.3437e+06	4.83249e+06	6.04024e+06	6.07857e+06	6.21525e+06	2.52679e+06	4.74232e+06	4.27053e+06	4.20935e+06	2.05083e+06	4.72412e+06	4.88661e+06	3.92928e+06	4.33652e+06	4.64913e+06	4.79757e+06
			258.818	257.811	1.025	3.1969e+06	5.77151e+06	6.20569e+06	2.55217e+06	4.07959e+06	2.01018e+06	4.79418e+06	5.16994e+06	4.66574e+06	3.5604e+06	2.78176e+06	4.6232e+06	2.48646e+06	2.73753e+06	5.23135e+06	2.58445e+06	4.48974e+06
	2,3-Bis(palmitoyloxy)propyl henicosanoate	C56 H108 O6	876.814	875.807	0.628	3.2915e+06	4.81294e+06	6.08519e+06	4.27425e+06	6.0595e+06	6.20483e+06	2.66997e+06	3.70378e+06	4.21118e+06	2.27399e+06	1.6824e+06	2.58228e+06	4.07353e+06	2.58403e+06	4.93133e+06	3.57762e+06	2.4564e+06
	5-[(1S,2R,4aR)-5-(Hydroxymethyl)-1,2,4a-trimethyl-1,2,3,4,4a,7,8,8a-octahydro-1-naphthalenyl]-3-methylpentanoic acid	C20 H34 O3	322.251	321.244	9.09	2.84784e+06	281536	3.66497e+06	2.39676e+06	6.20279e+06	3.2603e+06	1.10302e+06	750093	2.31774e+06	5.01764e+06	1.14001e+06	2.93885e+06	561585	1.30628e+06	1.0203e+06	2.06936e+06	1.11723e+06
			1152.23	1151.23	1.282	2.41795e+06	1.79594e+06	3.68533e+06	4.04622e+06	1.83959e+06	4.8188e+06	3.45416e+06	4.31943e+06	5.56498e+06	741303	296281	3.32475e+06	3.58075e+06	1.13401e+06	5.4449e+06	6.19631e+06	3.34421e+06
	N,N'-1,4-Butanediylbis(2,2,3,3,3-pentafluoro-N-{3-[(2,2,3,3,3-pentafluoropropanoyl)amino]propyl}propanamide)	C22 H22 F20 N4 O4	786.129	785.121	1.28	3.08498e+06	2.59638e+06	4.37904e+06	4.54896e+06	2.50276e+06	5.22412e+06	4.36326e+06	4.88685e+06	5.65041e+06	1.45587e+06	653143	3.09899e+06	4.29986e+06	1.82931e+06	5.56356e+06	3.13953e+06	4.17233e+06
		C7 H12 Cl O13 P S3	465.886	464.878	0.622	1.72128e+06	1.05385e+06	614573	806896	1.73232e+06	900334	1.17152e+06	934196	946729	1.43846e+06	1.94624e+06	1.28122e+06	1.03972e+06	1.46522e+06	1.0874e+06	873029	1.19512e+06
		C19 H35 N O17 P2	611.139	610.132	1.062	2.48205e+06	477497	483131	459693	394473	6.17323e+06	436224	478403	2.07958e+06	1.54602e+06	1.14646e+06	2.81343e+06	1.25097e+06	1.5582e+06	5.15506e+06	1.6786e+06	2.08625e+06
		C4 H14 Cl N6 O15 P S2	515.938	514.93	0.701	3.12109e+06	4.41727e+06	5.90081e+06	5.07813e+06	4.90656e+06	4.17301e+06	2.37033e+06	6.15444e+06	6.07745e+06	1.80352e+06	744345	4.55105e+06	5.44677e+06	1.45787e+06	5.05562e+06	5.65521e+06	3.42813e+06
	ubiquinol 10	C19 H28 O4	320.199	319.191	5.089	3.12635e+06	215442	947511	730083	1.62145e+06	6.15391e+06	478604	3.35791e+06	401084	2.64798e+06	1.98051e+06	1.85363e+06	1.9944e+06	3.85825e+06	1.23741e+06	1.41676e+06	2.72258e+06
	6alpha-hydroxy-castasterone	C28 H50 O5	466.366	465.358	11.862	3.21439e+06	2.25665e+06	1.7839e+06	2.83229e+06	2.46464e+06	3.05846e+06	4.7421e+06	2.84219e+06	3.1081e+06	4.10077e+06	2.15125e+06	1.46313e+06	1.5438e+06	3.94041e+06	4.71077e+06	2.72404e+06	3.03873e+06
			154.92	135.902	1	3.36449e+06	3.45319e+06	2.67964e+06	3.0768e+06	3.61115e+06	1.97705e+06	3.19548e+06	2.68032e+06	2.15209e+06	3.83239e+06	4.56314e+06	2.89654e+06	2.69714e+06	3.68383e+06	2.30176e+06	2.33454e+06	3.13693e+06
			136.909	135.902	0.999	3.35207e+06	3.44023e+06	2.66825e+06	3.06471e+06	3.59909e+06	1.97413e+06	3.18489e+06	2.66578e+06	2.14223e+06	3.81944e+06	4.54413e+06	2.8846e+06	2.68813e+06	3.67362e+06	2.29202e+06	2.32533e+06	3.12297e+06
	1,2-Dichlorobenzene	C6 H4 Cl2	145.969	144.962	3.487	412937	1.2065e+06	558653	2.22274e+06	4.01528e+06	357963	569585	249304	369882	76310.1	6.1451e+06	377544	227792	1.50403e+06	376738	151411	168975
		C17 H30 N6 O3	366.238	365.231	7.64	6.14128e+06	279937	4.69543e+06	5.17915e+06	3.50662e+06	2.7589e+06	1.62203e+06	1.98971e+06	2.28028e+06	5.76008e+06	2.25785e+06	3.6475e+06	1.05833e+06	3.13113e+06	2.14058e+06	1.63645e+06	2.56352e+06
	[1,2,4]Triazolo[1,5-a]pyrimidin-7(1H)-one	C5 H4 N4 O	136.039	135.031	0.964	4.80462e+06	4.97192e+06	4.76863e+06	3.89663e+06	4.0525e+06	4.60849e+06	5.00752e+06	4.83341e+06	5.08239e+06	4.33952e+06	4.76351e+06	4.74051e+06	6.13825e+06	4.99696e+06	5.13905e+06	4.66055e+06	4.19142e+06
	1-arachidonoyl-sn-glycero-3-phosphoethanolamine	C25 H44 N O7 P	501.285	500.278	5.526	4.78569e+06	3.09258e+06	3.69626e+06	4.77076e+06	3.85444e+06	4.14885e+06	6.12424e+06	3.35768e+06	4.33172e+06	4.72737e+06	6.05766e+06	4.15392e+06	2.77159e+06	4.30341e+06	4.60763e+06	4.19451e+06	3.01792e+06
		C19 H3 N4 O16 P3 S	667.848	666.841	0.624	2.30084e+06	1.12493e+06	798562	1.12102e+06	2.28084e+06	1.3803e+06	1.48301e+06	1.15382e+06	1.46815e+06	2.29136e+06	2.32175e+06	2.29935e+06	1.23675e+06	1.95525e+06	1.14115e+06	1.35029e+06	2.26052e+06
		C5 H12 Cl N9 O12 S	457	455.993	1.279	4.68914e+06	3.94364e+06	1.28538e+06	6.12294e+06	3.91751e+06	4.99488e+06	5.70397e+06	5.4494e+06	5.60337e+06	3.52637e+06	876635	1.64937e+06	4.75826e+06	1.1824e+06	5.19594e+06	5.67666e+06	5.16266e+06
		C5 H5 N9 O2	223.057	222.05	0.625	3.56118e+06	3.19629e+06	3.84749e+06	5.54008e+06	4.06164e+06	3.45644e+06	6.12194e+06	5.64377e+06	5.09356e+06	2.79468e+06	3.34794e+06	3.53167e+06	5.73502e+06	5.20315e+06	4.24264e+06	3.79883e+06	3.93657e+06
		C2 H2 Cl N4 O P3 S	257.884	256.877	0.915	3.57831e+06	3.84059e+06	4.99584e+06	4.77845e+06	3.4673e+06	6.11363e+06	5.13629e+06	2.95458e+06	4.76531e+06	2.26936e+06	1.26812e+06	4.08981e+06	5.7026e+06	2.24695e+06	5.29544e+06	4.74256e+06	4.21283e+06
	Prostaglandin E2	C20 H32 O5	352.225	351.217	3.836	3.20448e+06	224900	2.01547e+06	635423	1.2861e+06	6.11039e+06	68197.6	567911	1.29083e+06	3.40853e+06	887290	1.23359e+06	691675	994042	509830	1.35467e+06	2.31828e+06
		C22 H46 N O6 P	451.306	450.299	9.193	1.61892e+06	848601	3.56855e+06	2.06698e+06	2.15915e+06	2.30629e+06	1.80092e+06	1.4721e+06	1.4399e+06	6.10316e+06	1.14676e+06	2.95762e+06	1.79973e+06	3.0582e+06	1.66949e+06	1.47917e+06	1.56004e+06
		C15 H30 O8 S	370.166	369.159	5.773	6.09381e+06	274713	2.37827e+06	1.82114e+06	1.61602e+06	2.09397e+06	1.59774e+06	1.4416e+06	2.07697e+06	1.2815e+06	1.76471e+06	1.82032e+06	393043	2.1573e+06	2.24655e+06	1.31643e+06	3.52819e+06
		C3 H2 Cl N2 O2 P3 S4	353.79	352.783	0.75	5.03926e+06	3.37981e+06	1.60665e+06	1.95492e+06	3.86892e+06	4.12012e+06	5.66119e+06	1.93826e+06	2.6628e+06	4.79527e+06	2.36519e+06	4.04036e+06	3.50705e+06	4.00911e+06	2.81548e+06	2.86535e+06	4.82347e+06
		C34 H74 N8 O15	834.526	833.519	3.241	2.6496e+06	3.20837e+06	3.04639e+06	6.08561e+06	2.11072e+06	1.59681e+06	1.46531e+06	1.38239e+06	252296	1.37028e+06	1.35349e+06	1.00841e+06	1.5275e+06	1.29874e+06	1.22743e+06	1.31549e+06	1.34401e+06
			687.544	686.537	0.755	1.58739e+06	986893	1.16044e+06	1.25248e+06	1.0886e+06	894873	1.13133e+06	1.16255e+06	1.04754e+06	2.52458e+06	6.08442e+06	944107	1.04759e+06	2.73832e+06	1.00312e+06	1.23679e+06	776134
		C16 H33 O3 P3	366.165	365.158	2.901	1.10577e+06	2.75134e+06	6.07657e+06	658098	5.11025e+06	1.33286e+06	567657	456366	959709	885507	3.671e+06	3.61237e+06	711900	657315	3.66711e+06	4.84306e+06	943965
		C24 H49 N O8 P2 S	573.265	572.258	7.519	1.53191e+06	332106	5.03574e+06	2.49059e+06	1.28644e+06	2.69541e+06	2.33692e+06	1.32507e+06	1.10909e+06	6.07315e+06	666772	2.95948e+06	1.82631e+06	1.51681e+06	1.32609e+06	1.22906e+06	2.01003e+06
	4-Amino-1-{(2xi)-5-O-[({[(2R)-2,3-bis(palmitoyloxy)propoxy](hydroxy)phosphoryl}oxy)(hydroxy)phosphoryl]-beta-D-threo-pentofuranosyl}-2(1H)-pyrimidinone	C44 H81 N3 O15 P2	953.515	952.507	0.767	4.06904e+06	621628	730944	788916	1.98489e+06	563666	2.87813e+06	732270	659829	4.59301e+06	3.15218e+06	1.25667e+06	659860	6.07298e+06	631848	779035	2.48111e+06
			220.853	219.845	1.206	4.37298e+06	4.91201e+06	2.31458e+06	3.24131e+06	5.53932e+06	1.96725e+06	3.9891e+06	3.62313e+06	2.70373e+06	5.7647e+06	6.06065e+06	3.72991e+06	3.31084e+06	5.40843e+06	2.66657e+06	2.63311e+06	3.91094e+06
		C18 H18 O3 P2 S	376.046	375.038	1.383	2.51776e+06	339256	3.48816e+06	500911	1.53648e+06	108591	54019.8	242641	54103.2	39476.3	69856.8	6.05652e+06	561424	44208.9	49857.6	392119	162353
			1040.24	519.112	2.15	4.34736e+06	4.19631e+06	4.47573e+06	5.22872e+06	4.31275e+06	4.07518e+06	6.05171e+06	5.15567e+06	4.60543e+06	4.36032e+06	3.37503e+06	5.03119e+06	3.95416e+06	3.35379e+06	4.63121e+06	5.69218e+06	4.85984e+06
		C23 H48 N O8 P	497.312	496.304	5.44	1.00733e+06	289558	3.25824e+06	1.78682e+06	729485	3.30263e+06	3.32512e+06	628060	1.12945e+06	6.04625e+06	695925	3.26603e+06	1.02704e+06	3.32839e+06	1.38392e+06	976630	1.68238e+06
	TVB-3166	C24 H24 N4 O	384.197	383.189	3.191	2.85219e+06	3.02208e+06	3.34132e+06	2.80315e+06	5.91737e+06	3.65287e+06	3.46377e+06	4.31303e+06	2.27036e+06	3.14948e+06	6.03875e+06	3.83047e+06	3.02829e+06	2.74362e+06	2.85122e+06	2.63562e+06	3.71305e+06
		C4 H2 Cl3 N O18 P2	518.784	517.776	0.756	4.40388e+06	1.58137e+06	1.04365e+06	1.12642e+06	1.2246e+06	1.50776e+06	1.01747e+06	1.04554e+06	942112	5.96621e+06	6.03649e+06	2.10014e+06	942155	5.663e+06	902729	1.11232e+06	2.46676e+06
		C H Cl2 O12 P3 S5	527.666	526.659	0.77	4.6538e+06	1.45468e+06	1.10311e+06	1.05329e+06	2.04643e+06	1.52042e+06	2.03176e+06	960439	926747	4.41694e+06	6.02617e+06	1.74032e+06	905692	925906	1.04931e+06	1.03401e+06	4.97165e+06
			821.806	820.799	0.773	3.45823e+06	4.46639e+06	2.13662e+06	3.77423e+06	6.01653e+06	2.014e+06	6.02529e+06	4.39441e+06	978470	1.66976e+06	607602	4.21912e+06	3.22768e+06	3.13584e+06	2.48118e+06	3.56129e+06	5.21224e+06
	17-(1-Hydroxyethyl)-10-methyl-13-[(methylamino)methyl]-1,2,4,7,8,9,10,11,12,13,14,15,16,17-tetradecahydrospiro[cyclopenta[a]phenanthrene-3,2'-[1,3]dioxolan]-11-yl acetate	C26 H41 N O5	447.299	446.291	3.356	6.02512e+06	4.92645e+06	750180	1.00814e+06	4.0475e+06	2.05936e+06	318618	2.1429e+06	1.85282e+06	3.49351e+06	3.39551e+06	711546	501277	3.13264e+06	606142	908752	215326
		C5 H15 N6 O6 P3	348.025	347.018	2.225	5.48511e+06	3.794e+06	3.62569e+06	2.53455e+06	2.65598e+06	1.52485e+06	2.42322e+06	3.50408e+06	2.95215e+06	3.57571e+06	4.67348e+06	6.02312e+06	1.79995e+06	4.00082e+06	4.63124e+06	2.92519e+06	5.06782e+06
		C20 H17 N2 O5 P	396.087	395.08	3.01	6.021e+06	1.37846e+06	4.27029e+06	4.18421e+06	3.45406e+06	5.79202e+06	694392	3.11196e+06	4.4384e+06	4.21522e+06	4.51059e+06	3.39554e+06	2.6172e+06	5.20265e+06	1.98428e+06	4.8582e+06	4.60364e+06
		C30 H51 N2 O5 P S	582.328	581.321	6.181	1.58623e+06	1.14999e+06	880403	848679	2.1675e+06	2.48861e+06	6.01717e+06	1.65004e+06	1.76467e+06	1.20767e+06	2.02345e+06	4.10942e+06	2.23668e+06	1.66976e+06	3.76793e+06	3.31292e+06	1.28887e+06
		C5 H2 P2 S	155.936	154.928	1.147	5.80103e+06	4.96646e+06	5.11152e+06	4.66606e+06	3.89673e+06	2.82413e+06	3.91317e+06	3.33532e+06	2.71694e+06	5.38976e+06	6.00952e+06	3.47832e+06	3.53189e+06	5.33962e+06	2.59533e+06	2.69928e+06	3.18513e+06
			689.268	688.261	7.217	2.04648e+06	1.26537e+06	969162	953949	2.4666e+06	2.13342e+06	6.00801e+06	2.19286e+06	2.12238e+06	1.95643e+06	2.29932e+06	2.95442e+06	2.49991e+06	2.03582e+06	3.67462e+06	3.07343e+06	3.02697e+06
			575.621	574.613	0.749	2.90557e+06	1.10597e+06	1.30045e+06	1.40359e+06	1.21995e+06	1.00284e+06	1.26783e+06	1.30281e+06	1.17393e+06	3.96861e+06	6.00399e+06	1.14892e+06	1.17398e+06	3.58023e+06	1.12415e+06	1.38601e+06	1.84753e+06
		C18 H36 O7	364.246	363.238	3.159	4.1557e+06	642416	4.89975e+06	2.91057e+06	629405	6.00271e+06	246089	2.50805e+06	567151	4.89119e+06	929428	1.29583e+06	832849	2.18764e+06	1.12302e+06	1.24973e+06	4.43787e+06
		C28 H38 N9 O6 P S5	787.128	786.121	1.284	3.07501e+06	2.62461e+06	4.23914e+06	4.52747e+06	2.44592e+06	5.22412e+06	4.12903e+06	4.95417e+06	5.71883e+06	1.47955e+06	873050	3.86177e+06	4.29986e+06	1.93032e+06	5.62775e+06	6.00221e+06	4.10992e+06
		C27 H51 N O18	677.313	676.305	7.215	2.20444e+06	1.32171e+06	1.30957e+06	1.54928e+06	2.50584e+06	376212	5.99188e+06	2.41783e+06	2.37855e+06	2.023e+06	2.33399e+06	2.82448e+06	2.40976e+06	2.05581e+06	3.70417e+06	3.17139e+06	1.61988e+06
			859.686	858.679	4.522	3.77522e+06	3.77514e+06	3.59961e+06	3.27658e+06	3.12132e+06	2.73461e+06	2.71752e+06	2.53597e+06	2.44181e+06	2.29168e+06	2.15454e+06	2.07941e+06	2.21304e+06	2.09063e+06	2.07705e+06	1.85636e+06	1.61274e+06
		C13 H17 N2 O8 P	360.072	359.065	1.298	2.33983e+06	2.54845e+06	5.98004e+06	5.06754e+06	2.59706e+06	3.18326e+06	2.1106e+06	3.36284e+06	1.40056e+06	678375	618842	2.31282e+06	3.26231e+06	649963	2.22957e+06	3.72174e+06	2.25699e+06
		C28 H50 N6 O14	694.341	693.334	3.156	32721.2	25161.4	32774	31986.8	28592.6	38038.8	25243.5	29886.2	28418.1	34099.7	5.97563e+06	30353.3	30970.3	28971.4	28785.5	30582.2	32325.3
		C31 H48 Cl N4 O5 P3 S	716.225	715.218	2.427	2.33399e+06	3.02576e+06	2.57654e+06	4.42123e+06	2.41996e+06	3.24434e+06	3.36526e+06	4.33521e+06	4.40691e+06	1.84236e+06	1.09708e+06	1.92947e+06	5.96993e+06	2.5861e+06	4.09222e+06	4.48018e+06	2.91983e+06
		C6 H13 N6 O2 P	232.085	231.078	1.245	5.38139e+06	3.46573e+06	5.92147e+06	5.95495e+06	5.88485e+06	4.95875e+06	4.63401e+06	4.77005e+06	5.06517e+06	4.04244e+06	3.5771e+06	4.10765e+06	3.69412e+06	4.03006e+06	2.28259e+06	4.76919e+06	4.20913e+06
		C5 H6 Cl N3 O5 P2	284.946	283.939	0.906	916537	1.57029e+06	1.07022e+06	1.84075e+06	1.57281e+06	717368	1.88824e+06	1.71771e+06	1.45317e+06	238020	407266	1.26877e+06	1.40935e+06	453802	1.17608e+06	1.96174e+06	1.00656e+06
			2947.48	1472.73	0.655	5.09971e+06	1.94421e+06	485268	941066	4.24091e+06	1.74241e+06	1.93754e+06	1.33155e+06	2.21511e+06	5.02159e+06	5.9422e+06	3.17619e+06	1.61028e+06	4.85245e+06	1.83411e+06	1.56121e+06	4.27679e+06
		C11 H10 N O4 P3 S	344.955	343.947	0.97	5.70436e+06	2.10749e+06	1.69022e+06	811688	1.24392e+06	4.41748e+06	259250	384822	1.88985e+06	5.9304e+06	5.00455e+06	2.85773e+06	1.50505e+06	4.47089e+06	4.05691e+06	1.60862e+06	4.09703e+06
		C19 H29 N9 O10 P2 S	637.123	636.116	2.206	2.68845e+06	3.12472e+06	2.92428e+06	2.69377e+06	2.49528e+06	1.81325e+06	2.73359e+06	1.99088e+06	2.37779e+06	3.7287e+06	3.65537e+06	3.08647e+06	2.63059e+06	3.68209e+06	2.04823e+06	2.11773e+06	2.00812e+06
		C35 H47 O15 P3	800.214	799.206	1.066	4.55616e+06	2.53231e+06	2.64155e+06	3.20187e+06	3.06206e+06	1.94756e+06	5.91521e+06	4.27278e+06	4.21749e+06	344082	2.27799e+06	2.46922e+06	3.48838e+06	3.67904e+06	1.04394e+06	1.20304e+06	879796
	4-(2,3-dihydrobenzo[b]furan-5-yl)pyrimidine-2-thiol	C12 H10 N2 O S	230.051	229.044	3.131	3.11643e+06	3.23388e+06	2.67433e+06	2.44095e+06	3.99902e+06	3.24385e+06	2.22212e+06	1.58892e+06	3.199e+06	1.74276e+06	2.80201e+06	1.68502e+06	3.98126e+06	4.95753e+06	4.80487e+06	5.91038e+06	1.92435e+06
		C12 H15 N2 O7 P	330.062	329.054	1.944	4.98522e+06	1.73352e+06	3.00559e+06	5.7229e+06	2.06915e+06	5.49797e+06	2.90058e+06	3.58181e+06	3.90071e+06	2.02305e+06	2.4992e+06	2.58379e+06	3.804e+06	2.09765e+06	4.6114e+06	5.90976e+06	2.96084e+06
	Pentadecanal	C15 H30 O	226.23	225.222	11.755	2.21045e+06	550865	3.11494e+06	2.58522e+06	1.71554e+06	2.64664e+06	917177	1.50249e+06	1.42906e+06	5.90775e+06	2.25785e+06	1.40505e+06	1.58782e+06	3.39104e+06	1.05586e+06	1.19238e+06	2.43291e+06
		C13 H19 N4 O7 P	374.098	373.09	1.381	2.72554e+06	484541	3.18965e+06	572065	1.79582e+06	123244	50545.1	353184	50623.1	36937.1	129770	5.90498e+06	632413	41365.3	46650.7	431052	211825
		C33 H50 O11	622.335	621.328	4.623	5.11576e+06	3.28984e+06	4.48713e+06	4.34475e+06	3.92829e+06	4.65241e+06	1.23888e+06	4.14891e+06	4.67695e+06	1.1388e+06	5.90293e+06	3.82075e+06	4.37089e+06	1.47402e+06	1.01433e+06	4.52884e+06	4.85404e+06
	MFCD03417222	C23 H17 N3 O2 S	399.106	398.098	0.95	755011	1.50774e+06	5.90286e+06	5.69281e+06	972191	809783	932969	1.41393e+06	719916	87664.1	81431	1.07037e+06	3.20139e+06	77090	1.14491e+06	5.35476e+06	162250
			832.603	831.596	7.545	3.51147e+06	3.23887e+06	3.09216e+06	2.8492e+06	2.91948e+06	3.096e+06	2.81715e+06	2.79461e+06	2.70418e+06	2.81806e+06	2.71328e+06	2.71642e+06	4.18963e+06	401358	2.93058e+06	3.25256e+06	3.20279e+06
			777.642	776.635	0.772	3.09387e+06	1.29468e+06	552487	596305	1.57452e+06	513944	1.34827e+06	823261	498735	2.12974e+06	5.89425e+06	1.40893e+06	1.07946e+06	3.62462e+06	477585	588837	3.1854e+06
			1005.82	1004.81	0.656	3.55779e+06	4.55829e+06	2.8903e+06	3.35528e+06	5.8923e+06	5.15285e+06	2.51716e+06	2.67918e+06	3.2124e+06	2.64585e+06	2.3163e+06	4.33894e+06	3.34497e+06	2.95546e+06	4.1235e+06	3.44088e+06	2.38475e+06
	MFCD02170007	C17 H18 N2 O4	314.127	313.119	3.197	3.01702e+06	3.97853e+06	4.31118e+06	2.64369e+06	3.17405e+06	4.93514e+06	2.23999e+06	4.28058e+06	5.88863e+06	2.71642e+06	3.32412e+06	1.56801e+06	2.69872e+06	5.10119e+06	3.65583e+06	3.80099e+06	1.93416e+06
			1601.69	799.839	0.628	3.75941e+06	4.42297e+06	4.8979e+06	1.97717e+06	2.75031e+06	5.88601e+06	2.799e+06	2.87387e+06	4.11382e+06	3.02096e+06	2.67801e+06	4.8729e+06	4.09988e+06	2.71346e+06	5.20302e+06	3.38499e+06	1.23874e+06
			120.915	119.908	1.382	4.92385e+06	4.34591e+06	2.3047e+06	2.88089e+06	3.71679e+06	2.12029e+06	3.36792e+06	2.9433e+06	2.29679e+06	3.95717e+06	5.88042e+06	3.38409e+06	2.57126e+06	4.8911e+06	2.41383e+06	1.15444e+06	3.97174e+06
	Aleuritic Acid	C16 H32 O5	304.225	303.218	4.059	5.52191e+06	4.93229e+06	5.87309e+06	4.82506e+06	2.56956e+06	2.30424e+06	3.41503e+06	3.22043e+06	2.9396e+06	4.81134e+06	5.32938e+06	1.86028e+06	4.06719e+06	4.44944e+06	2.81762e+06	3.23134e+06	2.65684e+06
		C7 H15 Cl O18 P2 S	515.915	514.908	0.827	441134	1.85377e+06	2.96047e+06	3.61235e+06	1.21488e+06	5.86956e+06	3.4834e+06	2.40386e+06	3.35681e+06	350729	319915	1.33351e+06	3.3899e+06	412895	3.21728e+06	757782	753663
	(±)12(13)-DiHOME	C18 H34 O4	296.235	295.228	9.927	3.25365e+06	1.33418e+06	5.86814e+06	4.25501e+06	2.60281e+06	4.51317e+06	1.27874e+06	1.94904e+06	2.01726e+06	2.48225e+06	1.91247e+06	2.11783e+06	1.96028e+06	3.5999e+06	1.62532e+06	1.52333e+06	2.62551e+06
		C50 H64 N7 O9 P3 S3	1095.31	546.649	2.582	3.43236e+06	406580	5.57103e+06	5.44622e+06	398205	4.77637e+06	4.21748e+06	4.99013e+06	4.91714e+06	2.33878e+06	1.72353e+06	3.41154e+06	3.93232e+06	2.84926e+06	5.31692e+06	5.86668e+06	3.70184e+06
			120.915	119.908	1.371	3.97214e+06	3.55686e+06	2.23079e+06	2.83399e+06	3.78758e+06	2.07782e+06	3.3009e+06	2.87814e+06	1.57937e+06	3.92283e+06	5.8527e+06	3.32055e+06	3.10911e+06	3.92828e+06	634955	2.43238e+06	3.1549e+06
			955.512	954.505	0.767	4.03316e+06	1.16924e+06	825530	901348	2.41215e+06	652410	3.03366e+06	980946	793061	4.50531e+06	5.48272e+06	2.43388e+06	775043	5.85068e+06	709181	874383	3.33748e+06
	Andrographiside	C26 H40 O10	494.251	493.244	3.346	500797	463718	897091	2.73122e+06	345309	322966	158751	3.01288e+06	149982	74521.9	299338	168796	380836	273772	3.19357e+06	5.84821e+06	1.36006e+06
	Andrographiside	C26 H40 O10	512.262	493.244	3.346	483653	463718	897091	2.73122e+06	336460	313352	154385	3.01288e+06	141429	74521.9	293702	165249	376255	273380	3.19357e+06	5.84821e+06	1.36006e+06
		C21 H28 N O7 P	437.162	418.144	2.463	4.0099e+06	3.61267e+06	4.99535e+06	5.44978e+06	3.69117e+06	4.9451e+06	3.92407e+06	5.26466e+06	5.30781e+06	2.27819e+06	2.10884e+06	4.07237e+06	4.64896e+06	2.76649e+06	5.84771e+06	5.10342e+06	3.91867e+06
			331.761	330.754	0.767	2.10981e+06	705021	606185	654262	751000	467458	1.15673e+06	607284	547208	2.8791e+06	5.43912e+06	1.19859e+06	547233	5.83959e+06	524003	646068	1.29476e+06
			163.85	162.843	1.142	2.10723e+06	2.29035e+06	1.33961e+06	1.46534e+06	2.85538e+06	1.13808e+06	1.92625e+06	1.05131e+06	1.4066e+06	3.23944e+06	5.83647e+06	2.3758e+06	1.27864e+06	2.89644e+06	1.44495e+06	1.00951e+06	2.33379e+06
		C5 H3 N10 O17 P3 S	599.86	598.853	0.623	2.90599e+06	1.32826e+06	943190	751873	2.07181e+06	1.46074e+06	1.62633e+06	1.05866e+06	1.55082e+06	2.12681e+06	2.3115e+06	1.82651e+06	1.31263e+06	1.52588e+06	1.32502e+06	1.23932e+06	1.64593e+06
			709.931	708.924	0.81	1.61202e+06	3.95475e+06	4.88406e+06	4.92787e+06	3.12678e+06	3.38354e+06	5.65897e+06	5.14425e+06	4.97054e+06	735852	663374	3.13521e+06	4.61275e+06	706580	3.4086e+06	5.83135e+06	2.28905e+06
		C13 H13 Cl N8 O3 P2 S	457.999	456.991	1.282	4.58734e+06	3.958e+06	4.78116e+06	5.18118e+06	3.91237e+06	4.65757e+06	5.82712e+06	5.40063e+06	5.48047e+06	3.44395e+06	2.62961e+06	5.58043e+06	4.7954e+06	4.34008e+06	5.27173e+06	5.79502e+06	5.18286e+06
		C6 H2 Cl O8 P3 S2	393.808	392.801	0.901	4.55832e+06	3.67765e+06	3.58724e+06	3.76931e+06	3.82304e+06	5.81899e+06	5.77123e+06	4.46587e+06	4.74061e+06	2.47531e+06	1.23153e+06	4.3573e+06	4.94917e+06	2.70039e+06	5.30264e+06	5.15851e+06	4.98146e+06
			707.933	706.925	0.802	554591	3.56286e+06	4.80989e+06	4.92686e+06	3.08596e+06	3.38354e+06	5.64306e+06	5.09367e+06	4.10933e+06	509160	459010	3.13521e+06	5.05145e+06	488906	2.60895e+06	5.81827e+06	2.28122e+06
	8-iso-15-keto Prostaglandin E2	C20 H30 O5	332.196	331.189	5.703	5.81465e+06	667861	3.90758e+06	3.92738e+06	3.95997e+06	3.63613e+06	1.34205e+06	2.63463e+06	1.69092e+06	4.10265e+06	3.68206e+06	2.42961e+06	1.69765e+06	4.55083e+06	1.26468e+06	1.87161e+06	3.0548e+06
		C9 H4 Cl3 N8 O14 P S5	743.725	742.718	0.684	1.93615e+06	1.13959e+06	309556	630873	1.26391e+06	580949	961035	1.01551e+06	848363	3.55452e+06	5.81332e+06	1.85866e+06	1.09136e+06	3.10099e+06	1.05888e+06	541051	1.83737e+06
		C15 H12 N10 O S	380.09	379.083	4.183	5.81276e+06	48802.3	1.75191e+06	558441	660541	1.41845e+06	100261	599733	423564	597672	880689	1.00544e+06	162773	1.00253e+06	643364	406676	1.93173e+06
		C37 H82 N9 O2 P	715.634	714.627	0.71	2.08602e+06	693381	587029	576740	1.07313e+06	567335	703455	542175	571343	3.46392e+06	5.80891e+06	1.19865e+06	513224	3.12258e+06	539719	579573	1.86204e+06
			717.631	716.624	0.708	2.60918e+06	693381	619882	609017	1.07313e+06	599086	703455	572518	603318	3.62327e+06	5.80891e+06	1.19865e+06	541947	2.98854e+06	569924	612009	2.02601e+06
		C26 H28 N10 O4	544.228	543.221	4.987	5.1947e+06	78390.3	4.52392e+06	612880	5.80148e+06	3.59554e+06	85668.9	252231	80514.2	90970.7	78812.1	4.98183e+06	81318.3	84455.3	911067	276468	137599
	(4E)-5-(2-Fluorophenyl)-4-[hydroxy(phenyl)methylene]-1-(3-methoxypropyl)-2,3-pyrrolidinedione	C21 H20 F N O4	369.136	368.129	5.769	5.79347e+06	76482.4	1.61546e+06	1.1793e+06	956608	1.35837e+06	863233	934912	1.21488e+06	665715	1.10868e+06	1.09185e+06	97203.2	1.42313e+06	1.34864e+06	633441	2.44838e+06
		C6 H14 N O7 P3	304.999	303.992	2.31	5.66037e+06	3.5913e+06	3.60406e+06	2.09326e+06	2.45733e+06	2.96846e+06	4.32507e+06	1.48265e+06	2.49506e+06	2.44595e+06	3.15968e+06	4.99982e+06	5.28515e+06	4.35242e+06	5.79336e+06	4.06702e+06	5.10236e+06
		C4 H5 Cl4 N7 O3 P2	400.869	399.862	0.757	4.88138e+06	1.8846e+06	1.06135e+06	1.14553e+06	1.57361e+06	1.94758e+06	1.03472e+06	1.06328e+06	958090	5.7927e+06	3.50405e+06	2.967e+06	1.36275e+06	4.9407e+06	2.6614e+06	1.13118e+06	2.1158e+06
		C H2 Cl O P3 S	189.873	188.866	1.218	4.9965e+06	3.1469e+06	3.21393e+06	3.44806e+06	4.32449e+06	2.29736e+06	3.77877e+06	2.37452e+06	2.69267e+06	5.78986e+06	3.86566e+06	5.51386e+06	2.34526e+06	2.63958e+06	3.0889e+06	2.34856e+06	3.51973e+06
	DIGITOGENIN	C27 H44 O5	448.319	447.311	3.675	1.65521e+06	1.14055e+06	535504	1.35556e+06	309101	4.01964e+06	1.67102e+06	2.06151e+06	5.77805e+06	828017	1.96824e+06	785121	1.35568e+06	977412	1.62807e+06	857162	1.59363e+06
		C24 H35 N2 O6 P S4	606.109	605.102	1.141	1.94437e+06	5.05474e+06	5.77397e+06	2.05775e+06	3.27988e+06	4.56113e+06	1.5289e+06	742155	2.51026e+06	1.60323e+06	398313	3.85153e+06	2.66678e+06	1.30016e+06	2.6519e+06	2.72488e+06	2.64527e+06
			2011.63	1004.81	0.657	3.56997e+06	4.56357e+06	2.8903e+06	2.74535e+06	5.76189e+06	5.15873e+06	2.74447e+06	2.68323e+06	3.21795e+06	2.65665e+06	2.3246e+06	4.44833e+06	3.35536e+06	2.95546e+06	4.13097e+06	3.70042e+06	2.96323e+06
		C7 H Cl O4 P2	245.905	244.898	0.696	3.13449e+06	3.23997e+06	4.0422e+06	3.56933e+06	2.91242e+06	5.75673e+06	3.51317e+06	3.99257e+06	4.36594e+06	1.99662e+06	581237	3.5601e+06	4.67455e+06	1.6841e+06	5.18936e+06	5.28058e+06	2.62933e+06
		C13 H12 Cl3 N8 O3 P	463.983	462.976	3.57	44858.6	44341.6	45861.9	3.0702e+06	41796	58443.6	46389.8	3.54219e+06	4.33e+06	1.47482e+06	1.42847e+06	47351.8	42792.3	43661.1	4.22812e+06	5.75664e+06	48325.6
			970.813	969.806	0.655	4.84336e+06	5.21486e+06	3.73314e+06	3.88815e+06	5.75352e+06	4.95365e+06	2.44021e+06	3.55369e+06	3.73857e+06	3.13472e+06	3.28483e+06	4.31689e+06	3.7919e+06	3.54626e+06	3.75105e+06	4.09524e+06	4.17142e+06
			971.822	970.814	0.652	4.84336e+06	5.21486e+06	3.73314e+06	3.88815e+06	5.75352e+06	4.95365e+06	2.1957e+06	3.55369e+06	3.73857e+06	3.9481e+06	3.27365e+06	3.88776e+06	3.7919e+06	3.54626e+06	3.74241e+06	3.74262e+06	4.17142e+06
	Taurochenodeoxycholic Acid (sodium salt)	C26 H45 N O6 S	499.291	498.284	4.36	2.8247e+06	4.21287e+06	1.54294e+06	3.01179e+06	1.06865e+06	3.76425e+06	5.74786e+06	4.70232e+06	3.69298e+06	1.61039e+06	4.76589e+06	1.52377e+06	3.07102e+06	3.01889e+06	4.82439e+06	2.90163e+06	3.21033e+06
		C29 H44 N4	448.355	447.348	11.817	2.62951e+06	2.04238e+06	1.36709e+06	218656	1.46483e+06	2.64589e+06	1.65695e+06	5.7287e+06	1.91309e+06	100209	2.46921e+06	2.34414e+06	1.41874e+06	1.17739e+06	5.02795e+06	2.60075e+06	1.68313e+06
		C21 H48 N9 O8 P S	617.309	616.301	6.181	1.35363e+06	861376	742211	847314	1.82233e+06	2.43187e+06	5.72227e+06	1.63662e+06	1.59283e+06	950264	1.53908e+06	3.219e+06	2.01945e+06	1.28848e+06	3.00545e+06	3.18899e+06	1.16252e+06
			189.873	188.866	1.153	3.24024e+06	3.8305e+06	2.35028e+06	2.47474e+06	4.31479e+06	2.90128e+06	2.87156e+06	3.0309e+06	2.54235e+06	3.75225e+06	5.71632e+06	3.47772e+06	3.4197e+06	3.3731e+06	2.1843e+06	2.89697e+06	3.51297e+06
	(10S)-Juvenile hormone III diol	C16 H28 O4	284.199	283.191	3.924	1.3446e+06	42844.5	1.64612e+06	1.5611e+06	1.50231e+06	2.55489e+06	58814.2	760190	111670	5.71559e+06	878335	171169	178577	823004	141898	509910	204378
		C37 H37 N6 O12 P3	850.168	849.161	1.276	2.88106e+06	3.01366e+06	5.04106e+06	5.46825e+06	2.35039e+06	4.93492e+06	4.35706e+06	4.85256e+06	4.42393e+06	1.39657e+06	1.0724e+06	4.4273e+06	3.66319e+06	1.73943e+06	4.64676e+06	5.7128e+06	3.25528e+06
			1940.62	969.305	0.642	4.36265e+06	5.18818e+06	3.7253e+06	3.86481e+06	5.71198e+06	4.93379e+06	2.21958e+06	3.42882e+06	3.71848e+06	3.92843e+06	3.227e+06	3.91833e+06	3.77914e+06	3.34848e+06	3.7184e+06	3.77706e+06	3.96757e+06
		C3 H7 N2 O18 P S5	549.802	548.794	0.78	4.94072e+06	4.42407e+06	1.36894e+06	2.2355e+06	4.5936e+06	2.34237e+06	4.74566e+06	3.06476e+06	3.19714e+06	5.34818e+06	4.58705e+06	4.16698e+06	2.51582e+06	5.70749e+06	2.28112e+06	2.29587e+06	5.64598e+06
		C18 H10 Cl N2 O11 P S	527.943	526.936	1.082	3.51888e+06	4.54819e+06	2.77647e+06	5.70282e+06	4.86365e+06	1.50721e+06	4.95809e+06	4.32923e+06	2.67807e+06	2.82622e+06	3.41719e+06	3.06639e+06	2.76569e+06	3.09269e+06	2.6e+06	3.10452e+06	3.8654e+06
	N-({(2R,4S,5R)-5-[2-Methyl-6-(2-thienyl)-4-pyrimidinyl]-1-azabicyclo[2.2.2]oct-2-yl}methyl)cyclobutanecarboxamide	C22 H28 N4 O S	432.179	431.172	3.023	4.55417e+06	3.41327e+06	5.58832e+06	4.59088e+06	3.64271e+06	5.70267e+06	3.68802e+06	3.41468e+06	4.54511e+06	2.93504e+06	1.73147e+06	4.08884e+06	3.80548e+06	2.53787e+06	4.98938e+06	5.35472e+06	3.95565e+06
		C7 H4 N8 O8	328.015	327.008	2.251	2.1768e+06	2.88444e+06	1.97263e+06	2.79068e+06	2.98868e+06	2.82532e+06	2.89936e+06	2.67603e+06	1.82758e+06	2.88836e+06	2.06691e+06	2.67536e+06	2.7489e+06	2.55237e+06	5.694e+06	2.39074e+06	2.00099e+06
		C43 H19 N5 O6 S	733.105	732.098	3.738	2.72679e+06	3.44203e+06	2.13815e+06	2.0912e+06	1.70477e+06	4.29385e+06	1.20123e+06	4.7174e+06	5.67659e+06	2.22041e+06	2.72719e+06	2.69372e+06	1.13525e+06	2.7626e+06	3.46762e+06	3.32137e+06	2.60879e+06
	FG7175000	C9 H7 N O	145.053	144.045	1.134	4.81961e+06	3.33092e+06	3.08648e+06	2.46922e+06	915055	3.79016e+06	2.83322e+06	2.63655e+06	3.91241e+06	3.18732e+06	4.11032e+06	2.90412e+06	3.64943e+06	4.1358e+06	4.67421e+06	4.4206e+06	3.59812e+06
		C32 H19 N10 O4 P3 S	732.052	731.044	1.451	154851	2.27393e+06	5.66924e+06	3.12692e+06	2.58238e+06	4.79868e+06	1.30923e+06	196530	2.75264e+06	2.04355e+06	137222	2.59256e+06	2.40665e+06	945491	4.26903e+06	2.78602e+06	2.45818e+06
			242.801	241.793	1.201	2.57568e+06	2.53921e+06	1.393e+06	1.71598e+06	2.70429e+06	1.22412e+06	2.08412e+06	1.96475e+06	1.54509e+06	2.81799e+06	5.66443e+06	2.16649e+06	1.79654e+06	2.66611e+06	1.51659e+06	1.42249e+06	2.29564e+06
			813.491	812.484	0.73	2.66712e+06	690927	941392	898163	804365	745912	835388	781367	839105	3.76431e+06	5.66108e+06	766756	885140	3.43877e+06	823326	890366	1.96394e+06
			727.66	726.653	0.699	2.45105e+06	994596	738995	718706	1.10102e+06	758660	835908	746276	719248	4.04061e+06	5.6539e+06	1.20965e+06	701336	3.15842e+06	813643	851222	1.58576e+06
			1151.23	1150.22	1.277	1.72384e+06	693075	3.60225e+06	3.96891e+06	1.54721e+06	4.83391e+06	3.48581e+06	4.3552e+06	3.21317e+06	679540	83813.5	3.17141e+06	3.58075e+06	105579	5.24516e+06	5.64654e+06	3.34421e+06
	1,3-Dibromo-2-methoxy-5-nitrobenzene	C7 H5 Br2 N O3	308.863	307.856	0.563	2.2816e+06	1.36322e+06	2.74508e+06	4.4126e+06	4.59271e+06	1.27758e+06	2.05536e+06	1.51603e+06	1.59085e+06	1.7736e+06	1.97484e+06	1.46039e+06	1.46677e+06	5.64599e+06	1.50776e+06	1.37729e+06	1.65591e+06
			603.71	602.703	0.695	2.94319e+06	1.0334e+06	833276	854971	1.48636e+06	861598	1.55602e+06	903100	940450	3.94825e+06	5.64599e+06	1.40825e+06	1.14318e+06	3.54064e+06	926293	959821	2.07334e+06
		C54 H63 N10 O8 P	1010.46	1009.45	3.81	86820.5	47829.8	57810.3	55056.8	54825	68497.9	47183	53603.6	54235.4	63872.6	5.64333e+06	67654.4	49405.9	64750.7	54915.5	49676.6	60302.4
			735.692	734.685	0.693	2.20659e+06	1.10449e+06	396875	388839	1.72308e+06	517886	1.30356e+06	1.02675e+06	827898	3.4596e+06	5.64302e+06	1.54386e+06	836702	2.74519e+06	623694	740651	1.26674e+06
		C9 H7 N7 O3	261.061	260.054	1.714	5.3586e+06	2.67431e+06	2.98065e+06	4.54549e+06	2.80742e+06	5.24206e+06	3.85948e+06	4.0548e+06	4.26591e+06	2.72801e+06	5.05678e+06	2.85967e+06	3.98236e+06	3.70646e+06	3.77581e+06	5.64235e+06	2.80038e+06
		C5 H14 Cl N10 O8 P3 S	501.961	500.954	0.788	5.41736e+06	2.80624e+06	857936	819190	1.50961e+06	4.9959e+06	726918	746977	2.10329e+06	2.11049e+06	1.95641e+06	4.72761e+06	1.23227e+06	3.28929e+06	5.63379e+06	2.93e+06	3.76448e+06
			1823.81	910.897	0.645	2.54756e+06	1.65313e+06	1.39593e+06	1.9571e+06	3.63015e+06	1.97345e+06	3.78037e+06	2.07099e+06	2.60899e+06	4.10094e+06	2.3515e+06	2.75787e+06	2.92245e+06	5.61508e+06	2.66932e+06	2.11524e+06	3.17847e+06
	1-Myristoyl-2-hydroxy-sn-glycero-3-PE	C19 H40 N O7 P	425.254	424.247	3.024	406211	49996.4	1.5548e+06	1.0684e+06	179385	1.42229e+06	499049	370926	536307	5.61411e+06	104276	1.30894e+06	1.18038e+06	4.4151e+06	649424	341787	1.32571e+06
		C2 H7 N4 O5 P S	229.988	228.981	1.815	2.63241e+06	2.9114e+06	4.50634e+06	3.53419e+06	3.59582e+06	3.34108e+06	2.73398e+06	4.02228e+06	5.60994e+06	3.2186e+06	2.81962e+06	2.37578e+06	4.198e+06	3.55372e+06	2.08718e+06	2.18169e+06	2.4955e+06
	3-[4-(Trifluoromethyl)phenyl]propanoic acid	C10 H9 F3 O2	218.056	217.048	1.079	3.23059e+06	3.8148e+06	5.60846e+06	5.5468e+06	4.15337e+06	4.42611e+06	4.77614e+06	4.743e+06	4.26336e+06	2.41654e+06	2.12213e+06	4.52662e+06	4.83256e+06	2.95617e+06	3.75718e+06	4.70151e+06	3.49315e+06
			2608.54	1303.26	0.64	5.21392e+06	1.84552e+06	1.15597e+06	1.4632e+06	4.48282e+06	2.339e+06	2.35484e+06	1.55843e+06	1.9726e+06	5.09585e+06	5.11199e+06	4.0365e+06	2.0974e+06	5.60186e+06	2.05452e+06	2.17307e+06	5.07549e+06
		C7 H19 Cl2 N6 O P S2	368.017	367.01	1.382	1.54968e+06	189519	1.14309e+06	253689	2.65181e+06	2.13698e+06	1.73528e+06	1.87739e+06	2.24902e+06	1.02038e+06	463030	5.59205e+06	339381	768174	2.81783e+06	2.7031e+06	1.77085e+06
		C5 H Cl3 N8 O18 P2	627.793	626.786	0.787	4.78715e+06	3.92061e+06	1.00083e+06	1.55507e+06	3.80821e+06	2.94983e+06	5.591e+06	2.60223e+06	2.91731e+06	2.05975e+06	718749	4.92571e+06	1.73917e+06	2.63142e+06	2.48718e+06	2.1339e+06	5.19033e+06
			623.823	622.816	0.733	4.43632e+06	4.63713e+06	1.69379e+06	4.36672e+06	4.84918e+06	4.17085e+06	5.58435e+06	4.97184e+06	5.28196e+06	2.56306e+06	1.36438e+06	4.68996e+06	4.11434e+06	3.38135e+06	4.19658e+06	5.59034e+06	5.15322e+06
			836.165	835.158	1.055	3.03094e+06	2.15843e+06	3.00991e+06	3.13703e+06	3.01684e+06	1.31101e+06	4.97839e+06	3.9286e+06	1.72536e+06	2.33926e+06	1.81608e+06	1.05173e+06	3.27877e+06	3.02059e+06	2.93157e+06	5.5534e+06	1.10326e+06
		C18 H7 N2 O2 P	314.026	313.018	1.053	5.55271e+06	2.33071e+06	468706	445968	520544	3.34102e+06	423199	446475	1.1289e+06	3.02893e+06	4.99971e+06	3.46588e+06	381801	3.14586e+06	3.33276e+06	931008	2.2676e+06
	MFCD00565142	C21 H18 N4 O	342.149	341.142	4.65	5.32184e+06	3.81388e+06	274467	518207	3.19832e+06	5.54271e+06	1.62203e+06	1.14099e+06	929274	1.54089e+06	2.42217e+06	5.30479e+06	2.05983e+06	1.26588e+06	2.26319e+06	2.14813e+06	953293
			885.544	884.537	10.362	252924	110041	390916	674759	1.47369e+06	5.09218e+06	5.53627e+06	4.9991e+06	3.85678e+06	3.37397e+06	3.13434e+06	3.06876e+06	2.11187e+06	2.73836e+06	2.69751e+06	2.37538e+06	2.61593e+06
	5-Hydroxyergostane-3,6-diyl diacetate	C32 H54 O5	518.397	517.39	11.747	3.56985e+06	3.55539e+06	3.17138e+06	3.67895e+06	3.32374e+06	4.25909e+06	5.15107e+06	4.62871e+06	3.25984e+06	4.99957e+06	5.43729e+06	1.21706e+06	3.22784e+06	3.86457e+06	3.87263e+06	4.24564e+06	2.83371e+06
	2-Hydroxy-4-methylthiobutanoic acid	C5 H10 O3 S	150.035	149.028	1.219	1.5647e+06	2.1385e+06	571903	129024	604244	3.62032e+06	780382	246052	1.99979e+06	787307	819227	5.52878e+06	2.15532e+06	2.55968e+06	3.67961e+06	2.27218e+06	2.7946e+06
		C5 H10 N5 O3 P	219.053	218.046	1.39	3.32781e+06	2.6431e+06	3.17747e+06	2.36669e+06	3.05756e+06	5.52788e+06	2.77838e+06	2.73016e+06	3.22583e+06	1.7709e+06	3.83629e+06	2.96287e+06	3.1069e+06	2.94392e+06	3.32369e+06	4.66612e+06	3.81665e+06
	AJ1073500	C11 H11 N O5	237.064	218.046	1.385	3.32781e+06	2.6431e+06	2.81919e+06	2.05754e+06	2.53302e+06	5.52788e+06	2.26025e+06	2.73016e+06	2.72369e+06	1.3648e+06	3.04177e+06	2.47491e+06	2.49793e+06	2.94392e+06	2.62641e+06	4.66612e+06	2.98918e+06
	1-(2,6-Dihydroxyphenyl)-1,3-dodecanedione	C18 H26 O4	306.183	305.176	4.553	5.52533e+06	222582	1.2555e+06	1.29211e+06	1.77585e+06	4.32852e+06	228815	2.05695e+06	632735	2.21062e+06	2.47098e+06	1.32621e+06	900070	2.34446e+06	893788	1.79303e+06	3.01178e+06
		C46 H35 N3 O7 S3	837.164	836.157	1.054	3.03634e+06	2.25311e+06	3.00991e+06	3.13703e+06	3.01684e+06	1.31101e+06	4.97839e+06	3.9286e+06	3.53357e+06	2.33926e+06	1.98369e+06	2.02789e+06	3.27877e+06	3.02059e+06	2.93157e+06	5.52503e+06	3.46664e+06
			733.697	732.69	0.699	2.46507e+06	1.60199e+06	316633	305479	1.82157e+06	517886	1.5745e+06	1.13809e+06	827898	4.06076e+06	5.52432e+06	1.61991e+06	836702	3.30891e+06	623694	740651	2.07821e+06
		C24 H51 N2 O10 P	558.328	557.321	7.214	1.91096e+06	1.02099e+06	1.16933e+06	937586	1.97107e+06	1.88057e+06	5.52006e+06	1.93219e+06	1.87523e+06	1.64284e+06	2.05391e+06	2.91166e+06	1.96667e+06	1.67431e+06	2.7705e+06	2.61861e+06	1.18518e+06
		C3 H8 Cl3 N10 O13 P3 S	621.826	620.819	0.728	4.38951e+06	4.58652e+06	3.75802e+06	4.52922e+06	3.19736e+06	4.05778e+06	5.50476e+06	4.91646e+06	5.14657e+06	2.56306e+06	1.32243e+06	5.00324e+06	4.02821e+06	3.33543e+06	4.13131e+06	5.51271e+06	3.05319e+06
			629.79	628.783	0.787	4.31101e+06	3.74956e+06	1.21959e+06	1.76617e+06	3.37864e+06	3.08798e+06	5.51218e+06	2.73026e+06	3.27365e+06	1.94085e+06	720206	4.93233e+06	3.34928e+06	2.68029e+06	1.76214e+06	2.42766e+06	5.37647e+06
		C7 H7 N2 O8 P	277.994	276.986	1.821	2.61386e+06	3.12182e+06	4.55779e+06	3.77555e+06	3.3941e+06	3.1812e+06	2.99294e+06	4.55559e+06	5.50897e+06	4.24851e+06	2.93555e+06	2.9423e+06	3.61429e+06	4.79812e+06	2.17701e+06	2.13581e+06	3.18738e+06
	Tetranor 12-HETE	C16 H26 O3	266.188	265.181	5.137	2.94196e+06	335425	3.08807e+06	3.69019e+06	3.15637e+06	5.50619e+06	144805	1.62418e+06	1.51297e+06	3.14997e+06	2.24654e+06	865019	1.52014e+06	2.83401e+06	453589	1.15921e+06	1.74486e+06
	Caprylic anhydride	C16 H30 O3	270.219	269.212	5.691	1.67416e+06	879515	3.74852e+06	2.01895e+06	1.90408e+06	3.05365e+06	1.19884e+06	1.41276e+06	1.53273e+06	5.50095e+06	1.36312e+06	2.80874e+06	1.12463e+06	4.78239e+06	1.43626e+06	1.14641e+06	2.29594e+06
		C12 H4 Cl3 N2 O12 P3 S5	725.663	724.656	0.702	2.76058e+06	468609	566994	517379	657143	419350	725039	970041	625962	3.376e+06	5.49909e+06	1.68743e+06	495708	2.1953e+06	826425	542792	2.09202e+06
	(+/-)11(12)-EET	C20 H32 O3	320.235	319.228	10.324	3.88538e+06	674223	4.47855e+06	3.72725e+06	2.32348e+06	3.64507e+06	710466	2.05683e+06	1.30988e+06	5.49683e+06	2.51299e+06	2.44239e+06	1.15798e+06	4.58703e+06	1.34695e+06	1.31544e+06	3.08163e+06
			137.902	136.895	1.363	3.19047e+06	3.66823e+06	295784	2.95729e+06	3.45524e+06	2.62815e+06	3.71721e+06	2.808e+06	2.49316e+06	3.83806e+06	5.48206e+06	3.2104e+06	2.73958e+06	3.6578e+06	2.62812e+06	2.81057e+06	3.84949e+06
			120.915	119.908	0.994	349387	364765	469946	468576	384206	805567	403202	422776	401095	366603	303709	340075	460995	310526	508286	466932	372550
	N-({(2R,4S,5R)-5-[1-Methyl-3-(2-naphthyl)-1H-pyrazol-5-yl]-1-azabicyclo[2.2.2]oct-2-yl}methyl)-1,3-benzodioxole-5-carboxamide	C30 H30 N4 O3	530.213	529.205	4.027	4.05603e+06	2.75952e+06	3.85046e+06	3.58982e+06	3.327e+06	3.68512e+06	5.4708e+06	3.08229e+06	3.77089e+06	5.2073e+06	4.51922e+06	3.07919e+06	3.25169e+06	5.14279e+06	4.19696e+06	3.61091e+06	3.86293e+06
			1590.74	794.363	0.653	4.60321e+06	3.64745e+06	2.18509e+06	2.66545e+06	4.1227e+06	3.29855e+06	3.74443e+06	2.65089e+06	3.15194e+06	5.26714e+06	4.89565e+06	4.36326e+06	3.36005e+06	5.46905e+06	3.4759e+06	3.1615e+06	5.00731e+06
		C8 H12 Cl N9 O11	445.033	444.026	0.801	3.18684e+06	5.46623e+06	3.66681e+06	2.18911e+06	3.66484e+06	621747	2.08531e+06	2.04517e+06	3.40287e+06	2.44861e+06	841088	2.13947e+06	3.73395e+06	2.50514e+06	4.51772e+06	2.9298e+06	2.14621e+06
		C4 H6 N2 O4 P2	207.98	206.973	0.772	2.19574e+06	2.51437e+06	3.40186e+06	3.24822e+06	2.7735e+06	2.46751e+06	2.88235e+06	2.96189e+06	2.85799e+06	2.21199e+06	2.37747e+06	2.63076e+06	2.79305e+06	2.19205e+06	2.5557e+06	3.20785e+06	2.45042e+06
		C52 H77 O P	748.573	747.565	4.834	328518	190932	225805	200195	3.12907e+06	3.64321e+06	4.22263e+06	3.97273e+06	3.63968e+06	2.9957e+06	3.37078e+06	3.16392e+06	3.78641e+06	3.95821e+06	2.83875e+06	4.74684e+06	4.11998e+06
	Ethyl 4-[(6-methoxy-1H-benzimidazol-2-yl)sulfanyl]-3-oxobutanoate	C14 H16 N2 O4 S	308.083	307.076	2.119	1.71812e+06	3.33859e+06	4.68831e+06	3.3376e+06	3.30836e+06	5.45203e+06	65853.2	2.25556e+06	3.84109e+06	62512.2	1.2489e+06	2.67851e+06	3.81714e+06	61817.8	69610.2	3.97723e+06	3.35147e+06
			535.722	534.715	0.708	2.94462e+06	1.78728e+06	848175	784532	1.55624e+06	795824	1.32381e+06	810701	795545	3.69211e+06	5.44964e+06	1.4589e+06	742770	3.34314e+06	1.24914e+06	885809	2.2828e+06
			458.828	457.821	0.757	3.13265e+06	2.35139e+06	1.17544e+06	1.2834e+06	1.38714e+06	1.75186e+06	1.13884e+06	1.17026e+06	1.12921e+06	5.4474e+06	4.27039e+06	1.67376e+06	1.10356e+06	4.1698e+06	1.35814e+06	1.245e+06	1.75616e+06
	MFCD18711938	C12 H18 O4	226.121	225.113	2.901	918548	1.26562e+06	883537	924207	441182	5.44157e+06	764689	1.07997e+06	1.22168e+06	658258	666390	1.36045e+06	3.20226e+06	1.41761e+06	2.00342e+06	1.4158e+06	1.31927e+06
	(5R,6Z,8E,12R,14Z)-5,12,20,20,20-Pentahydroxy-6,8,14-icosatrienoic acid	C20 H34 O7	386.23	385.223	2.982	2.04493e+06	161311	1.74818e+06	1.31142e+06	2.20822e+06	5.43328e+06	85712.2	606331	1.63323e+06	3.18913e+06	1.65977e+06	999455	991726	1.46098e+06	653830	1.85432e+06	1.67476e+06
	Dimethyl (2E)-2-({(2Z)-4-[benzoyl(methyl)amino]-4-oxo-2-buten-2-yl}amino)-2-butenedioate	C18 H20 N2 O6	360.132	359.124	2.325	2.00206e+06	3.45227e+06	3.02121e+06	1.34245e+06	1.9457e+06	3.63548e+06	828168	3.51312e+06	5.42942e+06	1.24534e+06	2.03574e+06	957286	1.79205e+06	3.11575e+06	3.15968e+06	3.20696e+06	1.30167e+06
		C25 H41 N10 P3 S	606.246	605.238	11.314	788386	670843	2.88247e+06	272803	263691	1.37106e+06	955887	382752	5.42701e+06	276502	3.35533e+06	946756	1.67032e+06	2.07298e+06	3.19473e+06	1.64728e+06	1.06242e+06
		C7 H16 N4 O6 S3	348.025	347.017	2.336	3.73106e+06	3.87066e+06	4.42921e+06	4.6036e+06	4.46324e+06	5.42622e+06	4.47543e+06	5.01937e+06	4.8723e+06	3.21251e+06	3.01648e+06	3.99296e+06	4.91716e+06	3.58542e+06	2.01017e+06	4.26156e+06	4.24037e+06
	Deoxycholic Acid	C24 H40 O4	410.303	391.285	11.428	2.56214e+06	1.8107e+06	2.44628e+06	2.33134e+06	1.91234e+06	2.53182e+06	4.40555e+06	2.029e+06	2.53827e+06	4.30758e+06	3.00604e+06	1.81478e+06	1.07484e+06	5.42306e+06	4.10587e+06	2.41697e+06	1.93463e+06
	Deoxycholic Acid	C24 H40 O4	392.292	391.285	11.433	2.56214e+06	1.8107e+06	2.44628e+06	2.33134e+06	1.81786e+06	2.40541e+06	4.40555e+06	1.93546e+06	2.53827e+06	4.30758e+06	3.00604e+06	1.81478e+06	1.07484e+06	5.42306e+06	4.10587e+06	2.29733e+06	1.93463e+06
		C35 H78 N10 O3 P2	748.573	747.566	9.062	65596.4	67559	67265.8	1.02796e+06	2.8107e+06	3.181e+06	3.29163e+06	3.09969e+06	2.91291e+06	2.55194e+06	2.70217e+06	2.8336e+06	3.26974e+06	2.66919e+06	2.03354e+06	3.57363e+06	3.2041e+06
		C19 H47 N7 O2 P2 S	499.297	498.289	4.522	2.43312e+06	2.94234e+06	2.48274e+06	2.12608e+06	1.85113e+06	2.96396e+06	2.02949e+06	3.16638e+06	283928	1.2932e+06	5.41978e+06	1.88404e+06	2.07403e+06	1.91632e+06	1.53965e+06	2.54712e+06	2.20321e+06
	MFCD03089538	C26 H20 N4 O2	420.16	419.153	6.475	2.8087e+06	70752.6	3.1066e+06	3.8086e+06	1.71038e+06	2.36685e+06	191546	1.23162e+06	515753	5.41851e+06	1.25626e+06	1.36801e+06	489056	3.63588e+06	246260	524908	1.52032e+06
		C14 H19 N9 O6 P2 S2	535.036	534.029	1.296	1.37813e+06	2.11528e+06	2.97489e+06	5.41765e+06	2.58224e+06	3.41673e+06	2.5658e+06	2.44728e+06	663249	1.52607e+06	619535	2.1406e+06	2.53104e+06	1.48157e+06	1.96766e+06	2.36197e+06	1.32615e+06
	MFCD02669366	C29 H20 Br2 O4	589.972	588.965	0.833	2.68373e+06	4.44503e+06	1.62332e+06	2.77538e+06	3.27768e+06	3.05299e+06	4.46538e+06	3.46364e+06	4.83633e+06	950320	544960	3.57128e+06	3.49352e+06	1.52579e+06	3.05808e+06	5.41512e+06	3.53117e+06
		C39 H87 N5 O9 P2	831.6	830.592	8.7	1.18617e+06	881469	965611	971194	999545	1.18286e+06	1.34533e+06	1.37198e+06	2.93633e+06	1.43078e+06	1.42889e+06	1.35573e+06	1.37726e+06	396997	1.31215e+06	1.27601e+06	1.35912e+06
		C3 H8 Cl N O6 S4	316.892	315.884	1.087	5.14498e+06	3.64234e+06	284121	1.50218e+06	1.92528e+06	4.36067e+06	1.77079e+06	2.16761e+06	2.66639e+06	4.37203e+06	4.81581e+06	5.41316e+06	2.82781e+06	3.2607e+06	4.19393e+06	2.70914e+06	2.89148e+06
			348.831	347.823	2.12	4.28517e+06	2.69658e+06	4.24712e+06	4.63842e+06	3.3008e+06	3.58949e+06	5.41264e+06	4.55375e+06	4.60119e+06	2.96117e+06	2.53219e+06	5.21915e+06	3.3353e+06	2.92943e+06	4.00447e+06	572478	4.36701e+06
			1959.78	978.884	0.645	2.82085e+06	2.18752e+06	1.36256e+06	1.98416e+06	3.12245e+06	1.71967e+06	3.99625e+06	2.28553e+06	2.45169e+06	3.5261e+06	2.90901e+06	2.6263e+06	2.8099e+06	5.40564e+06	1.99155e+06	2.04013e+06	2.94447e+06
			1943.64	970.815	0.657	4.84336e+06	5.21486e+06	3.73314e+06	3.88815e+06	5.40386e+06	4.95365e+06	2.12537e+06	3.34708e+06	3.73857e+06	3.9481e+06	3.25775e+06	4.31689e+06	3.7919e+06	3.54626e+06	2.24801e+06	4.09524e+06	4.1035e+06
			155.903	154.895	1.078	848458	712593	1.01517e+06	965925	828882	905408	1.05191e+06	967025	913050	1.10644e+06	980601	778461	826947	1.332e+06	895175	928352	1.19609e+06
		C40 H91 N9 O3	745.72	744.713	0.689	1.93615e+06	1.13959e+06	309556	630873	1.26391e+06	580949	961035	1.01551e+06	848363	3.64989e+06	5.40013e+06	1.85866e+06	1.09136e+06	2.95132e+06	1.05888e+06	541051	1.83737e+06
		C27 H36 N9 O P3 S	627.2	626.192	1.053	1.66331e+06	1.68323e+06	2.88068e+06	5.39158e+06	2.56926e+06	896038	1.828e+06	3.95229e+06	2.48391e+06	226012	565064	1.4931e+06	2.25944e+06	556507	952730	2.27877e+06	1.7138e+06
		C14 H12 Cl N2 O12 P	465.98	464.973	3.575	40108.5	39646.2	41005.5	2.85e+06	37370.2	52254.9	41477.5	3.54219e+06	4.13404e+06	1.47482e+06	1.41579e+06	42337.7	38261	39037.7	4.01838e+06	5.39061e+06	43208.3
		C42 H80 N10 O5	804.634	803.627	10.702	3.26622e+06	3.87859e+06	3.829e+06	3.41254e+06	3.18469e+06	2.49396e+06	2.53751e+06	2.80326e+06	2.94735e+06	3.04382e+06	2.43797e+06	5.38899e+06	209577	63640.7	2.3053e+06	2.12048e+06	2.4297e+06
	NP-019483	C19 H32 O7	418.22	417.213	3.219	2.54833e+06	715970	2.51788e+06	1.55379e+06	790176	5.38829e+06	609785	1.42197e+06	944750	919145	1.00084e+06	800673	1.2312e+06	620852	825504	1.3808e+06	993397
			155.903	154.895	0.847	3.46767e+06	3.97086e+06	5.37245e+06	5.12982e+06	4.3801e+06	3.89686e+06	4.55201e+06	4.67762e+06	4.51353e+06	3.49333e+06	3.75467e+06	4.15468e+06	4.41099e+06	3.46184e+06	4.03615e+06	5.06606e+06	3.86988e+06
	3-Indoxyl sulphate	C8 H7 N O4 S	213.01	212.002	2.211	4.48295e+06	4.06749e+06	3.39713e+06	2.3067e+06	2.59199e+06	5.37025e+06	2.83238e+06	3.05797e+06	2.90078e+06	2.68318e+06	4.12408e+06	3.77368e+06	3.10603e+06	2.61028e+06	2.56082e+06	4.3079e+06	3.83092e+06
		C27 H63 N6 O7 P	614.452	613.445	11.782	2.36662e+06	227286	1.20804e+06	74675	1.14033e+06	2.28499e+06	1.33409e+06	4.86688e+06	1.36626e+06	1.43565e+06	2.28493e+06	2.16728e+06	1.15266e+06	1.25732e+06	291856	3.08788e+06	1.49332e+06
			743.731	742.724	0.687	1.93615e+06	1.13959e+06	309556	630873	1.26391e+06	580949	961035	1.01551e+06	848363	3.64989e+06	5.37056e+06	1.85866e+06	1.09136e+06	3.22893e+06	1.05888e+06	541051	1.83737e+06
		C6 H7 N2 O10 P	297.983	296.976	0.993	3.13728e+06	4.57463e+06	5.36601e+06	4.95213e+06	4.40925e+06	3.66122e+06	4.91272e+06	5.19473e+06	4.78101e+06	2.25457e+06	1.82047e+06	4.28616e+06	4.61672e+06	2.91032e+06	4.41881e+06	4.92619e+06	3.61235e+06
		C39 H83 N10 O7 P	834.619	833.611	8.127	3.29047e+06	3.06795e+06	3.23411e+06	3.04559e+06	2.74225e+06	2.74431e+06	2.65246e+06	2.73999e+06	2.73986e+06	2.70131e+06	336374	2.77815e+06	2.76893e+06	2.82812e+06	2.9544e+06	3.0345e+06	3.09774e+06
			893.967	892.96	0.637	3.11152e+06	2.59992e+06	2.5563e+06	3.30902e+06	3.95776e+06	2.70716e+06	5.36205e+06	3.36311e+06	4.00538e+06	3.68404e+06	3.50602e+06	3.83321e+06	3.78988e+06	5.35217e+06	2.55137e+06	2.48213e+06	3.38424e+06
			858.682	857.675	5.254	3.54432e+06	2.89501e+06	3.05575e+06	2.73747e+06	2.71831e+06	2.40597e+06	2.33666e+06	2.14535e+06	2.0927e+06	1.95173e+06	1.70509e+06	1.70036e+06	1.79719e+06	1.81073e+06	1.66066e+06	1.47109e+06	1.38804e+06
	1-(5-{5-[(2S)-1-(1-Acetyl-4-piperidinyl)-2-pyrrolidinyl]-1,2,4-oxadiazol-3-yl}-2-pyridinyl)-4-piperidinecarboxamide	C24 H33 N7 O3	467.265	466.257	3.317	1.46719e+06	524575	2.01719e+06	1.39678e+06	727455	2.0892e+06	1.27186e+06	910213	460418	4.1456e+06	1.05821e+06	1.17342e+06	1.91898e+06	5.35326e+06	963474	828486	2.55554e+06
	Irganox 1024	C34 H52 N2 O4	552.387	551.38	4.937	3.60359e+06	706258	1.20664e+06	1.48352e+06	1.4033e+06	1.56625e+06	1.5451e+06	2.36541e+06	2.00169e+06	3.67716e+06	2.55505e+06	1.13425e+06	1.19492e+06	5.34846e+06	1.39046e+06	1.3298e+06	2.5179e+06
			979.892	978.884	0.66	2.77948e+06	2.15613e+06	1.34576e+06	1.93642e+06	2.99054e+06	1.69189e+06	3.97131e+06	2.26478e+06	2.39379e+06	3.37836e+06	2.79726e+06	2.60446e+06	2.70123e+06	5.33913e+06	1.92118e+06	2.04013e+06	2.88695e+06
		C29 H5 Cl N6 O5 P2 S5	773.809	772.802	0.67	2.3825e+06	1.97829e+06	889862	1.34533e+06	2.26625e+06	1.13665e+06	1.7492e+06	1.60806e+06	1.81047e+06	3.64742e+06	5.33779e+06	2.23565e+06	1.3142e+06	2.36199e+06	1.47887e+06	1.84632e+06	2.05121e+06
	(15Z)-9,12,13-Trihydroxy-15-octadecenoic acid	C18 H34 O5	330.241	329.233	4.799	1.46267e+06	209901	1.6356e+06	1.11076e+06	1.03471e+06	2.6579e+06	821175	748696	1.09395e+06	5.33517e+06	1.12862e+06	1.62851e+06	1.5901e+06	3.97714e+06	1.09269e+06	781429	1.63757e+06
			822.149	821.142	1.055	978452	1.13854e+06	4.19215e+06	1.37952e+06	3.10086e+06	310587	2.53326e+06	1.25185e+06	1.23225e+06	734422	803496	514464	902134	1.76786e+06	319955	5.33296e+06	1.79706e+06
			723.672	722.664	0.705	2.76058e+06	382587	462912	422405	657143	331365	867224	970041	625962	2.67357e+06	5.3327e+06	1.26337e+06	404712	2.53555e+06	826425	443153	2.36723e+06
		C21 H32 N O16 P3	647.095	646.087	2.227	4.32229e+06	3.74619e+06	4.44101e+06	4.53591e+06	4.81797e+06	4.70125e+06	4.88751e+06	4.59741e+06	4.13919e+06	3.41594e+06	3.4477e+06	5.32069e+06	4.14563e+06	4.03675e+06	2.71178e+06	3.53369e+06	3.78416e+06
	MEDICA 16	C20 H38 O4	342.277	341.269	10.895	3.40982e+06	1.99191e+06	2.91829e+06	2.77269e+06	2.48185e+06	2.96985e+06	3.90065e+06	2.63858e+06	2.93181e+06	4.74234e+06	3.5831e+06	2.18088e+06	2.41645e+06	5.3156e+06	3.31288e+06	2.52363e+06	3.0305e+06
			1008.36	1007.35	2.228	3.96818e+06	2.91188e+06	3.81137e+06	3.81371e+06	2.75498e+06	3.37903e+06	3.9149e+06	3.46599e+06	3.26238e+06	3.26591e+06	3.43116e+06	3.61949e+06	2.38564e+06	2.90625e+06	3.13969e+06	4.00287e+06	4.07385e+06
		C15 H24 N7 O8 P S	493.116	492.109	2.202	3.34652e+06	1.53407e+06	3.14458e+06	3.59545e+06	3.09217e+06	5.29211e+06	3.77546e+06	3.49946e+06	3.46879e+06	2.72026e+06	2.48362e+06	3.43259e+06	3.53353e+06	2.46297e+06	5.31231e+06	3.6902e+06	3.18518e+06
			738.834	737.827	0.625	2.7641e+06	1.34582e+06	717350	995909	2.10185e+06	1.17842e+06	1.17078e+06	1.05113e+06	1.39268e+06	2.12013e+06	2.34992e+06	2.22083e+06	1.37202e+06	1.11899e+06	1.53195e+06	1.26216e+06	1.99586e+06
			596.939	595.932	0.777	4.27615e+06	1.77798e+06	1.15835e+06	2.3128e+06	3.06704e+06	2.76797e+06	2.83532e+06	2.06601e+06	2.38269e+06	5.0267e+06	4.96604e+06	1.33951e+06	1.72068e+06	5.29738e+06	2.75287e+06	2.10272e+06	3.16857e+06
		C22 H14 N10 O8 S2	610.043	609.036	1.053	3.49317e+06	2.34221e+06	2.81007e+06	2.38557e+06	1.55665e+06	5.2971e+06	1.20732e+06	2.17812e+06	4.24079e+06	2.65547e+06	1.45906e+06	3.62261e+06	4.28152e+06	2.02063e+06	4.80421e+06	2.71189e+06	2.16335e+06
	1,2,6-Tri-O-acetyl-3,4,5-tri-O-methylhexitol	C15 H26 O9	350.157	349.15	1.639	1.75931e+06	1.50973e+06	1.20642e+06	2.62443e+06	751681	151689	273976	1.50315e+06	127060	103479	2.02872e+06	2.49554e+06	5.29354e+06	101137	178307	3.49774e+06	3.43533e+06
		C3 H9 Cl N10 O8 S2	411.974	410.966	0.719	3.01979e+06	1.73728e+06	5.28426e+06	3.85012e+06	1.77033e+06	3.6442e+06	4.9914e+06	4.82881e+06	4.83534e+06	2.37704e+06	813428	2.48279e+06	4.77186e+06	2.38821e+06	4.40291e+06	4.43715e+06	3.5731e+06
		C6 H14 N4 O9 P2	348.023	347.016	2.296	2.29683e+06	4.78737e+06	1.53635e+06	3.26511e+06	3.9375e+06	3.88247e+06	1.64749e+06	2.5735e+06	4.38668e+06	4.53809e+06	2.10446e+06	5.25251e+06	2.49693e+06	4.5965e+06	521799	2.49165e+06	3.41308e+06
	1-Stearoyl-2-hydroxy-sn-glycero-3-PE	C23 H48 N O7 P	481.317	480.309	6.703	1.64e+06	816752	907109	1.23769e+06	1.97342e+06	1.54504e+06	5.26663e+06	1.77603e+06	1.69865e+06	1.50273e+06	1.77298e+06	2.35343e+06	1.58896e+06	1.40787e+06	2.79205e+06	2.36138e+06	1.2214e+06
		C43 H40 N3 P S	661.268	660.261	6.179	1.26578e+06	1.03178e+06	790510	410476	326119	1.22882e+06	5.26299e+06	2.28811e+06	1.86409e+06	1.00883e+06	2.4579e+06	2.08892e+06	1.38504e+06	1.68933e+06	2.55335e+06	2.3965e+06	1.4095e+06
			185.884	184.877	1.271	2.93829e+06	2.21786e+06	704054	1.0388e+06	2.53503e+06	767857	2.65126e+06	1.14441e+06	937209	5.26212e+06	4.0698e+06	1.6378e+06	1.18602e+06	3.67898e+06	950467	812408	1.8657e+06
		C23 H34 O4 P2 S	468.167	467.16	1.053	3.4826e+06	3.97485e+06	3.55136e+06	5.26188e+06	3.34525e+06	2.83233e+06	3.50826e+06	3.59362e+06	3.25864e+06	2.0186e+06	1.91352e+06	2.35359e+06	2.66572e+06	3.64911e+06	3.14293e+06	3.43962e+06	2.66548e+06
	Spiculisporic acid	C17 H28 O6	328.188	327.181	3.392	4.83905e+06	3.89664e+06	5.17331e+06	4.58118e+06	4.0792e+06	4.60818e+06	4.20292e+06	4.11495e+06	4.26978e+06	5.25858e+06	4.12621e+06	3.94771e+06	3.95426e+06	4.6408e+06	4.17623e+06	3.97718e+06	4.25693e+06
			1038.8	1037.79	0.649	3.16165e+06	4.26325e+06	2.68049e+06	2.51244e+06	4.27655e+06	5.25799e+06	1.66229e+06	2.3486e+06	3.37716e+06	2.7695e+06	2.47663e+06	3.07238e+06	3.41468e+06	2.25645e+06	2.92268e+06	2.54426e+06	2.76498e+06
		C21 H37 N6 O3 P3	514.216	513.209	2.694	33779.5	34830	34451.3	39620.1	50833.7	33685.7	33500.7	32314	32225.3	28268.3	5.25797e+06	33511.1	37903.6	36335.5	34661	34893.6	33220.3
	2-Tridecenoic acid	C13 H24 O2	212.178	193.16	3.819	5.25264e+06	45840.4	1.77905e+06	731268	1.24887e+06	3.76596e+06	171578	498496	406300	2.0152e+06	1.34032e+06	2.30374e+06	463015	1.46922e+06	1.01763e+06	704449	1.82068e+06
	2-(2E)-2-Octen-1-ylcyclopentanone	C13 H22 O	194.167	193.16	3.82	5.25264e+06	45195.4	1.77905e+06	731268	1.24887e+06	3.76596e+06	171578	498496	406300	2.0152e+06	1.34032e+06	2.30374e+06	463015	1.46922e+06	1.01763e+06	704449	1.82068e+06
		C38 H78 N3 O9 P	751.551	750.543	11.114	5.25216e+06	4.96975e+06	5.1723e+06	4.67534e+06	3.5542e+06	3.2024e+06	1.51528e+06	3.61995e+06	3.27522e+06	2.95872e+06	2.99015e+06	2.85559e+06	1.64323e+06	581921	227641	223347	879383
	14-Hydroxy-3-methoxy-20-oxo-3,9-epoxypregn-16-ene-11,18-diyl diacetate	C26 H36 O8	476.241	475.233	5.644	291372	248084	816936	245446	252227	298206	94381.4	1.03498e+06	92346.5	111792	91692.3	94514.2	93801.7	408370	3.80744e+06	5.24884e+06	517970
	[Similar to: 2-[(1S,4S,5S)-4-({[(3-Fluorophenyl)carbamoyl]amino}methyl)-5-isopropyl-2-methyl-2-cyclohexen-1-yl]-N-methyl-N-(3-pyridinylmethyl)acetamide; ΔMass: 0.0034 Da]	C26 H44 O3 P2	466.278	465.271	3.036	4.1001e+06	2.05154e+06	2.90264e+06	5.23586e+06	796305	61695.5	318376	545326	122171	201546	1.66251e+06	2.00626e+06	2.96462e+06	520126	395689	2.57954e+06	2.44441e+06
			332.836	331.828	2.119	4.13989e+06	2.60516e+06	4.10313e+06	4.48117e+06	3.1889e+06	3.46779e+06	5.22913e+06	4.39937e+06	4.44519e+06	2.86077e+06	2.44635e+06	5.04221e+06	416724	2.83012e+06	3.86871e+06	4.96558e+06	4.21896e+06
		C17 H27 N9 P2 S	451.16	450.153	4.969	3.91859e+06	3.07217e+06	3.04513e+06	2.72344e+06	2.91769e+06	2.57418e+06	3.36907e+06	3.95667e+06	3.28623e+06	4.04177e+06	3.66569e+06	4.14411e+06	3.23751e+06	4.07756e+06	3.5448e+06	5.22765e+06	5.09485e+06
			1107.8	1106.79	0.66	3.40108e+06	4.23877e+06	2.56295e+06	2.55055e+06	5.22591e+06	3.77264e+06	2.22412e+06	2.25809e+06	2.9107e+06	2.76063e+06	2.48687e+06	3.25565e+06	2.91074e+06	2.3339e+06	3.57185e+06	2.91194e+06	3.44303e+06
	[Similar to: (1S,7S,8S,9R,10S,11S,13S,16S)-6,9,12,17-Tetrahydroxy-16-methyl-8-(2-methyl-2-propanyl)-2,4,14,19-tetraoxahexacyclo[8.7.2.01,11 03,7 07,11 013,17]nonadecane-5,15,18-trione; ΔMass: -55.9926 Da]	C15 H16 N10 O3	384.139	383.132	2.538	16119.6	14751.8	16689.7	58346.9	15788.3	18033	15850	16492.1	16249.4	13676.4	5.22584e+06	41167.9	16618.3	15923.5	16455.4	17694.1	15215.8
	(6E,8R,10Z)-8-Hydroxy-3-oxo-6,10-hexadecadienoic acid	C16 H26 O4	282.183	281.176	4.264	5.2251e+06	227969	1.99765e+06	1.27987e+06	2.02764e+06	2.8003e+06	689913	1.02116e+06	780534	1.8535e+06	1.58286e+06	1.08696e+06	558070	1.28801e+06	1.17806e+06	1.04122e+06	1.86263e+06
		C16 H39 N4 O3 P3	428.223	427.216	5.035	4.68976e+06	3.18526e+06	4.36082e+06	3.9999e+06	3.57508e+06	4.30299e+06	4.56577e+06	3.77611e+06	4.50189e+06	4.13192e+06	5.22022e+06	3.57014e+06	3.8246e+06	4.68481e+06	3.31543e+06	4.01164e+06	4.29482e+06
		C27 H42 O11	542.273	541.265	2.496	3.93921e+06	1.3049e+06	2.75873e+06	1.59184e+06	2.39856e+06	5.21449e+06	1.81073e+06	2.09449e+06	2.38519e+06	892462	797251	1.86802e+06	3.99283e+06	1.15525e+06	3.05638e+06	3.13577e+06	1.79233e+06
		C26 H43 N9 O8	609.325	608.318	6.702	1.66135e+06	983803	1.13515e+06	1.24657e+06	2.00756e+06	1.73088e+06	5.2134e+06	1.84186e+06	1.78465e+06	1.56331e+06	1.83645e+06	2.13204e+06	1.85236e+06	1.61479e+06	2.9017e+06	2.46006e+06	1.24228e+06
	1-[6-(benzyloxy)-3-(tert-butyl)-2-hydroxyphenyl]ethan-1-one	C19 H22 O3	298.16	297.153	0.78	1.07201e+06	1.22756e+06	1.66086e+06	1.58585e+06	1.35408e+06	1.20469e+06	1.40722e+06	1.44605e+06	1.39533e+06	1.07994e+06	1.16073e+06	1.28439e+06	1.36363e+06	1.0702e+06	1.24775e+06	1.56614e+06	1.19635e+06
			163.85	162.843	1.132	2.39856e+06	2.45591e+06	1.48745e+06	1.49899e+06	2.85538e+06	1.1895e+06	1.92625e+06	1.66657e+06	1.4066e+06	3.24408e+06	5.20887e+06	2.41492e+06	1.7897e+06	3.40328e+06	1.44701e+06	1.5764e+06	2.17956e+06
	4-Cyano-N-{[(1S,4S,6S)-6-isopropyl-3-methyl-4-(2-{[2-(4-morpholinyl)ethyl]amino}-2-oxoethyl)-2-cyclohexen-1-yl]methyl}benzamide	C27 H38 N4 O3	466.293	465.286	8.758	3.61813e+06	2.75309e+06	2.84538e+06	2.45539e+06	2.5267e+06	3.40486e+06	2.34701e+06	2.47697e+06	2.82778e+06	2.17843e+06	5.20823e+06	2.26577e+06	3.08144e+06	2.70566e+06	2.17437e+06	2.75112e+06	2.64094e+06
		C18 H32 N6 O5	412.243	411.236	5.691	754880	62422.4	1.78412e+06	741075	471578	1.68019e+06	327083	371445	419887	5.20467e+06	179360	1.74122e+06	1.06553e+06	4.43333e+06	631817	199342	1.23191e+06
			658.125	657.118	1.331	1.27775e+06	1.76101e+06	5.19579e+06	3.11332e+06	2.81419e+06	4.78806e+06	2.26455e+06	2.78597e+06	2.49141e+06	1.40352e+06	461946	3.21522e+06	2.21842e+06	1.22714e+06	2.27193e+06	2.43286e+06	3.35834e+06
	2-[(2S,3R,4S,5R)-3,4-Dihydroxy-5-{[(isopropylcarbamoyl)amino]methyl}tetrahydro-2-furanyl]-N-[2-(dimethylamino)ethyl]acetamide	C15 H30 N4 O5	382.199	381.192	3.816	1.36884e+06	1.54696e+06	1.39711e+06	2.00322e+06	1.2127e+06	1.39429e+06	2.27894e+06	1.46776e+06	2.47622e+06	5.19518e+06	1.54075e+06	1.20661e+06	2.63234e+06	1.49996e+06	2.84275e+06	2.42781e+06	2.74016e+06
		C27 H5 N10 O18 P3 S3	945.816	944.809	0.657	2.8859e+06	4.27197e+06	4.42292e+06	3.27748e+06	4.55543e+06	5.18701e+06	1.96942e+06	3.4966e+06	3.3985e+06	1.72627e+06	1.59135e+06	3.65237e+06	2.98336e+06	1.56567e+06	3.75005e+06	3.28747e+06	2.41532e+06
		C33 H43 N O2 S	517.301	516.294	3.874	3.53804e+06	3.41656e+06	2.5139e+06	2.6876e+06	2.10372e+06	3.87662e+06	2.52035e+06	2.42043e+06	2.76649e+06	2.00381e+06	5.18368e+06	2.00686e+06	2.00954e+06	2.61196e+06	2.29097e+06	2.77667e+06	717044
			881.762	880.755	0.769	3.26253e+06	3.57007e+06	1.77383e+06	2.12815e+06	3.72546e+06	945908	5.18306e+06	1.36578e+06	2.35245e+06	932744	549817	2.67024e+06	2.11837e+06	2.21287e+06	763233	2.128e+06	3.29083e+06
			222.842	221.834	1.019	2.59296e+06	2.97424e+06	4.44144e+06	5.11696e+06	3.0585e+06	5.18098e+06	2.33437e+06	4.64947e+06	4.57488e+06	2.39926e+06	1.77815e+06	3.71983e+06	4.30141e+06	3.24633e+06	4.88085e+06	2.56372e+06	2.36337e+06
			884.105	883.097	1.28	191145	2.38869e+06	4.3615e+06	4.68124e+06	1.21851e+06	4.56702e+06	2.85897e+06	2.83086e+06	5.17158e+06	551146	665753	2.7758e+06	4.37545e+06	1.33466e+06	3.98389e+06	5.18066e+06	1.83417e+06
		C42 H34 N9 P3 S4	885.104	884.097	1.28	2.67699e+06	2.38869e+06	4.40502e+06	4.66388e+06	2.10417e+06	4.56702e+06	3.75184e+06	5.02362e+06	5.17158e+06	1.0974e+06	665753	3.91529e+06	3.75396e+06	1.42676e+06	4.69423e+06	5.18066e+06	3.65502e+06
		C4 H10 N9 O7 P3	388.991	387.983	2.22	886385	3.34025e+06	2.25203e+06	2.01744e+06	2.82092e+06	2.31362e+06	1.82073e+06	1.33859e+06	1.89693e+06	3.72572e+06	3.8469e+06	2.74837e+06	2.65608e+06	4.67586e+06	4.65146e+06	5.17376e+06	1.86241e+06
	MFCD00093957	C54 H111 Cl Pb	1002.81	1001.8	0.657	2.85941e+06	4.051e+06	2.62361e+06	3.0538e+06	5.0994e+06	5.15873e+06	1.91392e+06	2.68323e+06	3.05587e+06	2.45744e+06	1.06725e+06	3.52795e+06	3.06419e+06	2.52135e+06	4.13097e+06	2.55082e+06	2.2665e+06
			2079.62	1038.8	0.654	4.08622e+06	4.99315e+06	2.41793e+06	2.90163e+06	4.74288e+06	5.15752e+06	2.42794e+06	2.22408e+06	2.96161e+06	3.14269e+06	2.47663e+06	4.1764e+06	3.61141e+06	3.28298e+06	2.92268e+06	3.38722e+06	4.18939e+06
	MBP	C12 H14 O4	222.089	221.082	3.564	1.62298e+06	1.9321e+06	2.22928e+06	1.48654e+06	1.79287e+06	2.83123e+06	4.15749e+06	1.91818e+06	1.17304e+06	2.55473e+06	1.00273e+06	1.89414e+06	3.44344e+06	1.80324e+06	2.02003e+06	1.36294e+06	1.1802e+06
	rk-24466	C23 H22 N4 O	370.181	369.174	3.569	2.13168e+06	1.75331e+06	5.14598e+06	2.08103e+06	1.69028e+06	2.35445e+06	1.33024e+06	1.50482e+06	2.09407e+06	1.53029e+06	1.77714e+06	977925	1.59787e+06	1.16189e+06	1.50701e+06	2.03502e+06	1.98192e+06
		C3 H10 Cl3 N10 O9 P3	527.891	526.884	0.731	3.33534e+06	2.44352e+06	2.47989e+06	2.45854e+06	3.58677e+06	2.32281e+06	3.75813e+06	2.70664e+06	3.14342e+06	2.64482e+06	1.13209e+06	3.10369e+06	3.66342e+06	2.45926e+06	1.42744e+06	2.54483e+06	3.4397e+06
			699.062	698.055	0.779	3.27229e+06	2.18561e+06	2.84164e+06	4.76904e+06	3.97369e+06	3.79316e+06	2.13067e+06	5.14087e+06	4.37157e+06	608564	654091	2.98953e+06	3.10607e+06	1.41356e+06	4.05979e+06	4.52089e+06	4.35841e+06
		C33 H44 N2 O7 P2	642.264	641.256	3.079	45686.3	29425.7	46608.1	32937.5	35257.5	79589.3	29614.1	30214.7	34904.4	45203.8	5.13846e+06	39650.1	32352.2	28481.4	32940	41040.6	44625.4
	HIAA	C10 H9 N O3	191.058	172.04	2.977	4.68736e+06	828774	395385	822136	1.63456e+06	1.64572e+06	2.24944e+06	179611	553479	1.99693e+06	3.57286e+06	2.62001e+06	1.73088e+06	2.85375e+06	2.06744e+06	2.58698e+06	5.1218e+06
	MFCD09869657	C11 H18 O4	214.121	213.113	2.94	2.04335e+06	1.17426e+06	1.65693e+06	658639	702692	5.11196e+06	527194	1.39441e+06	1.32406e+06	1.84695e+06	1.61089e+06	2.82022e+06	1.63149e+06	1.42798e+06	1.82719e+06	1.78458e+06	1.50845e+06
	[Similar to: 6-Ketoprostaglandin F1α; ΔMass: 67.9873 Da]	C20 H26 N10 O2	438.223	437.216	2.778	2.243e+06	974505	3.68469e+06	1.30338e+06	1.47099e+06	5.10825e+06	404322	667012	1.82122e+06	1.9533e+06	1.82503e+06	1.893e+06	1.73041e+06	670035	1.22566e+06	2.46932e+06	1.53299e+06
	L-Pyroglutamic acid	C5 H7 N O3	129.042	128.035	1.052	4.30437e+06	3.58402e+06	5.10637e+06	3.35518e+06	4.18238e+06	4.58955e+06	3.24535e+06	3.75359e+06	3.54816e+06	3.61926e+06	3.98977e+06	3.54616e+06	3.71085e+06	3.01833e+06	3.2844e+06	3.53125e+06	3.31828e+06
		C32 H57 N2 O9 P3 S	738.301	737.294	2.248	3.90645e+06	1.43547e+06	4.3564e+06	2.23447e+06	2.84364e+06	4.70666e+06	4.40414e+06	1.84911e+06	3.5777e+06	469489	1.45773e+06	1.58517e+06	2.4655e+06	1.05126e+06	4.76843e+06	5.04411e+06	2.43767e+06
	MFCD01995812	C21 H17 N3 O S	359.111	358.103	4.176	5.10436e+06	51206.2	1.93567e+06	680204	799306	1.63607e+06	132523	677702	414881	563818	967651	1.11e+06	203558	1.06876e+06	732053	470023	2.06826e+06
	MFCD00376421	C18 H10 Cl F N2 O S2	387.99	386.983	2.241	2.48936e+06	3.37617e+06	1.12076e+06	3.4646e+06	4.6872e+06	2.91815e+06	4.03949e+06	2.86536e+06	2.58737e+06	3.68933e+06	5.10316e+06	3.75404e+06	3.21807e+06	4.52915e+06	2.80905e+06	2.26347e+06	2.80394e+06
		C36 H52 S	516.379	515.372	11.863	4.282e+06	3.28169e+06	3.50636e+06	3.34195e+06	3.19303e+06	3.84953e+06	4.80665e+06	4.31985e+06	104550	4.59932e+06	4.91257e+06	1.11376e+06	3.42677e+06	5.10211e+06	1.7222e+06	1.3556e+06	3.85598e+06
	3-Benzyl-6-[2-(methylsulfanyl)ethyl]-2,5-piperazinedione	C14 H18 N2 O2 S	278.109	277.102	2.463	3.12354e+06	2.91439e+06	3.76461e+06	4.47468e+06	2.78061e+06	3.97033e+06	2.92819e+06	4.05771e+06	4.36255e+06	1.77056e+06	1.65581e+06	2.98052e+06	3.75629e+06	2.15442e+06	5.09766e+06	4.20087e+06	3.10653e+06
			1467.73	732.859	0.656	4.21953e+06	4.27935e+06	3.56689e+06	3.20155e+06	4.47119e+06	5.09113e+06	2.82896e+06	3.01029e+06	3.08252e+06	2.33063e+06	2.13854e+06	3.99095e+06	2.98179e+06	2.52202e+06	3.42403e+06	3.2119e+06	3.16773e+06
		C24 H55 N10 O3 P	562.421	561.414	11.55	3.95122e+06	4.19088e+06	3.55576e+06	1.63777e+06	4.15036e+06	4.07273e+06	4.15852e+06	2.25083e+06	3.62882e+06	4.37454e+06	4.15854e+06	5.08995e+06	1.45087e+06	2.0718e+06	2.57257e+06	4.37542e+06	4.13528e+06
	8GM2J22278	C21 H27 N3 O7 S	465.157	464.15	6.47	2.96903e+06	81242.1	3.07379e+06	3.6226e+06	2.27713e+06	1.60022e+06	206952	1.08409e+06	421126	5.07303e+06	1.52869e+06	1.50777e+06	427176	3.17559e+06	409255	629039	1.47528e+06
		C31 H52 N O9 P	613.338	612.331	6.111	885578	1.32676e+06	715249	857873	1.05204e+06	884307	5.07067e+06	988968	2.05073e+06	356232	1.74747e+06	1.46838e+06	940266	1.02625e+06	1.83157e+06	1.82959e+06	1.11753e+06
		C10 H17 N3 P2 S	273.061	272.054	2.334	4.59048e+06	3.95744e+06	3.23864e+06	2.11564e+06	2.56271e+06	2.42054e+06	4.0375e+06	1.53721e+06	2.60429e+06	3.38006e+06	3.91504e+06	4.02591e+06	3.95586e+06	5.06032e+06	4.63424e+06	3.25265e+06	4.15186e+06
		C21 H46 N7 O7 P	539.322	538.315	5.408	1.67187e+06	967642	1.29052e+06	989654	1.8123e+06	1.91665e+06	3.63994e+06	5.05538e+06	1.65267e+06	3.8024e+06	1.956e+06	2.46457e+06	1.40001e+06	1.9627e+06	2.2403e+06	1.7366e+06	895657
			154.876	153.869	1.366	2.71928e+06	2.30336e+06	1.24488e+06	1.59969e+06	2.33367e+06	912094	2.24021e+06	1.44407e+06	986253	2.84646e+06	5.0383e+06	1.98343e+06	1.19093e+06	2.7014e+06	885758	1.25974e+06	1.93826e+06
		C39 H84 N4 O12 P2	862.556	861.549	8.558	405278	392586	584289	808973	1.45838e+06	1.43202e+06	2.11305e+06	2.29623e+06	3.17649e+06	4.21068e+06	4.72289e+06	4.13478e+06	3.54862e+06	3.44228e+06	3.19438e+06	3.09956e+06	2.98125e+06
			331.761	330.754	0.836	2.44358e+06	793186	1.11602e+06	998770	767743	863512	913226	1.02198e+06	928413	2.68812e+06	5.03613e+06	783081	776888	3.48065e+06	895229	1.11228e+06	1.66178e+06
	(+/-)12(13)-DiHOME	C18 H34 O4	314.246	313.238	4.824	2.74487e+06	957933	2.52287e+06	1.73223e+06	1.74665e+06	3.41226e+06	1.08455e+06	1.4445e+06	1.19203e+06	5.03156e+06	1.61505e+06	2.37102e+06	1.39105e+06	1.70651e+06	1.62256e+06	1.19589e+06	1.80406e+06
	19(R)-Hydroxy prostaglandin F1α	C20 H36 O6	372.252	371.244	2.772	2.87597e+06	182012	1.06746e+06	1.953e+06	3.31379e+06	5.01939e+06	37668.9	779936	2.96632e+06	3.62991e+06	483083	378032	303818	1.79136e+06	1.07071e+06	2.16305e+06	1.63542e+06
		C19 H26 N3 O12 P S	551.097	550.09	1.213	3.71299e+06	3.9446e+06	4.94795e+06	5.01411e+06	4.21856e+06	955157	4.1839e+06	4.01483e+06	4.38114e+06	2.30318e+06	385733	3.02538e+06	2.98558e+06	1.24398e+06	4.04589e+06	3.97343e+06	3.43171e+06
		C45 H15 O2 P	618.081	617.073	2.244	4.50568e+06	3.0935e+06	3.52635e+06	2.74046e+06	3.76367e+06	3.91042e+06	3.65707e+06	4.9392e+06	1.57726e+06	3.0831e+06	3.02989e+06	1.3498e+06	5.01385e+06	3.33792e+06	4.90078e+06	4.01823e+06	3.49596e+06
	MFCD02995472	C30 H24 F3 N3 O5 S2	627.11	626.103	1.077	3.29664e+06	2.25927e+06	2.6597e+06	5.01206e+06	3.04413e+06	1.40084e+06	4.29376e+06	4.52917e+06	3.57691e+06	2.80418e+06	2.71917e+06	3.05746e+06	3.89492e+06	2.89089e+06	2.37924e+06	3.22892e+06	2.0426e+06
		C38 H48 N2 O3 P2 S4	770.201	769.193	1.06	3.79028e+06	3.03535e+06	4.17769e+06	4.476e+06	4.97945e+06	1.01278e+06	5.00833e+06	4.12333e+06	3.13731e+06	2.93737e+06	2.54214e+06	1.82053e+06	3.71205e+06	3.62987e+06	1.25517e+06	4.89593e+06	3.01501e+06
	(5E,10E)-5,10-Pentadecadienoic acid	C15 H26 O2	238.193	237.186	2.909	2.15234e+06	943787	2.83304e+06	2.25974e+06	1.87218e+06	5.00447e+06	187718	1.30045e+06	2.75303e+06	2.23969e+06	1.40702e+06	1.26347e+06	1.75675e+06	1.42492e+06	1.48181e+06	2.23811e+06	1.9856e+06
		C20 H20 P2 S	354.077	353.069	3.859	4.99665e+06	99229.3	1.09514e+06	390638	805928	3.39272e+06	116662	424574	391387	1.37656e+06	754577	1.77794e+06	249031	966180	861591	499483	1.33796e+06
		C47 H35 Cl N O P S4	823.104	822.096	1.277	3.14265e+06	2.64759e+06	4.25256e+06	4.56439e+06	2.72525e+06	4.19265e+06	4.34063e+06	4.77041e+06	4.88058e+06	1.55489e+06	1.35553e+06	4.18018e+06	3.64691e+06	2.13793e+06	4.20044e+06	4.98974e+06	4.47571e+06
	AU9300000	C14 H26 O6	290.173	289.166	2.165	3.6273e+06	149465	4.4253e+06	3.48804e+06	2.05566e+06	4.9798e+06	267392	1.6808e+06	880737	3.48538e+06	804665	1.33273e+06	718940	618420	1.35252e+06	3.35998e+06	2.15099e+06
		C19 H33 N4 O7 P	460.209	459.202	4.911	2.05664e+06	318813	219809	133953	339748	1.21196e+06	4.97868e+06	1.42584e+06	383505	4.02068e+06	98515.3	1.62773e+06	3.69209e+06	467052	2.49365e+06	158742	134205
		C7 H15 N3 O9 P2	347.027	346.02	2.364	3.21534e+06	3.11128e+06	3.90408e+06	3.97443e+06	1.08326e+06	4.38148e+06	4.10225e+06	3.70443e+06	3.63555e+06	2.24838e+06	2.11629e+06	3.21582e+06	4.9765e+06	2.79207e+06	4.74818e+06	4.3125e+06	3.79544e+06
			2147.61	1072.8	0.657	2.44341e+06	1.11539e+06	2.88181e+06	2.6332e+06	4.97524e+06	3.52284e+06	1.9576e+06	2.16288e+06	2.68051e+06	1.66132e+06	1.74534e+06	3.74883e+06	2.96029e+06	3.04247e+06	3.76131e+06	2.51139e+06	3.1575e+06
		C26 H43 N O5 S	481.286	480.279	4.735	922431	1.98459e+06	278683	1.57715e+06	371450	1.02714e+06	4.97408e+06	4.61737e+06	878642	421130	2.26966e+06	246674	2.39906e+06	1.84189e+06	1.4459e+06	1.03489e+06	1.14757e+06
		C2 H Cl O5 S2	203.894	202.887	1.211	3.61167e+06	3.94017e+06	1.88523e+06	2.81135e+06	4.60751e+06	1.75811e+06	3.32059e+06	3.0212e+06	2.3263e+06	4.77142e+06	4.96984e+06	2.97472e+06	2.63646e+06	4.7132e+06	2.25781e+06	2.20598e+06	3.62292e+06
		C5 H17 Cl N10 O8 S3	476.009	475.002	1.072	2.29057e+06	2.69926e+06	4.88861e+06	2.01667e+06	4.51686e+06	812548	3.90142e+06	2.60823e+06	2.06357e+06	3.44318e+06	2.91231e+06	1.13256e+06	2.51196e+06	3.72822e+06	1.1065e+06	4.96785e+06	3.7192e+06
			786.215	785.208	1.05	1.37742e+06	945892	4.06398e+06	929105	2.26161e+06	170377	2.95412e+06	898335	1.17399e+06	1.16989e+06	794882	170475	837778	1.55253e+06	166139	4.9655e+06	1.16306e+06
	(2R)-1-[(4Z,7Z,10Z,13Z,16Z)-4,7,10,13,16-Docosapentaenoyloxy]-3-(phosphonooxy)-2-propanyl (15Z)-15-tetracosenoate	C49 H85 O8 P	832.602	831.594	7.293	148138	2.72652e+06	2.47795e+06	2.51782e+06	2.31625e+06	2.26925e+06	2.23627e+06	2.30666e+06	2.40374e+06	2.36372e+06	2.3497e+06	2.29391e+06	2.1372e+06	2.40966e+06	2.41818e+06	2.5028e+06	2.56759e+06
		C21 H50 N6 O P2	464.35	463.343	11.326	4.41148e+06	2.64029e+06	3.07099e+06	3.09125e+06	2.82749e+06	1.67455e+06	4.72169e+06	3.31325e+06	2.80007e+06	4.51846e+06	3.82922e+06	3.05161e+06	2.85701e+06	4.95055e+06	2.61646e+06	3.3394e+06	3.2797e+06
	TEMAH	C12 H32 Hf N4	412.209	411.202	4.093	212900	143040	255669	225830	170626	253986	4.94944e+06	3.01653e+06	240649	1.6825e+06	341560	241046	198480	143003	115861	323659	346317
		C38 H34 N10 O6 P2	788.212	787.205	1.065	1.37477e+06	943477	3.86331e+06	929105	1.87519e+06	295204	2.94953e+06	1.20301e+06	1.09713e+06	1.16656e+06	792387	284711	833908	1.55253e+06	327398	4.94791e+06	1.2509e+06
	Methyl 5-hydroxy-6-methyl-12,13-dioxatricyclo[7.3.1.0~1,6~]tridecane-8-carboxylate	C14 H22 O5	270.147	269.139	2.874	3.57337e+06	360323	3.21249e+06	2.14343e+06	1.48715e+06	4.88995e+06	461294	636143	1.80248e+06	2.55293e+06	2.60828e+06	4.93433e+06	1.57934e+06	2.08184e+06	1.86892e+06	2.03318e+06	2.69247e+06
		C30 H7 Cl N2 S2	493.975	492.968	1.075	3.96196e+06	3.81007e+06	3.37256e+06	4.93344e+06	4.20475e+06	2.19031e+06	4.47435e+06	4.65048e+06	3.35702e+06	3.34114e+06	4.0038e+06	4.14458e+06	3.92605e+06	3.87399e+06	3.70172e+06	2.80724e+06	3.83646e+06
		C6 H14 Cl N4 O15 P S	479.961	478.954	0.691	2.50548e+06	3.81238e+06	4.59976e+06	4.92457e+06	3.42882e+06	2.43489e+06	4.1443e+06	4.52856e+06	4.06339e+06	1.3249e+06	766621	3.8054e+06	4.45255e+06	1.30527e+06	3.46017e+06	4.28809e+06	2.98322e+06
	2,3-Dinor prostaglandin E1	C18 H30 O5	308.199	307.191	4.908	4.92325e+06	323503	1.75302e+06	1.64292e+06	1.62371e+06	2.10657e+06	1.16104e+06	1.63755e+06	929950	2.9321e+06	2.37358e+06	1.56545e+06	895532	2.28009e+06	1.21153e+06	1.05642e+06	2.07939e+06
		C4 H13 Cl3 N6 O18 P2 S	631.855	630.848	0.716	3.59136e+06	3.36049e+06	2.35284e+06	3.99782e+06	4.27859e+06	3.07067e+06	4.53292e+06	4.92061e+06	2.98791e+06	2.08543e+06	982442	3.68469e+06	4.05326e+06	1.96469e+06	2.80086e+06	4.36521e+06	4.30967e+06
			633.852	632.845	0.716	3.59136e+06	4.09454e+06	4.098e+06	3.99949e+06	4.27859e+06	3.07067e+06	4.53292e+06	4.92061e+06	2.16798e+06	2.08543e+06	982442	3.68469e+06	4.05626e+06	1.96469e+06	4.16661e+06	4.36521e+06	4.30967e+06
	[Similar to: NP-003432; ΔMass: -44.0231 Da]	C13 H29 N4 O5 P S	384.16	383.153	3.087	2.45014e+06	1.88982e+06	4.06406e+06	3.3354e+06	2.21824e+06	283377	1.29799e+06	1.45848e+06	686886	1.85896e+06	1.64522e+06	2.45627e+06	1.96165e+06	1.29417e+06	4.56252e+06	4.91601e+06	2.96948e+06
		C21 H11 N7 O3 S2	473.037	472.03	1.283	3.62331e+06	3.04215e+06	4.18063e+06	4.54409e+06	3.11351e+06	4.5563e+06	4.246e+06	4.22047e+06	4.90281e+06	2.26315e+06	956945	3.01582e+06	3.63555e+06	2.77799e+06	4.49357e+06	4.61828e+06	3.64799e+06
			2215.59	1106.79	0.657	3.03749e+06	3.6862e+06	1.61744e+06	2.55038e+06	4.9107e+06	3.77264e+06	2.22412e+06	2.25809e+06	2.58582e+06	2.76036e+06	2.50225e+06	1.34255e+06	2.91074e+06	2.3339e+06	3.06804e+06	2.91194e+06	3.23209e+06
	Dexamethasone acetate	C24 H31 F O6	434.215	433.208	2.812	686092	112434	791835	363302	127035	4.90573e+06	90836	462013	453224	65453.7	46032.2	162131	374807	27431.1	422993	431617	118128
		C55 H102 N2 O16 P2	1108.67	1107.66	6.176	291799	130547	69909.7	192765	734458	285019	4.90346e+06	690443	658658	155395	1.26067e+06	2.06628e+06	629300	490074	2.29223e+06	1.96505e+06	146207
		C4 H13 Cl N9 O13 P S	492.977	491.97	1.074	2.9974e+06	3.5719e+06	3.04959e+06	4.3932e+06	691945	783192	4.18e+06	4.89908e+06	3.18436e+06	3.39013e+06	1.69741e+06	3.94722e+06	3.54919e+06	3.70047e+06	3.11661e+06	503684	4.00948e+06
		C17 H2 Cl3 N10 O7 P S5	753.753	752.745	0.682	1.84926e+06	1.1345e+06	257513	655299	1.58501e+06	797597	1.11308e+06	868953	1.11951e+06	2.80145e+06	4.89804e+06	1.57703e+06	574335	2.43315e+06	1.19027e+06	828267	1.4734e+06
			735.835	734.828	0.626	2.57105e+06	1.52789e+06	536844	995909	1.17633e+06	599813	628585	1.12396e+06	1.39268e+06	1.14733e+06	1.1647e+06	1.9491e+06	1.17401e+06	1.11759e+06	1.53195e+06	1.2004e+06	1.99586e+06
			731.053	730.045	1.634	575189	1.89344e+06	4.89504e+06	1.12895e+06	2.28489e+06	3.86785e+06	1.78171e+06	2.70514e+06	2.36963e+06	927854	75841.2	758755	2.02364e+06	643280	2.3653e+06	2.28843e+06	1.90309e+06
	4-Methyl-N-{3-[(4-nitrophenyl)amino]propyl}benzamide	C17 H19 N3 O3	313.143	312.135	1.343	2.01372e+06	1.4793e+06	4.13678e+06	3.56042e+06	1.64816e+06	4.3754e+06	2.50497e+06	3.34631e+06	4.89455e+06	1.26658e+06	836944	2.18156e+06	3.07149e+06	1.12367e+06	2.21306e+06	3.11408e+06	2.48553e+06
	(1E)-1,7-bis(4-hydroxyphenyl)hept-1-en-3-one	C19 H20 O3	296.139	295.131	4.181	4.89353e+06	34458.8	1.62771e+06	590917	600725	1.31113e+06	104930	619327	337197	514250	811673	836631	85579.1	728445	582662	417348	1.78722e+06
	MFCD03535381	C23 H20 Cl N3 O3 S2	485.063	484.056	0.813	2.60884e+06	1.20367e+06	2.84082e+06	4.8916e+06	1.24355e+06	3.66444e+06	3.00135e+06	2.46872e+06	3.73501e+06	402784	332715	2.06688e+06	3.71775e+06	810928	4.86113e+06	2.95992e+06	2.32376e+06
	2-(4-Methyl-3-cyclohexen-1-yl)-2-propanyl 6-O-(6-deoxy-α-L-mannopyranosyl)-β-D-glucopyranoside	C22 H38 O10	462.246	461.239	3.045	713475	117957	760745	172353	112185	4.88171e+06	139451	393205	511462	179217	45620.3	170215	422152	80625	184625	634387	181489
		C27 H23 N7 O10 S	637.123	636.116	2.296	3.66752e+06	3.56078e+06	3.37918e+06	3.74487e+06	4.88065e+06	3.08138e+06	4.7545e+06	4.30174e+06	2.88642e+06	3.73403e+06	4.39431e+06	3.38932e+06	2.99278e+06	3.65688e+06	2.96956e+06	4.20983e+06	3.58951e+06
		C3 H9 Cl N8 O16 P2 S2	573.875	572.868	0.854	1.68222e+06	2.46024e+06	2.99491e+06	3.84516e+06	2.26441e+06	2.30396e+06	4.87644e+06	2.92735e+06	3.84339e+06	553124	459442	2.77645e+06	2.85327e+06	510140	3.61822e+06	4.17664e+06	1.93447e+06
	N-Acetyl-L-phenylalanine	C11 H13 N O3	207.09	206.082	2.057	714174	1.57923e+06	1.45804e+06	1.38306e+06	1.39893e+06	2.27679e+06	3.42579e+06	2.25075e+06	3.32984e+06	744229	915043	1.91759e+06	4.87347e+06	1.51265e+06	2.27929e+06	2.01221e+06	1.20975e+06
	Elesclomol	C19 H20 N4 O2 S2	400.102	399.095	0.837	3.50181e+06	873147	4.87213e+06	4.01573e+06	477154	301550	202175	223961	205262	966223	363191	1.30738e+06	2.87088e+06	1.50079e+06	444900	2.36603e+06	328697
			130.887	129.879	1.347	2.96145e+06	2.7342e+06	1.58137e+06	1.98809e+06	2.97096e+06	1.47173e+06	2.48087e+06	2.38188e+06	1.67669e+06	3.58884e+06	4.86785e+06	2.90568e+06	2.05158e+06	3.33601e+06	1.71426e+06	1.83597e+06	2.75697e+06
			1491.44	744.713	0.693	1.93615e+06	1.13573e+06	306249	630873	1.26391e+06	580949	961035	1.01551e+06	845137	3.59708e+06	4.86465e+06	1.85866e+06	1.08705e+06	3.17405e+06	1.05325e+06	541051	1.83737e+06
			833.548	832.541	0.71	1.93149e+06	571602	466955	458771	429108	451290	792616	431276	454478	1.93714e+06	4.86205e+06	975901	408247	2.6174e+06	429322	461025	1.98144e+06
		C20 H18 N3 O7 P S	475.059	474.052	2.303	4.86146e+06	2.62102e+06	2.70079e+06	1.27469e+06	1.3305e+06	1.63396e+06	4.41972e+06	670803	1.00678e+06	1.76311e+06	2.49667e+06	4.07267e+06	3.2584e+06	3.43381e+06	4.60751e+06	3.45333e+06	3.90847e+06
		C H Cl N2 O6	171.952	170.944	0.685	3.00399e+06	2.60408e+06	1.71415e+06	2.03127e+06	2.91374e+06	2.30878e+06	2.81846e+06	3.05308e+06	2.19498e+06	4.08986e+06	4.86043e+06	3.33176e+06	2.71848e+06	3.54078e+06	2.88787e+06	3.00822e+06	3.22208e+06
	MFCD00084800	C14 H28 O4	260.199	259.191	3.457	1.58263e+06	104413	1.62316e+06	884181	929890	1.68488e+06	407282	606615	873470	4.84567e+06	1.31671e+06	1.25298e+06	649350	1.36576e+06	815331	665277	1.23122e+06
			733.702	732.695	0.701	2.18362e+06	1.29325e+06	395507	381575	1.71975e+06	326198	1.35579e+06	1.02299e+06	667072	3.56014e+06	4.84142e+06	1.51706e+06	920547	2.75529e+06	623694	740651	2.04507e+06
		C51 H83 O8 P S	886.556	885.549	3.058	162599	116637	165880	402557	892127	4.04736e+06	4.84132e+06	4.39105e+06	3.80288e+06	489109	3.12044e+06	2.98431e+06	2.71601e+06	2.58494e+06	2.41353e+06	2.20625e+06	2.629e+06
	3-(3,4-Dihydroxycyclohexyl)propanoic acid	C9 H16 O4	188.105	187.098	2.72	3.81873e+06	3.65519e+06	3.79159e+06	3.5889e+06	3.60791e+06	2.25052e+06	3.80567e+06	4.84071e+06	4.28195e+06	3.7783e+06	3.63889e+06	4.08071e+06	3.92155e+06	4.70707e+06	4.10933e+06	4.12813e+06	4.05563e+06
	3,14-dihydro-15-keto-tetranor Prostaglandin E2	C16 H26 O5	280.167	279.16	3.148	2.39204e+06	880688	2.32684e+06	1.98476e+06	2.15991e+06	4.8404e+06	185851	1.35484e+06	2.10116e+06	2.33304e+06	1.45676e+06	1.46501e+06	1.24755e+06	1.55562e+06	1.52929e+06	1.77846e+06	1.97951e+06
	{1-[(4-Methylphenyl)sulfonyl]-2-pyrrolidinyl}acetonitrile	C13 H16 N2 O2 S	264.093	263.086	1.772	3.26019e+06	2.96373e+06	4.32462e+06	4.82683e+06	2.98722e+06	4.30539e+06	3.33324e+06	4.24329e+06	4.65878e+06	1.92589e+06	1.71155e+06	3.39765e+06	3.93842e+06	2.3269e+06	4.8381e+06	4.56686e+06	3.00826e+06
		C21 H38 N2 O10	478.254	477.246	6.261	3.12941e+06	1.32459e+06	849996	215121	2.29969e+06	1.51519e+06	3.10796e+06	476795	2.32293e+06	1.91108e+06	2.32092e+06	1.40487e+06	4.74501e+06	2.65739e+06	377140	355634	240428
			1305.4	1304.39	2.254	4.8309e+06	4.41409e+06	2.5379e+06	3.97857e+06	1.86005e+06	1.85943e+06	3.74672e+06	4.33322e+06	4.10016e+06	2.63057e+06	2.95071e+06	4.5948e+06	2.12852e+06	3.12254e+06	2.66922e+06	2.25579e+06	3.4617e+06
	Bilirubin	C33 H36 N4 O6	584.263	583.256	5.108	1.02719e+06	61300.5	70027.3	326281	571346	63776	4.82506e+06	62823.9	61027.8	1.88701e+06	807232	792197	1.0519e+06	749924	207146	104106	1.27667e+06
		C3 H Cl2 N O3 P2	230.882	229.874	1.003	1.52309e+06	1.47571e+06	2.10233e+06	2.00034e+06	1.71654e+06	1.79955e+06	1.89822e+06	2.00262e+06	1.89084e+06	1.2521e+06	1.15844e+06	1.61212e+06	1.71253e+06	1.3848e+06	1.85382e+06	1.92253e+06	1.43503e+06
			534.012	533.005	0.784	1.42914e+06	3.08109e+06	3.59313e+06	4.49965e+06	3.17828e+06	1.70351e+06	2.79994e+06	4.81834e+06	3.14241e+06	356242	354872	2.2613e+06	3.79737e+06	734503	2.99967e+06	3.50478e+06	1.83963e+06
			2676.53	1337.26	0.657	3.91545e+06	1.55165e+06	912953	1.10494e+06	2.6417e+06	2.1352e+06	1.61747e+06	658287	953179	4.49592e+06	4.81803e+06	2.6706e+06	1.66218e+06	3.67598e+06	2.1286e+06	919094	2.83645e+06
	16-Oxo-3,6,9,12,15-pentaoxaheptadec-1-yl acetate	C14 H26 O8	322.163	321.155	2.127	2.43173e+06	2.72802e+06	2.14071e+06	2.53782e+06	1.61999e+06	295217	378536	1.96662e+06	648741	56140.8	1.09165e+06	3.77628e+06	3.96789e+06	188635	657360	4.81774e+06	1.79558e+06
			693.144	692.137	2.327	447848	1.48918e+06	3.5867e+06	2.05063e+06	1.49883e+06	3.0343e+06	1.1495e+06	4.81733e+06	1.57336e+06	540653	111799	1.6321e+06	1.40347e+06	396656	1.80653e+06	1.65715e+06	368184
			861.696	860.688	11.086	3.76485e+06	3.69335e+06	3.44352e+06	3.33954e+06	3.23292e+06	3.04753e+06	2.89989e+06	2.82869e+06	2.71581e+06	2.66694e+06	2.42466e+06	2.39935e+06	2.5424e+06	2.37645e+06	2.46965e+06	2.39834e+06	2.2952e+06
			2283.58	1140.78	0.656	2.79674e+06	3.56764e+06	2.47742e+06	2.24454e+06	4.81592e+06	3.36418e+06	1.79069e+06	1.95272e+06	2.06392e+06	3.01781e+06	1.68944e+06	3.55552e+06	2.45395e+06	2.29873e+06	2.45212e+06	1.00279e+06	3.10751e+06
	1-Methyl-3-nitro-5-phenoxy-1H-1,2,4-triazole	C9 H8 N4 O3	220.06	219.052	0.836	1.23401e+06	784076	1.95565e+06	2.05079e+06	1.51124e+06	4.81236e+06	2.2201e+06	2.35704e+06	773345	447795	255230	1.63976e+06	2.16189e+06	467750	1.09087e+06	1.61964e+06	1.30802e+06
		C5 H4 Cl3 N3 S3	306.863	305.856	1.097	4.35102e+06	3.40284e+06	1.05695e+06	952954	1.9021e+06	2.9571e+06	849632	93807.9	1.03632e+06	2.40851e+06	4.81134e+06	3.06955e+06	1.266e+06	3.03485e+06	2.2362e+06	1.67264e+06	2.66127e+06
		C15 H30 N6 S2	358.199	357.192	1.751	869939	165516	635534	345114	248330	359442	1.32807e+06	565228	4.80542e+06	409678	1.03388e+06	1.61597e+06	2.39408e+06	474605	1.92409e+06	3.0568e+06	975150
	Methyl {2-acetyl-3,5-bis[(2-methoxyethoxy)methoxy]cyclopentyl}acetate	C18 H32 O9	392.204	391.197	2.85	4.79476e+06	623459	2.1184e+06	1.37012e+06	745479	2.15095e+06	307572	1.07383e+06	514999	411053	459696	829808	905463	370184	950148	1.06951e+06	969135
[truncated: 70,415 more rows]
